# Supplementary material for: Phosphoproteomics revealed cellular signals immediately responding to disruption of cancer amino acid homeostasis induced by inhibition of l-type amino acid transporter 1
Source: Cancer Metab. 2022 Nov 10;10:18. doi: 10.1186/s40170-022-00295-8 (PMC9650822; doi:10.1186/s40170-022-00295-8)
Supplement: Supplementary file 2 — Additional file 2: Table S1. TMT labeling scheme for phosphoproteomics. [file 40170_2022_295_MOESM2_ESM.xlsx]

## Sheet: Coverpage
		Title: Phosphoproteomics revealed cellular signals immediately responding to disruption of cancer amino acid homeostasis induced by inhibition of L-type amino acid transporter 1
		Hiroki Okanishi1, Ryuichi Ohgaki1, 2, Minhui Xu1, Hitoshi Endou3, and Yoshikatsu Kanai1, 2
		1Department of Bio-system Pharmacology, Graduate School of Medicine, Osaka University, Osaka, Japan
		2Integrated Frontier Research for Medical Science Division, Institute for Open and Transdisciplinary Research Initiative (OTRI), Osaka, Japan
		3J-Pharma Co., Ltd., Yokohama, Japan
		Corresponding author: Yoshikatsu Kanai
		Table of Contents
		Table S1. TMT labeling scheme for phosphoproteomics.
		Table S2. Quantitative phosphopeptides identified in three BTC cell lines.
		Table S3. Quantitative phosphorylation sites identified in three BTC cell lines.
		Table S4. Possible upstream regulators associated with LAT1 inhibition by JPH203 treatment.
		Table S5. Possible upstream regulators associated with LAT1 inhibition by JPH203 treatment which are commonly detected in different cell lines.
		Table S6. Canonical pathways associated with LAT1 inhibition by JPH203 treatment.
		Table S7. Phosphorylation sites commonly upregulated or downregulated in the tested phosphoproteomes.
		Table S8. Functional annotation clustering using DAVID for proteins with the upregulated and downregulated phosphorylation commonly detected in phosphoproteomes analyzed in this study.
		Table S9. Quantification results of CK2-regulatory proteins in previous phosphoproteomics and proteomics of BTC cells with JPH203 for 24 h.

## Sheet: Sheet 1
		Table S1. TMT labeling scheme for phosphoproteomics.
				JPH203 treatment, 15 min			JPH203 treatment, 30 min
		Condition	Replicates	KKU-055	KKU-213	KKU-100	KKU-055	KKU-213	KKU-100
		Not treated	#01	126	126	126	128C	128C	128C
			#02	127C	127C	127C	129C	129C	129C
			#03	128C	128C	128C	130C	130C	130C
		Treated	#01	127N	127N	127N	129N	129N	129N
			#02	128N	128N	128N	130N	130N	130N
			#03	129N	129N	129N	131	131	131
