# Supplementary material for: Phosphoproteomics revealed cellular signals immediately responding to disruption of cancer amino acid homeostasis induced by inhibition of l-type amino acid transporter 1
Source: Cancer Metab. 2022 Nov 10;10:18. doi: 10.1186/s40170-022-00295-8 (PMC9650822; doi:10.1186/s40170-022-00295-8)
Supplement: Supplementary file 3 — Additional file 3: Table S2. Quantitative phosphopeptides identified in three BTC cell lines. [file 40170_2022_295_MOESM3_ESM.xlsx]

## Sheet: Coverpage
		Title: Phosphoproteomics revealed cellular signals immediately responding to disruption of cancer amino acid homeostasis induced by inhibition of L-type amino acid transporter 1
		Hiroki Okanishi1, Ryuichi Ohgaki1, 2, Minhui Xu1, Hitoshi Endou3, and Yoshikatsu Kanai1, 2
		1Department of Bio-system Pharmacology, Graduate School of Medicine, Osaka University, Osaka, Japan
		2Integrated Frontier Research for Medical Science Division, Institute for Open and Transdisciplinary Research Initiative (OTRI), Osaka, Japan
		3J-Pharma Co., Ltd., Yokohama, Japan
		Corresponding author: Yoshikatsu Kanai
		Table of Contents
		Table S1. TMT labeling scheme for phosphoproteomics.
		Table S2. Quantitative phosphopeptides identified in three BTC cell lines.
		Table S3. Quantitative phosphorylation sites identified in three BTC cell lines.
		Table S4. Possible upstream regulators associated with LAT1 inhibition by JPH203 treatment.
		Table S5. Possible upstream regulators associated with LAT1 inhibition by JPH203 treatment which are commonly detected in different cell lines.
		Table S6. Canonical pathways associated with LAT1 inhibition by JPH203 treatment.
		Table S7. Phosphorylation sites commonly upregulated or downregulated in the tested phosphoproteomes.
		Table S8. Functional annotation clustering using DAVID for proteins with the upregulated and downregulated phosphorylation commonly detected in phosphoproteomes analyzed in this study.
		Table S9. Quantification results of CK2-regulatory proteins in previous phosphoproteomics and proteomics of BTC cells with JPH203 for 24 h.

## Sheet: KKU-055, 15 min
Annotated Sequence	Modifications	# PSMs	Master Protein Accessions	Positions in Master Proteins	Modifications in Master Proteins	Master Protein Descriptions	# Missed Cleavages	Theo. MH+ [Da]	Abundance Ratio: (Treated) / (Not treated)	Abundance Ratio P-Value: (Treated) / (Not treated)	Percolator q-Value: Sequest HT	Percolator PEP: Sequest HT	XCorr: Sequest HT
[R].RAQVLATIHGHAGAFPAAGDAGEGAPGGGSSPER.[V]	1xTMT6plex [N-Term];1xPhospho [S/T]	2	Q86WR7	Q86WR7 [282-315]		Proline and serine-rich protein 2 OS=Homo sapiens OX=9606 GN=PROSER2 PE=1 SV=2	1	3478.68	0.973	0.440442	0.867781	1.00795e-22	9.34
[R].AAGGGGGGGGGGGGGGGGGGVGGGGAGGGAGGGRSPVR.[E]	1xTMT6plex [N-Term];1xPhospho [S35(100)]	10	O60902	O60902 [58-95]	O60902 1xPhospho [S92(100)]	Short stature homeobox protein 2 OS=Homo sapiens OX=9606 GN=SHOX2 PE=2 SV=4	1	2903.32	1.021	0.548841	0.891059	3.912e-16	9.7
[K].SEGGSGGGAAGGGAGGAGAGAGCGSGGSSVGVR.[V]	1xCarbamidomethyl [C23];1xTMT6plex [N-Term];1xPhospho [S5(100)]	2	Q9NSY1	Q9NSY1 [10-42]	Q9NSY1 1xPhospho [S14(100)]	BMP-2-inducible protein kinase OS=Homo sapiens OX=9606 GN=BMP2K PE=1 SV=2	0	2802.21	0.915	0.923584	0.983424	7.549e-19	9.68
[K].ATVPVAAATAAEGEGSPPAVAAVAGPPAAAEVGGGVGGSSR.[A]	1xTMT6plex [N-Term];1xPhospho [S16(100)]	4	O75179	O75179 [4-44]	O75179 1xPhospho [S19(100)]	Ankyrin repeat domain-containing protein 17 OS=Homo sapiens OX=9606 GN=ANKRD17 PE=1 SV=3	0	3793.9	1.05	0.09075	0.771342	3.308e-21	9.42
[K].EPPRASPPGGLAEPPGSAGPQAGPTVVPGSATPMETGIAETPEGR.[R]	1xTMT6plex [N-Term];1xPhospho [S6(100)]	4	O60341	O60341 [64-108]	O60341 1xPhospho [S69(100)]	Lysine-specific histone demethylase 1A OS=Homo sapiens OX=9606 GN=KDM1A PE=1 SV=2	1	4584.23	1.107	0.407802	0.861035	4.02e-13	8.78
[K].ATVPVAAATAAEGEGSPPAVAAVAGPPAAAEVGGGVGGSSR.[A]	1xTMT6plex [N-Term];1xPhospho [T/S]	2	O75179	O75179 [4-44]		Ankyrin repeat domain-containing protein 17 OS=Homo sapiens OX=9606 GN=ANKRD17 PE=1 SV=3	0	3793.9	1.051	0.84934	0.970247	7.021e-20	8.74
[K].VTGTEGSSSTLVDYTSTSSTGGSPVRK.[S]	1xTMT6plex [K27];1xTMT6plex [N-Term];1xPhospho [S23(100)]	8	Q7Z6E9	Q7Z6E9 [1255-1281]	Q7Z6E9 1xPhospho [S1277(100)]	E3 ubiquitin-protein ligase RBBP6 OS=Homo sapiens OX=9606 GN=RBBP6 PE=1 SV=1	1	3199.58	0.973	0.676926	0.924259	5.856e-16	8.63
[R].REQGGSGLGSGSSGGGGSTSGLGSGYIGR.[V]	1xTMT6plex [N-Term];1xPhospho [S13(99.5)]	1	Q2M2I8	Q2M2I8 [9-37]	Q2M2I8 1xPhospho [S21(99.5)]	AP2-associated protein kinase 1 OS=Homo sapiens OX=9606 GN=AAK1 PE=1 SV=3	1	2851.32	0.938	0.887957	0.977212	4.427e-17	8.3
[K].RAHTPTPGIYMGRPTHSGGGGGGGGGGGGGGGGR.[R]	1xTMT6plex [N-Term];1xPhospho [T4(100)]	9	Q13595	Q13595 [199-232]	Q13595 1xPhospho [T202(100)]	Transformer-2 protein homolog alpha OS=Homo sapiens OX=9606 GN=TRA2A PE=1 SV=1	1	3256.51	0.848	0.116044	0.780671	2.88e-14	8.3
[R].SSPKEELHPAAPSQLAPSFSSSSSSSSGPR.[S]	1xTMT6plex [K4];1xTMT6plex [N-Term];1xPhospho [S2(99.1)]	2	O43166	O43166 [1442-1471]	O43166 1xPhospho [S1443(99.1)]	Signal-induced proliferation-associated 1-like protein 1 OS=Homo sapiens OX=9606 GN=SIPA1L1 PE=1 SV=4	1	3537.73	0.911	0.556521	0.892542	3.942e-14	8.29
[R].RPSQEQSASASSGQPQAPLNR.[E]	1xTMT6plex [N-Term];1xPhospho [S3(96.4)]	5	Q5T1M5	Q5T1M5 [954-974]	Q5T1M5 1xPhospho [S956(100)]	FK506-binding protein 15 OS=Homo sapiens OX=9606 GN=FKBP15 PE=1 SV=2	0	2505.2	0.973	0.541868	0.888967	1.095e-13	8.27
[R].GQHHQQQQAAGGSESHPVPPTAPLTPLLHGEGASQQPR.[H]	1xTMT6plex [N-Term];1xPhospho [T25(100)]	3	Q7L2J0	Q7L2J0 [267-304]	Q7L2J0 1xPhospho [T291(100)]	7SK snRNA methylphosphate capping enzyme OS=Homo sapiens OX=9606 GN=MEPCE PE=1 SV=1	0	4240.06	0.989	0.974287	0.99553	5.398e-18	8.26
[K].EDKPPLAPSGGTEGPEQPPPPCPSQTGSPPVGLIK.[G]	1xCarbamidomethyl [C22];2xTMT6plex [K3; K35];1xTMT6plex [N-Term];1xPhospho [S28(99.1)]	6	Q8WWM7	Q8WWM7 [607-641]	Q8WWM7 1xPhospho [S634(99.2)]	Ataxin-2-like protein OS=Homo sapiens OX=9606 GN=ATXN2L PE=1 SV=2	0	4286.2	1.252	0.0469364	0.739771	2.432e-14	8.18
[K].TKPLASVTNANTSSTQAAPVAVTTPTVSSGQATPTSPIK.[K]	2xTMT6plex [K2; K39];1xTMT6plex [N-Term];1xPhospho [S36(100)]	3	O14974	O14974 [374-412]	O14974 1xPhospho [S409(100)]	Protein phosphatase 1 regulatory subunit 12A OS=Homo sapiens OX=9606 GN=PPP1R12A PE=1 SV=1	0	4549.44	0.935	0.759095	0.945776	1.974e-19	8.15
[R].RASGLSTEGATGPSADTSGSELDGR.[C]	1xTMT6plex [N-Term];1xPhospho [S3(100)]	1	Q7Z628	Q7Z628 [19-43]	Q7Z628 1xPhospho [S21(100)]	Neuroepithelial cell-transforming gene 1 protein OS=Homo sapiens OX=9606 GN=NET1 PE=1 SV=1	1	2688.23	0.902	0.0124219	0.691529	3.253e-13	8.08
[R].AASAAGAAGSAGGSSGAAGAAGGGAGAGTRPGDGGTASAGAAGPGAATK.[A]	1xTMT6plex [K49];1xTMT6plex [N-Term];1xPhospho [S3(100)]	2	Q9UKY7	Q9UKY7 [28-76]	Q9UKY7 1xPhospho [S30(100)]	Protein CDV3 homolog OS=Homo sapiens OX=9606 GN=CDV3 PE=1 SV=1	0	4208.01	0.88	0.814886	0.961017	2.489e-15	8.07
[R].AHSSPASLQLGAVSPGTLTPTGVVSGPAATPTAQHLR.[Q]	1xTMT6plex [N-Term];1xPhospho [S7(99.1)]	1	P46937	P46937 [125-161]	P46937 1xPhospho [S131(99.1)]	Transcriptional coactivator YAP1 OS=Homo sapiens OX=9606 GN=YAP1 PE=1 SV=2	0	3844	0.889	0.460045	0.869553	9.122e-13	8.05
[K].KNSVHEQEAINSDPELSNCENFQK.[T]	1xCarbamidomethyl [C19];2xTMT6plex [K1; K24];1xTMT6plex [N-Term];2xPhospho [S3(100); S12(100)]	1	Q8IX90	Q8IX90 [108-131]	Q8IX90 2xPhospho [S110(100); S119(100)]	Spindle and kinetochore-associated protein 3 OS=Homo sapiens OX=9606 GN=SKA3 PE=1 SV=2	1	3664.7	1.172	0.336562	0.841385	3.885e-13	8.02
[K].SPTMEQAVQTASAHLPAPAAVGR.[R]	1xTMT6plex [N-Term];1xPhospho [S1(100)]	13	Q8ND56	Q8ND56 [192-214]	Q8ND56 1xPhospho [S192(100)]	Protein LSM14 homolog A OS=Homo sapiens OX=9606 GN=LSM14A PE=1 SV=3	0	2599.29	1.009	0.378453	0.850594	5.813e-15	7.93
[K].IGPPSPGDDEEEAAAAAGAPAAAGATGDLASAQLGGAPNR.[W]	1xTMT6plex [N-Term];1xPhospho [S5(100)]	4	Q02447	Q02447 [69-108]	Q02447 1xPhospho [S73(100)]	Transcription factor Sp3 OS=Homo sapiens OX=9606 GN=SP3 PE=1 SV=3	0	3880.82	0.997	0.953473	0.990672	3.447e-15	7.9
[K].RGLVAAYSGDSDNEEELVER.[L]	1xTMT6plex [N-Term];2xPhospho [S8(100); S11(100)]	2	P52756	P52756 [614-633]	P52756 2xPhospho [S621(100); S624(100)]	RNA-binding protein 5 OS=Homo sapiens OX=9606 GN=RBM5 PE=1 SV=2	1	2598.13	0.915	0.880313	0.975182	4.16e-15	7.89
[K].SDAEEDGGTVSQEEEDRKPK.[A]	2xTMT6plex [K18; K20];1xTMT6plex [N-Term];2xPhospho [S1(100); T/S]	1	P27824	P27824 [554-573]	P27824 2xPhospho [S554(100); T/S]	Calnexin OS=Homo sapiens OX=9606 GN=CANX PE=1 SV=2	1	3053.4	1.054	0.140092	0.791293	7.083e-14	7.89
[R].AKSPQPPVEEEDEHFDDTVVCLDTYNCDLHFK.[I]	2xCarbamidomethyl [C21; C27];2xTMT6plex [K2; K32];1xTMT6plex [N-Term];1xPhospho [S3(100)]	18	Q00839	Q00839 [269-300]	Q00839 1xPhospho [S271(100)]	Heterogeneous nuclear ribonucleoprotein U OS=Homo sapiens OX=9606 GN=HNRNPU PE=1 SV=6	1	4602.14	1.057	0.729449	0.937547	2.071e-14	7.86
[R].ARSVDALDDLTPPSTAESGSR.[S]	1xTMT6plex [N-Term];1xPhospho [S3(100)]	11	Q86X29	Q86X29 [491-511]	Q86X29 1xPhospho [S493(100)]	Lipolysis-stimulated lipoprotein receptor OS=Homo sapiens OX=9606 GN=LSR PE=1 SV=4	1	2454.17	1.039	0.0411485	0.739771	7.767e-15	7.86
[R].ESPRPLQLPGAEGPAISDGEEGGGEPGAGGGAAGAAGAGR.[R]	1xTMT6plex [N-Term];2xPhospho [S2(100); S17(100)]	3	Q6PKG0	Q6PKG0 [74-113]	Q6PKG0 2xPhospho [S75(100); S90(100)]	La-related protein 1 OS=Homo sapiens OX=9606 GN=LARP1 PE=1 SV=2	0	3916.77	1.032	0.771261	0.948856	2.926e-13	7.85
[K].SKGSLEITESQSADAEPPPPPKPDLSR.[Y]	2xTMT6plex [K2; K22];1xTMT6plex [N-Term];1xPhospho [S4(100)]	1	Q9C0B5	Q9C0B5 [296-322]	Q9C0B5 1xPhospho [S299(100)]	Palmitoyltransferase ZDHHC5 OS=Homo sapiens OX=9606 GN=ZDHHC5 PE=1 SV=2	1	3600.88	0.96	0.631396	0.910511	1.586e-11	7.84
[R].RAPSTSPSFEGTQETYTVAHEENVR.[F]	1xTMT6plex [N-Term];1xPhospho [S4(100)]	3	Q9BUT9	Q9BUT9 [75-99]	Q9BUT9 1xPhospho [S78(100)]	MAPK regulated corepressor interacting protein 2 OS=Homo sapiens OX=9606 GN=MCRIP2 PE=1 SV=2	1	3102.44	0.968	0.38056	0.850919	2.235e-13	7.8
[R].RFPEAEALSPEQAAHYLR.[Y]	1xTMT6plex [N-Term];1xPhospho [S9(100)]	6	Q2NKX8	Q2NKX8 [6-23]	Q2NKX8 1xPhospho [S14(100)]	DNA excision repair protein ERCC-6-like OS=Homo sapiens OX=9606 GN=ERCC6L PE=1 SV=1	1	2394.18	1.071	0.141738	0.791293	2.288e-13	7.76
[R].LASPSGSTSSGLEVVAPEGTSAPGGGPGTLDDSATICR.[V]	1xCarbamidomethyl [C37];1xTMT6plex [N-Term];1xPhospho [S3(99.2)]	5	Q13263	Q13263 [592-629]	Q13263 1xPhospho [S594(100)]	Transcription intermediary factor 1-beta OS=Homo sapiens OX=9606 GN=TRIM28 PE=1 SV=5	0	3867.82	0.924	0.67583	0.923799	1.404e-13	7.76
[R].AQVLATIHGHAGAFPAAGDAGEGAPGGGSSPER.[V]	1xTMT6plex [N-Term];1xPhospho [S/T]	3	Q86WR7	Q86WR7 [283-315]		Proline and serine-rich protein 2 OS=Homo sapiens OX=9606 GN=PROSER2 PE=1 SV=2	0	3322.58	0.906	0.631147	0.910511	1.095e-12	7.72
[R].SHSLSRPGPTEGDAEGEAEGPVGSTLGSYATLTR.[R]	1xTMT6plex [N-Term];1xPhospho [S3(100)]	3	Q8WXE0	Q8WXE0 [798-831]	Q8WXE0 1xPhospho [S800(100)]	Caskin-2 OS=Homo sapiens OX=9606 GN=CASKIN2 PE=1 SV=2	0	3695.74	0.974	0.50973	0.882274	1.424e-13	7.72
[R].ILEGPQQSLSGSPLQPIPASPPPQIPPGLRPR.[F]	1xTMT6plex [N-Term];1xPhospho [S12(99.6)]	4	O15446	O15446 [117-148]	O15446 1xPhospho [S128(99.6)]	DNA-directed RNA polymerase I subunit RPA34 OS=Homo sapiens OX=9606 GN=CD3EAP PE=1 SV=1	0	3633.97	0.972	0.689977	0.92816	3.11e-14	7.67
[R].LLEDSDSEDEAAPSPLQPALRPNPTAILDEAPKPK.[R]	2xTMT6plex [K33; K35];1xTMT6plex [N-Term];2xPhospho [S5(100); S7(100)]	6	Q9BW85	Q9BW85 [207-241]	Q9BW85 2xPhospho [S211(100); S213(100)]	Splicing factor YJU2 OS=Homo sapiens OX=9606 GN=YJU2 PE=1 SV=1	0	4572.31	1.131	0.0779036	0.759448	1.388e-13	7.66
[K].IGEEQSAEDAEDGPPELLFIHGGHTAK.[I]	1xTMT6plex [K27];1xTMT6plex [N-Term];1xPhospho [S6(100)]	7	Q16576	Q16576 [349-375]	Q16576 1xPhospho [S354(100)]	Histone-binding protein RBBP7 OS=Homo sapiens OX=9606 GN=RBBP7 PE=1 SV=1	0	3385.64	1.088	0.436504	0.867314	3.891e-15	7.64
[R].ESPRPLQLPGAEGPAISDGEEGGGEPGAGGGAAGAAGAGR.[R]	1xTMT6plex [N-Term];1xPhospho [S17(100)]	9	Q6PKG0	Q6PKG0 [74-113]	Q6PKG0 1xPhospho [S90(100)]	La-related protein 1 OS=Homo sapiens OX=9606 GN=LARP1 PE=1 SV=2	0	3836.8	1.051	0.395174	0.856901	7.335e-17	7.64
[K].VTGTEGSSSTLVDYTSTSSTGGSPVR.[K]	1xTMT6plex [N-Term];1xPhospho [S23(100)]	1	Q7Z6E9	Q7Z6E9 [1255-1280]	Q7Z6E9 1xPhospho [S1277(100)]	E3 ubiquitin-protein ligase RBBP6 OS=Homo sapiens OX=9606 GN=RBBP6 PE=1 SV=1	0	2842.32	0.843	0.0157974	0.693487	3.886e-14	7.63
[R].LIHGEDSDSEGEEEGRGSSGCSEAGGAGHEEGR.[A]	1xCarbamidomethyl [C21];1xTMT6plex [N-Term];2xPhospho [S7(100); S9(100)]	1	Q9C0C9	Q9C0C9 [81-113]	Q9C0C9 2xPhospho [S87(100); S89(100)]	(E3-independent) E2 ubiquitin-conjugating enzyme OS=Homo sapiens OX=9606 GN=UBE2O PE=1 SV=3	1	3733.45	0.872	0.491805	0.877418	3.695e-17	7.58
[K].QEKPAEKPAETPVATSPTATDSTSGDSSR.[S]	2xTMT6plex [K3; K7];1xTMT6plex [N-Term];1xPhospho [S16(99.6)]	2	P54727	P54727 [145-173]	P54727 1xPhospho [S160(99.6)]	UV excision repair protein RAD23 homolog B OS=Homo sapiens OX=9606 GN=RAD23B PE=1 SV=1	0	3712.85	0.724	0.167483	0.793851	6.902e-16	7.54
[R].SNSDVTISDIDAEDVLDQNAVNPNTGAALHR.[E]	1xTMT6plex [N-Term];1xPhospho [S3(100)]	3	Q9P2F8	Q9P2F8 [160-190]	Q9P2F8 1xPhospho [S162(100)]	Signal-induced proliferation-associated 1-like protein 2 OS=Homo sapiens OX=9606 GN=SIPA1L2 PE=1 SV=2	0	3560.67	1.217	0.503332	0.881086	1.623e-13	7.53
[R].AEGDDYGQPRSPARPQPGEGPGGPGGPPEVSR.[G]	1xTMT6plex [N-Term];1xPhospho [S11(100)]	2	Q9H4M7	Q9H4M7 [154-185]	Q9H4M7 1xPhospho [S164(100)]	Pleckstrin homology domain-containing family A member 4 OS=Homo sapiens OX=9606 GN=PLEKHA4 PE=1 SV=2	1	3480.61	0.948	0.41344	0.861035	7.799e-15	7.51
[R].RDSSESQLASTESDKPTTGR.[V]	1xTMT6plex [K15];1xTMT6plex [N-Term];2xPhospho [S3(99.5); S6(100)]	4	Q96B23	Q96B23 [64-83]	Q96B23 2xPhospho [S66(100); S69(100)]	Uncharacterized protein C18orf25 OS=Homo sapiens OX=9606 GN=C18orf25 PE=1 SV=3	1	2770.27	0.977	0.384361	0.853379	9.017e-12	7.5
[K].RNSIEVAGLSHGLEGLR.[L]	1xTMT6plex [N-Term];1xPhospho [S3(100)]	4	Q16825	Q16825 [635-651]	Q16825 1xPhospho [S637(100)]	Tyrosine-protein phosphatase non-receptor type 21 OS=Homo sapiens OX=9606 GN=PTPN21 PE=1 SV=2	1	2117.11	1.013	0.110402	0.778383	6.145e-13	7.5
[R].RGPNYTSGYGTNSELSNPSETESER.[K]	1xTMT6plex [N-Term];2xPhospho [S16(100); S19(100)]	3	P51114	P51114 [391-415]	P51114 2xPhospho [S406(100); S409(99.4)]	Fragile X mental retardation syndrome-related protein 1 OS=Homo sapiens OX=9606 GN=FXR1 PE=1 SV=3	1	3121.3	0.995	0.479249	0.875084	2.552e-16	7.49
[K].NITTGASAASQTQMPTGQTGNCESPLGSKEDLNSK.[E]	1xCarbamidomethyl [C22];2xTMT6plex [K29; K35];1xTMT6plex [N-Term];2xPhospho [S24(100); S28(99.5)]	2	Q9P2F8	Q9P2F8 [356-390]	Q9P2F8 2xPhospho [S379(100); S383(100)]	Signal-induced proliferation-associated 1-like protein 2 OS=Homo sapiens OX=9606 GN=SIPA1L2 PE=1 SV=2	1	4428.07	0.968	0.924854	0.983506	3.257e-12	7.43
[R].TSSPRSPPSSSEIFTPAHEENVR.[F]	1xTMT6plex [N-Term];1xPhospho [S/T]	2	C9JLW8	C9JLW8 [16-38]		Mapk-regulated corepressor-interacting protein 1 OS=Homo sapiens OX=9606 GN=MCRIP1 PE=1 SV=1	1	2821.34	0.953	0.228249	0.814455	1.098e-13	7.42
[R].HGGSPQPLATTPLSQEPVNPPSEASPTR.[D]	1xTMT6plex [N-Term];3xPhospho [S4(100); T10(98.8); S25(97.6)]	4	Q9UQ35	Q9UQ35 [374-401]	Q9UQ35 3xPhospho [S377(100); T383(99.4); S398(98.8)]	Serine/arginine repetitive matrix protein 2 OS=Homo sapiens OX=9606 GN=SRRM2 PE=1 SV=2	0	3321.48	1.011	0.649303	0.917022	9.519e-11	7.41
[R].TSSVVEEHFQASVSPTEAAPPATGDQSPGLGTQPK.[L]	1xTMT6plex [K35];1xTMT6plex [N-Term];1xPhospho [S3(99.5)]	1	O43149	O43149 [1462-1496]	O43149 1xPhospho [S1464(99.5)]	Zinc finger ZZ-type and EF-hand domain-containing protein 1 OS=Homo sapiens OX=9606 GN=ZZEF1 PE=1 SV=6	0	4045.98	1.02	0.63016	0.91035	1.302e-12	7.39
[R].TQSSASLAASYAAQQHPQAAASYR.[G]	1xTMT6plex [N-Term];1xPhospho [S3(99.6)]	3	Q96PK6	Q96PK6 [518-541]	Q96PK6 1xPhospho [S520(99.6)]	RNA-binding protein 14 OS=Homo sapiens OX=9606 GN=RBM14 PE=1 SV=2	0	2774.31	1.001	0.856936	0.971061	7.918e-15	7.39
[K].EAASSSSGTQPAPPAPASPWDSKK.[H]	2xTMT6plex [K23; K24];1xTMT6plex [N-Term];1xPhospho [S18(100)]	2	Q9H7N4	Q9H7N4 [531-554]	Q9H7N4 1xPhospho [S548(100)]	Splicing factor, arginine/serine-rich 19 OS=Homo sapiens OX=9606 GN=SCAF1 PE=1 SV=3	1	3121.58	0.934	0.879276	0.975113	5.93e-12	7.39
[K].WAHDKFSGEEGEIEDDESGTENR.[E]	1xTMT6plex [K5];1xTMT6plex [N-Term];2xPhospho [S7(100); S18(100)]	8	Q9Y2W1	Q9Y2W1 [922-944]	Q9Y2W1 2xPhospho [S928(100); S939(100)]	Thyroid hormone receptor-associated protein 3 OS=Homo sapiens OX=9606 GN=THRAP3 PE=1 SV=2	1	3255.36	1.107	0.0822315	0.764717	1.487e-12	7.38
[R].RSSTSGDTEEEEEEEVVPFSSDEQK.[R]	1xTMT6plex [K25];1xTMT6plex [N-Term];2xPhospho [T8(79.1); S/T]	9	O15231-5; O15231-3	O15231-5 [16-40]; O15231-3 [151-175]	O15231-5 2xPhospho [T23(100); S/T]; O15231-3 2xPhospho [T158(100); S/T]	Isoform 5 of Zinc finger protein 185 OS=Homo sapiens OX=9606 GN=ZNF185 Isoform 3 of Zinc finger protein 185 OS=Homo sapiens OX=9606 GN=ZNF185	1	3448.46	1.002	0.926689	0.983767	2.216e-09	7.37
[R].AATAARPPAPPPAPQPPSPTPSPPRPTLAR.[E]	1xTMT6plex [N-Term];2xPhospho [S18(98.8); S22(98.8)]	13	Q96B36	Q96B36 [71-100]	Q96B36 2xPhospho [S88(100); S92(100)]	Proline-rich AKT1 substrate 1 OS=Homo sapiens OX=9606 GN=AKT1S1 PE=1 SV=1	0	3353.71	0.915	0.414305	0.861035	2.241e-11	7.36
[K].MESEGGADDSAEEGDLLDDDDNEDR.[G]	1xTMT6plex [N-Term];2xPhospho [S3(100); S10(100)]	2	P07910-2	P07910-2 [238-262]	P07910-2 2xPhospho [S240(100); S247(100)]	Isoform C1 of Heterogeneous nuclear ribonucleoproteins C1/C2 OS=Homo sapiens OX=9606 GN=HNRNPC	0	3088.1	1.07	0.465524	0.87173	2.163e-12	7.34
[R].INKTSPVTASDPAGPSYAAATLQASSAASSASPVSR.[A]	1xTMT6plex [K3];1xTMT6plex [N-Term];1xPhospho [T/S/Y]	1	P18887	P18887 [195-230]		DNA repair protein XRCC1 OS=Homo sapiens OX=9606 GN=XRCC1 PE=1 SV=2	1	3957	1.014	0.779375	0.950396	5.87e-13	7.34
[R].SHSSPASLQLGTGAGAAGSPAQQHAHLR.[Q]	1xTMT6plex [N-Term];1xPhospho [S3(99.5)]	2	Q9GZV5	Q9GZV5 [87-114]	Q9GZV5 1xPhospho [S89(99.6)]	WW domain-containing transcription regulator protein 1 OS=Homo sapiens OX=9606 GN=WWTR1 PE=1 SV=1	0	3003.47	0.914	0.460023	0.869553	4.648e-15	7.34
[K].RAHTPTPGIYMGRPTHSGGGGGGGGGGGGGGGGR.[R]	1xOxidation [M11];1xTMT6plex [N-Term];1xPhospho [T4(100)]	16	Q13595	Q13595 [199-232]	Q13595 1xPhospho [T202(100)]	Transformer-2 protein homolog alpha OS=Homo sapiens OX=9606 GN=TRA2A PE=1 SV=1	1	3272.51	0.797	0.247031	0.819647	1.129e-12	7.32
[K].APVSSTESVIQSNTPTPPPSQPLNETAEEESR.[I]	1xTMT6plex [N-Term];1xPhospho [T/S]	1	Q9HC35	Q9HC35 [884-915]		Echinoderm microtubule-associated protein-like 4 OS=Homo sapiens OX=9606 GN=EML4 PE=1 SV=3	0	3688.74	0.907	0.0894134	0.770715	8.966e-17	7.3
[R].RGPNYTSGYGTNSELSNPSETESER.[K]	1xTMT6plex [N-Term];1xPhospho [S/T/Y]	3	P51114	P51114 [391-415]		Fragile X mental retardation syndrome-related protein 1 OS=Homo sapiens OX=9606 GN=FXR1 PE=1 SV=3	1	3041.33	1.149	0.0444287	0.739771	5.379e-17	7.29
[R].RASQGLLSSIENSESDSSEAK.[E]	1xTMT6plex [K21];1xTMT6plex [N-Term];1xPhospho [S3(100)]	2	Q5UIP0	Q5UIP0 [1540-1560]	Q5UIP0 1xPhospho [S1542(100)]	Telomere-associated protein RIF1 OS=Homo sapiens OX=9606 GN=RIF1 PE=1 SV=2	1	2733.33	1.019	0.306162	0.832958	8.238e-12	7.28
[R].STAQQELDGKPASPTPVIVASHTANKEEK.[S]	3xTMT6plex [K10; K26; K29];1xTMT6plex [N-Term];1xPhospho [S13(99.5)]	9	P35606	P35606 [847-875]	P35606 1xPhospho [S859(99.6)]	Coatomer subunit beta' OS=Homo sapiens OX=9606 GN=COPB2 PE=1 SV=2	1	4030.17	0.823	0.0520172	0.739771	3.199e-17	7.28
[R].DSHSSEEDEASSQTDLSQTISK.[K]	1xTMT6plex [K22];1xTMT6plex [N-Term];2xPhospho [S4(100); S5(100)]	3	Q5JTV8	Q5JTV8 [153-174]	Q5JTV8 2xPhospho [S156(100); S157(100)]	Torsin-1A-interacting protein 1 OS=Homo sapiens OX=9606 GN=TOR1AIP1 PE=1 SV=2	0	2999.28	0.922	0.0945446	0.774017	8.636e-11	7.28
[K].GPTTGEGALDLSDVHSPPKSPEGK.[T]	2xTMT6plex [K19; K24];1xTMT6plex [N-Term];1xPhospho [S20(100)]	3	O95684	O95684 [141-164]	O95684 1xPhospho [S160(100)]	FGFR1 oncogene partner OS=Homo sapiens OX=9606 GN=FGFR1OP PE=1 SV=1	1	3143.62	1.065	0.137033	0.790759	4.864e-13	7.28
[R].VHDRSEEEEEEEEEEEEEQPR.[R]	1xTMT6plex [N-Term];1xPhospho [S5(100)]	5	Q5TAQ9	Q5TAQ9 [95-115]	Q5TAQ9 1xPhospho [S99(100)]	DDB1- and CUL4-associated factor 8 OS=Homo sapiens OX=9606 GN=DCAF8 PE=1 SV=1	1	2981.2	1.062	0.160403	0.793851	2.608e-12	7.27
[K].TGTLQDLIQHGSPINNECHPSLER.[K]	1xCarbamidomethyl [C18];1xTMT6plex [N-Term];1xPhospho [S12(100)]	2	Q5VWN6	Q5VWN6 [1014-1037]	Q5VWN6 1xPhospho [S1025(100)]	Protein TASOR 2 OS=Homo sapiens OX=9606 GN=TASOR2 PE=1 SV=1	0	3025.44	1.016	0.313985	0.837953	2.246e-15	7.27
[K].RSASPDDDLGSSNWEAADLGNEER.[K]	1xTMT6plex [N-Term];1xPhospho [S]	8	O00193	O00193 [14-37]		Small acidic protein OS=Homo sapiens OX=9606 GN=SMAP PE=1 SV=1	1	2900.25	1.058	0.728957	0.937547	7.258e-13	7.26
[R].STAQQELDGKPASPTPVIVASHTANKEEK.[S]	3xTMT6plex [K10; K26; K29];1xTMT6plex [N-Term];1xPhospho [S/T]	3	P35606	P35606 [847-875]		Coatomer subunit beta' OS=Homo sapiens OX=9606 GN=COPB2 PE=1 SV=2	1	4030.17	0.911	0.103451	0.775889	1.227e-15	7.26
[R].HSYPPALGSPGALAGAGVGAAGPLER.[R]	1xTMT6plex [N-Term];1xPhospho [S2(100)]	4	Q96IF1	Q96IF1 [229-254]	Q96IF1 1xPhospho [S230(100)]	LIM domain-containing protein ajuba OS=Homo sapiens OX=9606 GN=AJUBA PE=1 SV=1	0	2682.36	0.973	0.486443	0.875188	1.909e-15	7.25
[R].RAPSTSPSFEGTQETYTVAHEENVR.[F]	1xTMT6plex [N-Term];2xPhospho [S4(99.6); T/S/Y]	2	Q9BUT9	Q9BUT9 [75-99]	Q9BUT9 2xPhospho [S78(99.8); T/S/Y]	MAPK regulated corepressor interacting protein 2 OS=Homo sapiens OX=9606 GN=MCRIP2 PE=1 SV=2	1	3182.4	0.953	0.853151	0.970727	5.765e-11	7.25
[R].RHSASNLHALAHPAPSPGSCSPK.[F]	1xCarbamidomethyl [C20];1xTMT6plex [K23];1xTMT6plex [N-Term];1xPhospho [S3(99.5)]	2	P47974	P47974 [55-77]	P47974 1xPhospho [S57(99.6)]	mRNA decay activator protein ZFP36L2 OS=Homo sapiens OX=9606 GN=ZFP36L2 PE=1 SV=3	1	2917.47	0.95	0.389206	0.854796	2.123e-11	7.25
[R].KLSSSDAPAQDTGSSAAAVETDASR.[T]	1xTMT6plex [K1];1xTMT6plex [N-Term];1xPhospho [S3(99.6)]	3	Q7Z4S6	Q7Z4S6 [851-875]	Q7Z4S6 1xPhospho [S853(100)]	Kinesin-like protein KIF21A OS=Homo sapiens OX=9606 GN=KIF21A PE=1 SV=2	1	2960.43	0.99	0.936821	0.986903	4.829e-15	7.23
[R].RNSPMAQTPPCHLPNIPGVTSPGTLIEDSK.[V]	1xCarbamidomethyl [C11];1xTMT6plex [K30];1xTMT6plex [N-Term];1xPhospho [S3(100)]	2	Q13542	Q13542 [63-92]	Q13542 1xPhospho [S65(100)]	Eukaryotic translation initiation factor 4E-binding protein 2 OS=Homo sapiens OX=9606 GN=EIF4EBP2 PE=1 SV=1	1	3752.89	1.171	0.328723	0.840261	2.806e-14	7.19
[K].GEGDIHENVDTDLPGSLGQSEEKPVPAAPVPSPVAPAPVPSRR.[N]	1xTMT6plex [K23];1xTMT6plex [N-Term];1xPhospho [S41(100)]	1	Q9UK76	Q9UK76 [100-142]	Q9UK76 1xPhospho [S140(100)]	Jupiter microtubule associated homolog 1 OS=Homo sapiens OX=9606 GN=JPT1 PE=1 SV=3	1	4907.5	1.062	0.990531	0.99846	6.619e-11	7.19
[R].EALGLGPPAAQLTPPPAPVGLR.[G]	1xTMT6plex [N-Term];1xPhospho [T13(100)]	14	Q8IY67-2	Q8IY67-2 [451-472]	Q8IY67-2 1xPhospho [T463(100)]	Isoform 2 of Ribonucleoprotein PTB-binding 1 OS=Homo sapiens OX=9606 GN=RAVER1	0	2431.33	0.999	0.585485	0.900851	1.808e-14	7.18
[K].SSGSVASLPQSDRSSSSSQESLNRPFSSK.[W]	1xTMT6plex [K29];1xTMT6plex [N-Term];2xPhospho [S]	1	O75122-3; O75122	O75122-3 [544-572]; O75122 [310-338]		Isoform 3 of CLIP-associating protein 2 OS=Homo sapiens OX=9606 GN=CLASP2 CLIP-associating protein 2 OS=Homo sapiens OX=9606 GN=CLASP2 PE=1 SV=3	1	3617.69	0.998	0.667757	0.92221	2.912e-12	7.18
[R].SPRPTSAPAITQGQVAEGGVLDASAK.[K]	1xTMT6plex [K26];1xTMT6plex [N-Term];1xPhospho [T/S]	5	P11171	P11171 [555-580]		Protein 4.1 OS=Homo sapiens OX=9606 GN=EPB41 PE=1 SV=4	0	3046.6	0.97	0.726961	0.937368	2.233e-13	7.18
[R].RISQVSSGETEYNPTEAR.[-]	1xTMT6plex [N-Term];1xPhospho [S3(100)]	3	Q6ZNJ1	Q6ZNJ1 [2737-2754]	Q6ZNJ1 1xPhospho [S2739(100)]	Neurobeachin-like protein 2 OS=Homo sapiens OX=9606 GN=NBEAL2 PE=1 SV=2	1	2333.1	0.953	0.155451	0.791855	1.044e-11	7.17
[K].SLEETLHTVDLSSDDDLPHDEEALEDSAEEKVEESR.[A]	1xTMT6plex [K31];1xTMT6plex [N-Term];3xPhospho [S12(98.6); S13(98.6); S27(100)]	2	O95810	O95810 [192-227]	O95810 3xPhospho [S203(100); S204(100); S218(100)]	Caveolae-associated protein 2 OS=Homo sapiens OX=9606 GN=CAVIN2 PE=1 SV=3	1	4767.04	1.724	0.285591	0.827058	1.076e-12	7.15
[R].RPTPNDDTLDEGVGLVHSNIATEHIPSPAK.[K]	1xTMT6plex [K30];1xTMT6plex [N-Term];1xPhospho [S27(100)]	4	Q01581	Q01581 [469-498]	Q01581 1xPhospho [S495(100)]	Hydroxymethylglutaryl-CoA synthase, cytoplasmic OS=Homo sapiens OX=9606 GN=HMGCS1 PE=1 SV=2	0	3718.88	1.059	0.517134	0.883979	9.376e-15	7.14
[R].TRDDGDEEGLLTHSEEELEHSQDTDADDGALQ.[-]	1xTMT6plex [N-Term];2xPhospho [T12(99.3); S/T]	9	Q9UKM9-2	Q9UKM9-2 [259-290]	Q9UKM9-2 2xPhospho [S272(99.4); S/T]	Isoform 1 of RNA-binding protein Raly OS=Homo sapiens OX=9606 GN=RALY	1	3916.58	1.072	0.408465	0.861035	7.886e-13	7.13
[R].RSSSSSAAASTPPPGPPAPADPLGYLPLHGGYQYK.[Q]	1xTMT6plex [K35];1xTMT6plex [N-Term];1xPhospho [S/T/Y]	1	Q8NDT2	Q8NDT2 [228-262]		Putative RNA-binding protein 15B OS=Homo sapiens OX=9606 GN=RBM15B PE=1 SV=3	1	4033.03	0.97	0.60818	0.904415	1.838e-11	7.13
[R].TSPADHGGSVGSESGGSAVDSVAGEHSVSGR.[S]	1xTMT6plex [N-Term];1xPhospho [S2(99.6)]	1	Q5T4S7	Q5T4S7 [2884-2914]	Q5T4S7 1xPhospho [S2885(99.6)]	E3 ubiquitin-protein ligase UBR4 OS=Homo sapiens OX=9606 GN=UBR4 PE=1 SV=1	0	3149.4	1.03	0.335052	0.841385	2.394e-15	7.13
[R].SAASSSVSFSPGGGGGGAAAAAAAACR.[G]	1xCarbamidomethyl [C26];1xTMT6plex [N-Term];1xPhospho [S10(100)]	1	Q6P1R3	Q6P1R3 [74-100]	Q6P1R3 1xPhospho [S83(100)]	Myb/SANT-like DNA-binding domain-containing protein 2 OS=Homo sapiens OX=9606 GN=MSANTD2 PE=1 SV=1	0	2562.16	1.162	0.0899032	0.770912	1.729e-13	7.11
[K].KEDSDEEEDDDSEEDEEDDEDEDEDEDEIEPAAMK.[A]	1xOxidation [M34];2xTMT6plex [K1; K35];1xTMT6plex [N-Term];2xPhospho [S4(100); S12(100)]	70	P19338	P19338 [142-176]	P19338 2xPhospho [S145(100); S153(100)]	Nucleolin OS=Homo sapiens OX=9606 GN=NCL PE=1 SV=3	1	4982.86	0.954	0.544803	0.890544	4.611e-12	7.11
[R].AADSQNSGEGNTGAAESSFSQEVSR.[E]	1xTMT6plex [N-Term];1xPhospho [S18(98.7)]	1	P12270	P12270 [2031-2055]	P12270 1xPhospho [S2048(98.7)]	Nucleoprotein TPR OS=Homo sapiens OX=9606 GN=TPR PE=1 SV=3	0	2795.2	1.043	0.975058	0.995773	4.568e-13	7.11
[K].LMHNASDSEVDQDDVVEWK.[D]	1xTMT6plex [K19];1xTMT6plex [N-Term];2xPhospho [S6(100); S8(100)]	8	Q9H2P0	Q9H2P0 [948-966]	Q9H2P0 2xPhospho [S953(100); S955(100)]	Activity-dependent neuroprotector homeobox protein OS=Homo sapiens OX=9606 GN=ADNP PE=1 SV=1	0	2835.23	1.034	0.458689	0.869365	1.777e-12	7.1
[K].SPTPPPTLHLVPEPAAPPPPPPR.[T]	1xTMT6plex [N-Term];1xPhospho [T3(99.5)]	3	Q9NZM4	Q9NZM4 [919-941]	Q9NZM4 1xPhospho [T921(99.3)]	BRD4-interacting chromatin-remodeling complex-associated protein OS=Homo sapiens OX=9606 GN=BICRA PE=1 SV=2	0	2671.42	0.984	0.992725	0.998738	1.912e-10	7.06
[K].RDSLGAYASQDANEQGQDLGK.[R]	1xTMT6plex [K21];1xTMT6plex [N-Term];1xPhospho [S3(100)]	4	Q9C0C2	Q9C0C2 [891-911]	Q9C0C2 1xPhospho [S893(100)]	182 kDa tankyrase-1-binding protein OS=Homo sapiens OX=9606 GN=TNKS1BP1 PE=1 SV=4	1	2761.32	1.078	0.469282	0.872601	5.364e-13	7.06
[R].DRSSPPPGYIPDELHQVAR.[N]	1xTMT6plex [N-Term];1xPhospho [S/Y]	8	Q9Y2U5	Q9Y2U5 [161-179]		Mitogen-activated protein kinase kinase kinase 2 OS=Homo sapiens OX=9606 GN=MAP3K2 PE=1 SV=2	1	2443.2	1.028	0.5149	0.883468	4.316e-13	7.06
[R].RDSSESQLASTESDKPTTGR.[V]	1xTMT6plex [K15];1xTMT6plex [N-Term];1xPhospho [S3(100)]	3	Q96B23	Q96B23 [64-83]	Q96B23 1xPhospho [S66(100)]	Uncharacterized protein C18orf25 OS=Homo sapiens OX=9606 GN=C18orf25 PE=1 SV=3	1	2690.3	1.008	0.7307	0.937878	1.837e-13	7.05
[R].TQSEESRPQSLQQPATSTTETPASPAHTTPQTQSTSGR.[R]	1xTMT6plex [N-Term];1xPhospho [S24(100)]	2	P15336	P15336 [305-342]	P15336 1xPhospho [S328(100)]	Cyclic AMP-dependent transcription factor ATF-2 OS=Homo sapiens OX=9606 GN=ATF2 PE=1 SV=4	0	4320.02	0.99	0.727229	0.937379	9.588e-14	7.05
[K].ASPITNDGEDEFVPSDGLDKDEYTFSPGK.[S]	2xTMT6plex [K20; K29];1xTMT6plex [N-Term];2xPhospho [S15(100); S26(100)]	2	Q02880	Q02880 [1399-1427]	Q02880 2xPhospho [S1413(100); S1424(100)]	DNA topoisomerase 2-beta OS=Homo sapiens OX=9606 GN=TOP2B PE=1 SV=3	1	3977.82	1.096	0.673139	0.923287	1.305e-12	7.04
[R].SLDGAAAVDSADRSPRPTSAPAITQGQVAEGGVLDASAK.[K]	1xTMT6plex [K39];1xTMT6plex [N-Term];1xPhospho [S14(100)]	4	P11171	P11171 [542-580]	P11171 1xPhospho [S555(99)]	Protein 4.1 OS=Homo sapiens OX=9606 GN=EPB41 PE=1 SV=4	1	4275.17	0.957	0.941006	0.987898	4.832e-14	7.04
[K].NITTGASAASQTQMPTGQTGNCESPLGSK.[E]	1xCarbamidomethyl [C22];1xTMT6plex [K29];1xTMT6plex [N-Term];1xPhospho [S24(100)]	4	Q9P2F8	Q9P2F8 [356-384]	Q9P2F8 1xPhospho [S379(100)]	Signal-induced proliferation-associated 1-like protein 2 OS=Homo sapiens OX=9606 GN=SIPA1L2 PE=1 SV=2	0	3432.62	1.155	0.146055	0.791855	1.571e-14	7.04
[K].ISREPEPAAGPQAEESATVSAPAPMSPTR.[R]	1xTMT6plex [N-Term];1xPhospho [S26(99.6)]	4	Q9BWG6	Q9BWG6 [158-186]	Q9BWG6 1xPhospho [S183(99.6)]	Sodium channel modifier 1 OS=Homo sapiens OX=9606 GN=SCNM1 PE=1 SV=1	1	3243.56	0.972	0.014557	0.691529	7.994e-15	7.02
[K].KAPAGQEEPGTPPSSPLSAEQLDR.[I]	1xTMT6plex [K1];1xTMT6plex [N-Term];1xPhospho [T11(100)]	5	P13051	P13051 [50-73]	P13051 1xPhospho [T60(100)]	Uracil-DNA glycosylase OS=Homo sapiens OX=9606 GN=UNG PE=1 SV=2	1	3000.51	0.991	0.221753	0.809889	1.799e-16	7.02
[K].AQDPAAATASSPSTPDPASAPSTTPASPATPAQPSTSGSASSDAGSGSR.[R]	1xTMT6plex [N-Term];1xPhospho [S/T]	2	Q9NRR5	Q9NRR5 [88-136]		Ubiquilin-4 OS=Homo sapiens OX=9606 GN=UBQLN4 PE=1 SV=2	0	4720.13	0.984	0.890617	0.977809	1.651e-16	7.01
[K].EATNTTSEPSAPSQDLLDLSPSPR.[M]	1xTMT6plex [N-Term];1xPhospho [S22(99.7)]	9	O75674	O75674 [302-325]	O75674 1xPhospho [S323(100)]	TOM1-like protein 1 OS=Homo sapiens OX=9606 GN=TOM1L1 PE=1 SV=2	0	2822.33	1.03	0.0622465	0.746009	1.427e-11	7.01
[K].KAEQGSEEEGEGEEEEEEGGESK.[A]	2xTMT6plex [K1; K23];1xTMT6plex [N-Term];1xPhospho [S6(100)]	9	Q8NE71	Q8NE71 [223-245]	Q8NE71 1xPhospho [S228(100)]	ATP-binding cassette sub-family F member 1 OS=Homo sapiens OX=9606 GN=ABCF1 PE=1 SV=2	1	3249.44	1.056	0.389171	0.854796	8.91e-13	7
[R].STSFRGGMGSGGLATGIAGGLAGMGGIQNEK.[E]	1xTMT6plex [K31];1xTMT6plex [N-Term];1xPhospho [S3(98.4)]	2	P05783	P05783 [51-81]	P05783 1xPhospho [S53(98.4)]	Keratin, type I cytoskeletal 18 OS=Homo sapiens OX=9606 GN=KRT18 PE=1 SV=2	1	3377.67	0.881	0.593567	0.90263	3.937e-10	7
[R].ASPAPGSGHPEGPGAHLDMNSLDR.[A]	1xTMT6plex [N-Term];1xPhospho [S2(100)]	15	O94826	O94826 [90-113]	O94826 1xPhospho [S91(100)]	Mitochondrial import receptor subunit TOM70 OS=Homo sapiens OX=9606 GN=TOMM70 PE=1 SV=1	0	2679.22	1.051	0.158148	0.791855	1.884e-13	6.99
[R].KGGSYTQAASSDSAQGSDVSLTACK.[V]	1xCarbamidomethyl [C24];2xTMT6plex [K1; K25];1xTMT6plex [N-Term];1xPhospho [S4(100)]	3	P04439	P04439 [340-364]	P04439 1xPhospho [S343(100)]	HLA class I histocompatibility antigen, A alpha chain OS=Homo sapiens OX=9606 GN=HLA-A PE=1 SV=2	1	3243.58	1.02	0.354252	0.845094	2.157e-11	6.97
[K].KPALGFYDTSEENYQALDADFRK.[L]	2xTMT6plex [K1; K23];1xTMT6plex [N-Term];1xPhospho [T9(100)]	1	Q99459	Q99459 [219-241]	Q99459 1xPhospho [T227(100)]	Cell division cycle 5-like protein OS=Homo sapiens OX=9606 GN=CDC5L PE=1 SV=2	1	3445.73	0.989	0.931947	0.985475	2.47e-14	6.97
[K].GPTTGEGALDLSDVHSPPKSPEGK.[T]	2xTMT6plex [K19; K24];1xTMT6plex [N-Term];2xPhospho [S16(99); S20(100)]	7	O95684	O95684 [141-164]	O95684 2xPhospho [S156(100); S160(100)]	FGFR1 oncogene partner OS=Homo sapiens OX=9606 GN=FGFR1OP PE=1 SV=1	1	3223.59	1.087	0.0219874	0.717532	8.242e-12	6.96
[R].ELVGDTGSQEGDHEPSGSETEEDTSSSPHR.[I]	1xTMT6plex [N-Term];2xPhospho [S/T]	1	P0DJ93	P0DJ93 [43-72]		Small integral membrane protein 13 OS=Homo sapiens OX=9606 GN=SMIM13 PE=3 SV=1	0	3545.41	1.05	0.230079	0.815112	6.315e-15	6.95
[K].GPRTPSPPPPIPEDIALGK.[K]	1xTMT6plex [K19];1xTMT6plex [N-Term];2xPhospho [T4(100); S6(100)]	14	Q5T200-2	Q5T200-2 [260-278]	Q5T200-2 2xPhospho [T263(100); S265(100)]	Isoform 2 of Zinc finger CCCH domain-containing protein 13 OS=Homo sapiens OX=9606 GN=ZC3H13	1	2557.32	0.985	0.749517	0.942849	1.081e-11	6.94
[R].SSVKTPETVVPAAPELQPSTSTDQPVTPEPTSR.[A]	1xTMT6plex [K4];1xTMT6plex [N-Term];1xPhospho [T5(100)]	2	Q14676	Q14676 [1522-1554]	Q14676 1xPhospho [T1526(100)]	Mediator of DNA damage checkpoint protein 1 OS=Homo sapiens OX=9606 GN=MDC1 PE=1 SV=3	1	3972.03	1.076	0.308676	0.834704	2.918e-12	6.94
[R].AAGDSGEDSDDSDYENLIDPTEPSNSEYSHSK.[D]	1xTMT6plex [K32];1xTMT6plex [N-Term];3xPhospho [S5(100); S9(100); S12(98.5)]	4	Q15018	Q15018 [364-395]	Q15018 3xPhospho [S368(100); S372(100); S375(100)]	BRISC complex subunit Abraxas 2 OS=Homo sapiens OX=9606 GN=ABRAXAS2 PE=1 SV=2	0	4129.6	0.922	0.981091	0.997176	4.169e-12	6.94
[R].KVEEEGSPGDPDHEASTQGR.[T]	1xTMT6plex [K1];1xTMT6plex [N-Term];1xPhospho [S7(100)]	7	Q9NZT2	Q9NZT2 [309-328]	Q9NZT2 1xPhospho [S315(100)]	Opioid growth factor receptor OS=Homo sapiens OX=9606 GN=OGFR PE=1 SV=3	1	2663.24	0.977	0.299683	0.832394	4.135e-14	6.93
[R].RAPSTSPSFEGTQETYTVAHEENVR.[F]	1xTMT6plex [N-Term];1xPhospho [S/T/Y]	7	Q9BUT9	Q9BUT9 [75-99]		MAPK regulated corepressor interacting protein 2 OS=Homo sapiens OX=9606 GN=MCRIP2 PE=1 SV=2	1	3102.44	1.003	0.869131	0.972994	7.656e-12	6.92
[K].GPTTGEGALDLSDVHSPPKSPEGK.[T]	2xTMT6plex [K19; K24];1xTMT6plex [N-Term];1xPhospho [S16(100)]	2	O95684	O95684 [141-164]	O95684 1xPhospho [S156(100)]	FGFR1 oncogene partner OS=Homo sapiens OX=9606 GN=FGFR1OP PE=1 SV=1	1	3143.62	1.008	0.693334	0.929142	2.615e-13	6.92
[R].GASPLGPGSAAGSGAAASGGLGLGLGGR.[S]	1xTMT6plex [N-Term];1xPhospho [S3(100)]	4	Q6P1R3	Q6P1R3 [46-73]	Q6P1R3 1xPhospho [S48(100)]	Myb/SANT-like DNA-binding domain-containing protein 2 OS=Homo sapiens OX=9606 GN=MSANTD2 PE=1 SV=1	0	2532.28	1.015	0.685994	0.92683	1.667e-14	6.91
[K].GTTATSAQANSTPTSVASVVTSAESPASR.[Q]	1xTMT6plex [N-Term];1xPhospho [S25(100)]	3	Q86YP4	Q86YP4 [316-344]	Q86YP4 1xPhospho [S340(100)]	Transcriptional repressor p66-alpha OS=Homo sapiens OX=9606 GN=GATAD2A PE=1 SV=1	0	3045.46	0.943	0.103585	0.775889	1.666e-13	6.91
[R].HSPAGSQALQTTAASELMSQK.[K]	1xTMT6plex [K21];1xTMT6plex [N-Term];1xPhospho [S2(100)]	2	Q6ZNB6	Q6ZNB6 [64-84]	Q6ZNB6 1xPhospho [S65(100)]	NF-X1-type zinc finger protein NFXL1 OS=Homo sapiens OX=9606 GN=NFXL1 PE=1 SV=2	0	2681.34	1.019	0.41343	0.861035	5.957e-15	6.9
[K].TLHCEGTEINSDDEQESKEVEETATAK.[N]	1xCarbamidomethyl [C4];2xTMT6plex [K18; K27];1xTMT6plex [N-Term];1xPhospho [S11(100)]	1	Q9BPX3	Q9BPX3 [664-690]	Q9BPX3 1xPhospho [S674(100)]	Condensin complex subunit 3 OS=Homo sapiens OX=9606 GN=NCAPG PE=1 SV=1	1	3817.79	1.014	0.948119	0.989693	3.385e-15	6.9
[R].GNFGGSFAGSFGGAGGHAPGVAR.[K]	1xTMT6plex [N-Term];1xPhospho [S10(100)]	2	P52272	P52272 [628-650]	P52272 1xPhospho [S637(100)]	Heterogeneous nuclear ribonucleoprotein M OS=Homo sapiens OX=9606 GN=HNRNPM PE=1 SV=3	0	2344.08	0.935	0.492568	0.877418	2.77e-13	6.9
[R].IFPPETSASVAATPPPSTASAPAAVNSSASADKPLSNMK.[I]	2xTMT6plex [K33; K39];1xTMT6plex [N-Term];1xPhospho [T/S]	1	P09874	P09874 [356-394]		Poly [ADP-ribose] polymerase 1 OS=Homo sapiens OX=9606 GN=PARP1 PE=1 SV=4	0	4535.33	0.896	0.85503	0.971061	1.97e-15	6.87
[R].GSSPQNTTTPKPSVEGQQPAAAAACEPVDHAQSESILK.[V]	1xCarbamidomethyl [C25];2xTMT6plex [K11; K38];1xTMT6plex [N-Term];1xPhospho [S3(99.6)]	2	Q27J81	Q27J81 [370-407]	Q27J81 1xPhospho [S372(99.6)]	Inverted formin-2 OS=Homo sapiens OX=9606 GN=INF2 PE=1 SV=2	0	4656.32	0.867	0.186112	0.797686	1.36e-12	6.87
[R].SHLEPSGNPLPATPTTSAPSAPPASSQGPDTAPRPSPPQEEAR.[G]	1xTMT6plex [N-Term];1xPhospho [S36(100)]	2	Q8N1F8	Q8N1F8 [435-477]	Q8N1F8 1xPhospho [S470(100)]	Serine/threonine-protein kinase 11-interacting protein OS=Homo sapiens OX=9606 GN=STK11IP PE=1 SV=4	0	4594.2	0.979	0.376622	0.850594	3.137e-11	6.87
[R].SRSLSNSNPDISGTPTSPDDEVR.[S]	1xTMT6plex [N-Term];1xPhospho [S/T]	1	Q96N67-6	Q96N67-6 [894-916]		Isoform 6 of Dedicator of cytokinesis protein 7 OS=Homo sapiens OX=9606 GN=DOCK7	1	2740.26	1.156	0.190127	0.800484	6.949e-13	6.87
[K].TSPKPAVVETVTTAKPQQIQALMDEVTK.[Q]	3xTMT6plex [K4; K15; K28];1xTMT6plex [N-Term];1xPhospho [S2(99.6)]	3	P56192	P56192 [824-851]	P56192 1xPhospho [S825(99.8)]	Methionine--tRNA ligase, cytoplasmic OS=Homo sapiens OX=9606 GN=MARS PE=1 SV=2	0	4007.23	1.054	0.993625	0.998883	1.768e-13	6.87
[R].SHSSPASLQLGTGAGAAGSPAQQHAHLR.[Q]	1xTMT6plex [N-Term];2xPhospho [S3(99.3); S19(100)]	1	Q9GZV5	Q9GZV5 [87-114]	Q9GZV5 2xPhospho [S89(99.3); S105(100)]	WW domain-containing transcription regulator protein 1 OS=Homo sapiens OX=9606 GN=WWTR1 PE=1 SV=1	0	3083.44	1.07	0.473114	0.873789	6.357e-09	6.86
[K].GTSDSSSGNVSEGESPPDSQEDSFQGR.[Q]	1xTMT6plex [N-Term];1xPhospho [S11(100)]	1	Q8WUB8	Q8WUB8 [317-343]	Q8WUB8 1xPhospho [S327(100)]	PHD finger protein 10 OS=Homo sapiens OX=9606 GN=PHF10 PE=1 SV=3	0	3052.25	0.974	0.78018	0.950574	6.418e-14	6.86
[K].RSASPDDDLGSSNWEAADLGNEER.[K]	1xTMT6plex [N-Term];1xPhospho [S4(99.3)]	7	O00193	O00193 [14-37]	O00193 1xPhospho [S17(100)]	Small acidic protein OS=Homo sapiens OX=9606 GN=SMAP PE=1 SV=1	1	2900.25	1.048	0.877676	0.975093	9.886e-15	6.85
[R].TQSAPLPQNAQALQHLVIQQQHQQFLEK.[H]	1xTMT6plex [K28];1xTMT6plex [N-Term];1xPhospho [S3(99.6)]	2	P56524	P56524 [465-492]	P56524 1xPhospho [S467(99.6)]	Histone deacetylase 4 OS=Homo sapiens OX=9606 GN=HDAC4 PE=1 SV=3	0	3761.99	1.051	0.770904	0.948856	1.933e-10	6.84
[R].RIGSMTGAEQALLPR.[V]	1xTMT6plex [N-Term];1xPhospho [S4(100)]	1	P04920	P04920 [240-254]	P04920 1xPhospho [S243(100)]	Anion exchange protein 2 OS=Homo sapiens OX=9606 GN=SLC4A2 PE=1 SV=4	1	1908.99	0.984	0.843704	0.968674	1.021e-10	6.84
[K].VDEGAGDSAAVASGGAQTLALAGSPAPSGHPK.[A]	1xTMT6plex [K32];1xTMT6plex [N-Term];1xPhospho [S24(100)]	6	Q9NZT2	Q9NZT2 [461-492]	Q9NZT2 1xPhospho [S484(100)]	Opioid growth factor receptor OS=Homo sapiens OX=9606 GN=OGFR PE=1 SV=3	0	3384.68	0.959	0.658607	0.919873	3.197e-16	6.84
[R].ESPGAAATSSSGPQAQQHR.[G]	1xTMT6plex [N-Term];1xPhospho [S2(100)]	4	Q7L2J0	Q7L2J0 [68-86]	Q7L2J0 1xPhospho [S69(100)]	7SK snRNA methylphosphate capping enzyme OS=Homo sapiens OX=9606 GN=MEPCE PE=1 SV=1	0	2176	1.039	0.948958	0.989818	6.802e-13	6.84
[K].DHFGLEGDEESTMLEDSVSPKK.[S]	1xOxidation [M13];2xTMT6plex [K21; K22];1xTMT6plex [N-Term];1xPhospho [S19(100)]	1	Q9Y490	Q9Y490 [407-428]	Q9Y490 1xPhospho [S425(100)]	Talin-1 OS=Homo sapiens OX=9606 GN=TLN1 PE=1 SV=3	1	3233.55	0.932	0.690048	0.92816	3.132e-11	6.83
[K].SHSLAQPPEFDSGVETFSIHAEKPK.[Y]	2xTMT6plex [K23; K25];1xTMT6plex [N-Term];1xPhospho [S3(99.8)]	2	Q07157-2; Q07157	Q07157-2 [1497-1521]; Q07157 [1577-1601]	Q07157-2 1xPhospho [S1499(99.8)]; Q07157 1xPhospho [S1579(99.8)]	Isoform Short of Tight junction protein ZO-1 OS=Homo sapiens OX=9606 GN=TJP1 Tight junction protein ZO-1 OS=Homo sapiens OX=9606 GN=TJP1 PE=1 SV=3	0	3505.8	0.934	0.348376	0.841553	3.145e-12	6.83
[R].AHGCFPEGRSPPGAAASAAAKPPPLSAK.[D]	1xCarbamidomethyl [C4];2xTMT6plex [K21; K28];1xTMT6plex [N-Term];1xPhospho [S10(100)]	3	Q7Z5L9	Q7Z5L9 [62-89]	Q7Z5L9 1xPhospho [S71(100)]	Interferon regulatory factor 2-binding protein 2 OS=Homo sapiens OX=9606 GN=IRF2BP2 PE=1 SV=2	1	3467.82	0.904	0.378619	0.850594	4.325e-13	6.83
[R].VGVEASEETPQTSSSSARPGTPSDHQSQEASQFER.[K]	1xTMT6plex [N-Term];1xPhospho [T21(97.8)]	2	Q6Y7W6-5; Q6Y7W6	Q6Y7W6-5 [356-390]; Q6Y7W6 [362-396]	Q6Y7W6-5 1xPhospho [T376(98.3)]; Q6Y7W6 1xPhospho [T382(98.3)]	Isoform 4 of GRB10-interacting GYF protein 2 OS=Homo sapiens OX=9606 GN=GIGYF2 GRB10-interacting GYF protein 2 OS=Homo sapiens OX=9606 GN=GIGYF2 PE=1 SV=1	0	4012.8	0.949	0.416537	0.861035	3.545e-13	6.82
[R].RGPNYTSGYGTNSELSNPSETESER.[K]	1xTMT6plex [N-Term];1xPhospho [T11(100)]	2	P51114	P51114 [391-415]	P51114 1xPhospho [T401(100)]	Fragile X mental retardation syndrome-related protein 1 OS=Homo sapiens OX=9606 GN=FXR1 PE=1 SV=3	1	3041.33	1.041	0.429398	0.864799	3.046e-14	6.8
[K].GGSYTQAASSDSAQGSDVSLTACKV.[-]	1xCarbamidomethyl [C23];1xTMT6plex [K24];1xTMT6plex [N-Term];1xPhospho [S3(99.4)]	5	P04439	P04439 [341-365]	P04439 1xPhospho [S343(100)]	HLA class I histocompatibility antigen, A alpha chain OS=Homo sapiens OX=9606 GN=HLA-A PE=1 SV=2	1	2985.39	1.007	0.407251	0.861035	3.79e-12	6.8
[R].SYEDLTESEDGAASGDSHK.[E]	1xTMT6plex [K19];1xTMT6plex [N-Term];1xPhospho [S1(100)]	4	Q86VX9	Q86VX9 [153-171]	Q86VX9 1xPhospho [S153(100)]	Vacuolar fusion protein MON1 homolog A OS=Homo sapiens OX=9606 GN=MON1A PE=1 SV=3	0	2536.11	1.042	0.641388	0.913947	3.765e-12	6.8
[R].LTQTSGQSTHTHKEPASGDEGIK.[V]	2xTMT6plex [K13; K23];1xTMT6plex [N-Term];1xPhospho [S17(100)]	2	P46013; P46013-2	P46013 [2622-2644]; P46013-2 [2262-2284]	P46013 1xPhospho [S2638(100)]; P46013-2 1xPhospho [S2278(100)]	Proliferation marker protein Ki-67 OS=Homo sapiens OX=9606 GN=MKI67 PE=1 SV=2 Isoform Short of Proliferation marker protein Ki-67 OS=Homo sapiens OX=9606 GN=MKI67	1	3176.62	0.887	0.133104	0.785526	4.539e-13	6.8
[K].TDTSPVLETAGTVAAMAATPSAR.[A]	1xTMT6plex [N-Term];1xPhospho [S4(99.4)]	3	Q8WWH5	Q8WWH5 [16-38]	Q8WWH5 1xPhospho [S19(99.7)]	Probable tRNA pseudouridine synthase 1 OS=Homo sapiens OX=9606 GN=TRUB1 PE=1 SV=1	0	2527.23	1.129	0.0492167	0.739771	1.079e-13	6.8
[K].SEAAAPHTDAGGGLSSDEEEGTSSQAEAAR.[I]	1xTMT6plex [N-Term];2xPhospho [S15(100); S16(100)]	4	Q01831	Q01831 [869-898]	Q01831 2xPhospho [S883(100); S884(100)]	DNA repair protein complementing XP-C cells OS=Homo sapiens OX=9606 GN=XPC PE=1 SV=4	0	3277.34	0.987	0.761042	0.946473	9.978e-18	6.79
[R].SHSGTSPDNTAPPPPPPRPQPSHSR.[S]	1xTMT6plex [N-Term];1xPhospho [S3(100)]	2	Q96D71	Q96D71 [535-559]	Q96D71 1xPhospho [S537(100)]	RalBP1-associated Eps domain-containing protein 1 OS=Homo sapiens OX=9606 GN=REPS1 PE=1 SV=3	0	2910.38	0.984	0.7206	0.935247	6.33e-11	6.78
[R].EGRPSGEAFVELESEDEVK.[L]	1xTMT6plex [K19];1xTMT6plex [N-Term];1xPhospho [S14(100)]	4	P31943	P31943 [50-68]	P31943 1xPhospho [S63(100)]	Heterogeneous nuclear ribonucleoprotein H OS=Homo sapiens OX=9606 GN=HNRNPH1 PE=1 SV=4	0	2645.27	1.006	0.309664	0.835357	2.351e-12	6.78
[R].LREQDCGEPASPAASISR.[L]	1xCarbamidomethyl [C6];1xTMT6plex [N-Term];1xPhospho [S11(100)]	2	O60353	O60353 [610-627]	O60353 1xPhospho [S620(100)]	Frizzled-6 OS=Homo sapiens OX=9606 GN=FZD6 PE=1 SV=2	1	2253.05	1.005	0.582841	0.899604	2.076e-12	6.78
[R].SRSLSNSNPDISGTPTSPDDEVR.[S]	1xTMT6plex [N-Term];2xPhospho [S3(99.3); S7(99.3)]	1	Q96N67-6	Q96N67-6 [894-916]	Q96N67-6 2xPhospho [S896(99.3); S900(99.3)]	Isoform 6 of Dedicator of cytokinesis protein 7 OS=Homo sapiens OX=9606 GN=DOCK7	1	2820.23	0.939	0.0129204	0.691529	1.326e-10	6.78
[R].RASQGLLSSIENSESDSSEAK.[E]	1xTMT6plex [K21];1xTMT6plex [N-Term];2xPhospho [S13(100); S15(100)]	1	Q5UIP0	Q5UIP0 [1540-1560]	Q5UIP0 2xPhospho [S1552(100); S1554(100)]	Telomere-associated protein RIF1 OS=Homo sapiens OX=9606 GN=RIF1 PE=1 SV=2	1	2813.3	1.035	0.332748	0.840353	1.325e-12	6.77
[K].ENQEPLRSPEVGDEEALRPLTK.[E]	1xTMT6plex [K22];1xTMT6plex [N-Term];1xPhospho [S8(100)]	6	P48681	P48681 [673-694]	P48681 1xPhospho [S680(100)]	Nestin OS=Homo sapiens OX=9606 GN=NES PE=1 SV=2	1	3045.57	0.985	0.883375	0.976596	2.728e-12	6.77
[K].SSPGQPEAGPEGAQERPSQAAPAVEAEGPGSSQAPR.[K]	1xTMT6plex [N-Term];1xPhospho [S1(99.5)]	4	P40222	P40222 [18-53]	P40222 1xPhospho [S18(99.5)]	Alpha-taxilin OS=Homo sapiens OX=9606 GN=TXLNA PE=1 SV=3	0	3793.76	0.98	0.537098	0.888638	1.036e-12	6.77
[R].GDPQQQSITHIAIPQEAYNAVHVSGSPTALAAVK.[L]	1xTMT6plex [K34];1xTMT6plex [N-Term];1xPhospho [S26(100)]	1	Q2TAL8	Q2TAL8 [320-353]	Q2TAL8 1xPhospho [S345(100)]	Glutamine-rich protein 1 OS=Homo sapiens OX=9606 GN=QRICH1 PE=1 SV=1	0	4037.09	0.983	0.997435	0.999646	9.24e-17	6.77
[K].RIACDEEFSDSEDEGEGGR.[R]	1xCarbamidomethyl [C4];1xTMT6plex [N-Term];2xPhospho [S9(100); S11(100)]	2	Q92769	Q92769 [414-432]	Q92769 2xPhospho [S422(100); S424(100)]	Histone deacetylase 2 OS=Homo sapiens OX=9606 GN=HDAC2 PE=1 SV=2	1	2546.96	1.039	0.546132	0.891055	7.449e-13	6.76
[R].AATAARPPAPPPAPQPPSPTPSPPRPTLAR.[E]	1xTMT6plex [N-Term];2xPhospho [S22(100); S/T]	2	Q96B36	Q96B36 [71-100]	Q96B36 2xPhospho [S92(100); S/T]	Proline-rich AKT1 substrate 1 OS=Homo sapiens OX=9606 GN=AKT1S1 PE=1 SV=1	0	3353.71	0.879	0.400853	0.860276	5.279e-12	6.76
[K].KSSVSDAPVHITASGEPVPISEESEELDQK.[T]	2xTMT6plex [K1; K30];1xTMT6plex [N-Term];1xPhospho [S/T]	1	O14646	O14646 [1383-1412]		Chromodomain-helicase-DNA-binding protein 1 OS=Homo sapiens OX=9606 GN=CHD1 PE=1 SV=2	1	3933	0.945	0.0625846	0.746009	3.543e-11	6.76
[R].NMGGPYGGGNYGPGGSGGSGGYGGR.[S]	1xTMT6plex [N-Term];1xPhospho [S19(100)]	4	P22626	P22626 [326-350]	P22626 1xPhospho [S344(100)]	Heterogeneous nuclear ribonucleoproteins A2/B1 OS=Homo sapiens OX=9606 GN=HNRNPA2B1 PE=1 SV=2	0	2499.03	1.05	0.00754132	0.691529	5.48e-14	6.75
[R].SQSSEGVSSLSSSPSNSLETQSQSLSR.[S]	1xTMT6plex [N-Term];1xPhospho [S13(99.6)]	1	O95155	O95155 [76-102]	O95155 1xPhospho [S88(99.6)]	Ubiquitin conjugation factor E4 B OS=Homo sapiens OX=9606 GN=UBE4B PE=1 SV=1	0	3065.41	0.969	0.217238	0.809612	1.132e-13	6.75
[K].YGPADVEDTTGSGATDSKDDDDIDLFGSDDEEESEEAK.[R]	2xTMT6plex [K18; K38];1xTMT6plex [N-Term];1xPhospho [S28(100)]	15	P24534	P24534 [79-116]	P24534 1xPhospho [S106(100)]	Elongation factor 1-beta OS=Homo sapiens OX=9606 GN=EEF1B2 PE=1 SV=3	1	4792.08	1.093	0.129284	0.785526	2.776e-13	6.75
[K].RPSTSQTVSTPAPVPVIESTEAIEAK.[A]	1xTMT6plex [K26];1xTMT6plex [N-Term];1xPhospho [S/T]	2	P12270	P12270 [644-669]		Nucleoprotein TPR OS=Homo sapiens OX=9606 GN=TPR PE=1 SV=3	0	3233.71	0.98	0.745053	0.941342	7.275e-12	6.74
[R].GPGAPGLAHLQESQAGSDTDVEEGKAPQAVPLEK.[S]	2xTMT6plex [K25; K34];1xTMT6plex [N-Term];2xPhospho [S17(98.9); T19(98.9)]	1	Q14676	Q14676 [360-393]	Q14676 2xPhospho [S376(98.9); T378(98.9)]	Mediator of DNA damage checkpoint protein 1 OS=Homo sapiens OX=9606 GN=MDC1 PE=1 SV=3	1	4231.09	0.853	0.32892	0.840261	2.077e-12	6.74
[R].EHASIDAQSGAGVPNPSTSASPKK.[S]	2xTMT6plex [K23; K24];1xTMT6plex [N-Term];1xPhospho [S21(100)]	1	Q8IXJ6	Q8IXJ6 [348-371]	Q8IXJ6 1xPhospho [S368(100)]	NAD-dependent protein deacetylase sirtuin-2 OS=Homo sapiens OX=9606 GN=SIRT2 PE=1 SV=2	1	3103.6	0.935	0.206953	0.807017	3.551e-12	6.74
[K].FEEESKEPVADEEEEDSDDDVEPITEFR.[F]	1xTMT6plex [K6];1xTMT6plex [N-Term];1xPhospho [S17(100)]	14	P54105	P54105 [86-113]	P54105 1xPhospho [S102(100)]	Methylosome subunit pICln OS=Homo sapiens OX=9606 GN=CLNS1A PE=1 SV=1	1	3852.68	1.107	0.108559	0.778383	1.032e-14	6.73
[R].QRSPAPGSPDEEGGAEAPAAGIR.[F]	1xTMT6plex [N-Term];1xPhospho [S3(100)]	1	O15061	O15061 [1042-1064]	O15061 1xPhospho [S1044(100)]	Synemin OS=Homo sapiens OX=9606 GN=SYNM PE=1 SV=2	1	2529.19	0.985	0.762251	0.947006	1.998e-13	6.73
[R].GSPQSAAAELSSGLLASAAASSR.[A]	1xTMT6plex [N-Term];1xPhospho [S2(100)]	2	Q12948	Q12948 [319-341]	Q12948 1xPhospho [S320(100)]	Forkhead box protein C1 OS=Homo sapiens OX=9606 GN=FOXC1 PE=1 SV=3	0	2398.18	1.196	0.256367	0.819816	8.59e-15	6.73
[R].TRSWDSSSPVDRPEPEAASPTTR.[T]	1xTMT6plex [N-Term];1xPhospho [S3(100)]	3	Q86WB0	Q86WB0 [352-374]	Q86WB0 1xPhospho [S354(99.7)]	Nuclear-interacting partner of ALK OS=Homo sapiens OX=9606 GN=ZC3HC1 PE=1 SV=1	1	2838.33	0.957	0.213614	0.807601	1.133e-11	6.73
[K].KQEGPATQVDSAVGTLPATSPQSTSVQAK.[G]	2xTMT6plex [K1; K29];1xTMT6plex [N-Term];1xPhospho [S20(99.2)]	4	Q13428-6	Q13428-6 [1054-1082]	Q13428-6 1xPhospho [S1073(99.3)]	Isoform 6 of Treacle protein OS=Homo sapiens OX=9606 GN=TCOF1	1	3650.92	0.925	0.272039	0.82422	3.259e-15	6.73
[R].AMDNHSDSEEELAAFCPQLDDSTVAR.[E]	1xCarbamidomethyl [C16];1xTMT6plex [N-Term];2xPhospho [S6(100); S8(100)]	4	Q86VR2	Q86VR2 [253-278]	Q86VR2 2xPhospho [S258(100); S260(100)]	Reticulophagy regulator 3 OS=Homo sapiens OX=9606 GN=RETREG3 PE=1 SV=1	0	3297.33	0.954	0.990512	0.99846	9.124e-14	6.73
[R].EAGRPGVLQAPPGSPRPLDRPEGLR.[E]	1xTMT6plex [N-Term];1xPhospho [S14(100)]	5	O15417	O15417 [403-427]	O15417 1xPhospho [S416(100)]	Trinucleotide repeat-containing gene 18 protein OS=Homo sapiens OX=9606 GN=TNRC18 PE=1 SV=3	0	2931.55	0.86	0.110209	0.778383	1.232e-11	6.72
[R].RGEGDAPFSEPGTTSTQRPSSPETATK.[Q]	1xTMT6plex [K27];1xTMT6plex [N-Term];1xPhospho [S/T]	6	Q9UQ35	Q9UQ35 [303-329]		Serine/arginine repetitive matrix protein 2 OS=Homo sapiens OX=9606 GN=SRRM2 PE=1 SV=2	1	3329.61	0.987	0.702916	0.930648	5.125e-10	6.71
[K].KVEEEQEADEEDVSEEEAESK.[E]	2xTMT6plex [K1; K21];1xTMT6plex [N-Term];1xPhospho [S14(100)]	29	Q9H3N1	Q9H3N1 [234-254]	Q9H3N1 1xPhospho [S247(100)]	Thioredoxin-related transmembrane protein 1 OS=Homo sapiens OX=9606 GN=TMX1 PE=1 SV=1	1	3205.48	0.972	0.715041	0.933625	1.471e-16	6.71
[R].CAPSAGSPAAAVGRESPGAAATSSSGPQAQQHR.[G]	1xCarbamidomethyl [C1];1xTMT6plex [N-Term];1xPhospho [S16(100)]	1	Q7L2J0	Q7L2J0 [54-86]	Q7L2J0 1xPhospho [S69(100)]	7SK snRNA methylphosphate capping enzyme OS=Homo sapiens OX=9606 GN=MEPCE PE=1 SV=1	1	3428.6	0.976	0.946678	0.98946	1.538e-14	6.71
[R].AAKLSEGSQPAEEEEDQETPSR.[N]	1xTMT6plex [K3];1xTMT6plex [N-Term];1xPhospho [S5(100)]	4	Q9UKV3; Q9UKV3-5	Q9UKV3 [236-257]; Q9UKV3-5 [236-257]	Q9UKV3 1xPhospho [S240(100)]; Q9UKV3-5 1xPhospho [S240(100)]	Apoptotic chromatin condensation inducer in the nucleus OS=Homo sapiens OX=9606 GN=ACIN1 PE=1 SV=2 Isoform 4 of Apoptotic chromatin condensation inducer in the nucleus OS=Homo sapiens OX=9606 GN=ACIN1	1	2926.37	0.854	0.37652	0.850594	2.381e-11	6.7
[R].KVDEGAGDSAAVASGGAQTLALAGSPAPSGHPK.[A]	2xTMT6plex [K1; K33];1xTMT6plex [N-Term];1xPhospho [S25(100)]	3	Q9NZT2	Q9NZT2 [460-492]	Q9NZT2 1xPhospho [S484(100)]	Opioid growth factor receptor OS=Homo sapiens OX=9606 GN=OGFR PE=1 SV=3	1	3741.94	0.969	0.0139902	0.691529	2.18e-20	6.68
[K].EPHSPADQPEQQAESTLTSAETR.[G]	1xTMT6plex [N-Term];1xPhospho [S4(100)]	3	Q9H2Y7	Q9H2Y7 [1325-1347]	Q9H2Y7 1xPhospho [S1328(100)]	Zinc finger protein 106 OS=Homo sapiens OX=9606 GN=ZNF106 PE=1 SV=1	0	2818.27	1.18	0.325185	0.840261	7.533e-13	6.68
[R].RQGLAETASPVAVSLR.[S]	1xTMT6plex [N-Term];1xPhospho [S9(100)]	1	Q15154-5; Q15154-2	Q15154-5 [853-868]; Q15154-2 [853-868]	Q15154-5 1xPhospho [S861(100)]; Q15154-2 1xPhospho [S861(100)]	Isoform 5 of Pericentriolar material 1 protein OS=Homo sapiens OX=9606 GN=PCM1 Isoform 2 of Pericentriolar material 1 protein OS=Homo sapiens OX=9606 GN=PCM1	1	1964.05	0.971	0.998726	0.999746	2.245e-11	6.67
[R].AHSPAEGASVESSSPGPK.[K]	1xTMT6plex [K18];1xTMT6plex [N-Term];1xPhospho [S3(100)]	5	Q8NFG4	Q8NFG4 [60-77]	Q8NFG4 1xPhospho [S62(100)]	Folliculin OS=Homo sapiens OX=9606 GN=FLCN PE=1 SV=1	0	2233.09	1.031	0.346999	0.841385	1.364e-12	6.67
[K].NMTVEQLLTGSPTSPTVEPEKPTR.[E]	1xTMT6plex [K21];1xTMT6plex [N-Term];1xPhospho [S11(100)]	4	Q9C0C9	Q9C0C9 [826-849]	Q9C0C9 1xPhospho [S836(99.7)]	(E3-independent) E2 ubiquitin-conjugating enzyme OS=Homo sapiens OX=9606 GN=UBE2O PE=1 SV=3	0	3150.62	0.991	0.919593	0.983321	2.313e-14	6.67
[K].RIACEEEFSDSEEEGEGGR.[K]	1xCarbamidomethyl [C4];1xTMT6plex [N-Term];2xPhospho [S9(100); S11(100)]	2	Q13547	Q13547 [413-431]	Q13547 2xPhospho [S421(100); S423(100)]	Histone deacetylase 1 OS=Homo sapiens OX=9606 GN=HDAC1 PE=1 SV=1	1	2574.99	1.053	0.410305	0.861035	2.209e-12	6.66
[K].QAGIGGEPAAAGAGCSPRPK.[Y]	1xCarbamidomethyl [C15];1xTMT6plex [K20];1xTMT6plex [N-Term];1xPhospho [S16(100)]	2	Q68DK7	Q68DK7 [111-130]	Q68DK7 1xPhospho [S126(100)]	Male-specific lethal 1 homolog OS=Homo sapiens OX=9606 GN=MSL1 PE=1 SV=3	0	2390.21	1.052	0.526068	0.885504	1.647e-13	6.66
[K].APSEEELHGDQTDFGQGSQSPQKQEEQR.[Q]	1xTMT6plex [K23];1xTMT6plex [N-Term];1xPhospho [S20(100)]	3	Q8TE77	Q8TE77 [68-95]	Q8TE77 1xPhospho [S87(100)]	Protein phosphatase Slingshot homolog 3 OS=Homo sapiens OX=9606 GN=SSH3 PE=1 SV=2	1	3680.69	0.971	0.277912	0.826153	2.76e-12	6.65
[R].SISQSSTDSYSSAASYTDSSDDEVSPR.[E]	1xTMT6plex [N-Term];1xPhospho [S3(99.5)]	1	O43865	O43865 [66-92]	O43865 1xPhospho [S68(99.5)]	S-adenosylhomocysteine hydrolase-like protein 1 OS=Homo sapiens OX=9606 GN=AHCYL1 PE=1 SV=2	0	3138.31	0.941	0.33611	0.841385	9.015e-11	6.64
[K].RTEGYAAFQEDSSGDEAESPSK.[M]	1xTMT6plex [K22];1xTMT6plex [N-Term];2xPhospho [S12(100); S13(100)]	6	Q15311	Q15311 [81-102]	Q15311 2xPhospho [S92(100); S93(100)]	RalA-binding protein 1 OS=Homo sapiens OX=9606 GN=RALBP1 PE=1 SV=3	1	2979.27	0.959	0.231005	0.815244	9.672e-15	6.64
[K].RPASPYGEADGEVAMVTSR.[Q]	1xTMT6plex [N-Term];1xPhospho [S4(100)]	1	P35711	P35711 [18-36]	P35711 1xPhospho [S21(100)]	Transcription factor SOX-5 OS=Homo sapiens OX=9606 GN=SOX5 PE=1 SV=3	0	2302.07	0.981	0.62774	0.909853	1.076e-11	6.64
[R].RASAAAAAGGGATGHPGGGQGAENPAGLK.[S]	1xTMT6plex [K29];1xTMT6plex [N-Term];1xPhospho [S3(100)]	3	Q07617	Q07617 [421-449]	Q07617 1xPhospho [S423(100)]	Sperm-associated antigen 1 OS=Homo sapiens OX=9606 GN=SPAG1 PE=1 SV=3	1	2997.51	1.043	0.983648	0.997375	1.312e-12	6.63
[K].SKGSLEITESQSADAEPPPPPKPDLSR.[Y]	2xTMT6plex [K2; K22];1xTMT6plex [N-Term];1xPhospho [S1(100)]	2	Q9C0B5	Q9C0B5 [296-322]	Q9C0B5 1xPhospho [S296(100)]	Palmitoyltransferase ZDHHC5 OS=Homo sapiens OX=9606 GN=ZDHHC5 PE=1 SV=2	1	3600.88	0.883	0.0863503	0.768153	3.035e-11	6.63
[R].EEGAQTLEEDRAQTPHEDGGPQPHR.[G]	1xTMT6plex [N-Term];1xPhospho [T14(100)]	1	Q9BRZ2	Q9BRZ2 [429-453]	Q9BRZ2 1xPhospho [T442(100)]	E3 ubiquitin-protein ligase TRIM56 OS=Homo sapiens OX=9606 GN=TRIM56 PE=1 SV=3	1	3093.39	1.101	0.632994	0.911035	2.424e-11	6.63
[R].IQEQESSGEEDSDLSPEER.[E]	1xTMT6plex [N-Term];2xPhospho [S6(100); S7(100)]	3	P41236	P41236 [116-134]	P41236 2xPhospho [S121(100); S122(100)]	Protein phosphatase inhibitor 2 OS=Homo sapiens OX=9606 GN=PPP1R2 PE=1 SV=2	0	2553.01	1.014	0.131376	0.785526	1.778e-10	6.62
[K].KEDSDEEEDDDSEEDEEDDEDEDEDEDEIEPAAMK.[A]	2xTMT6plex [K1; K35];1xTMT6plex [N-Term];2xPhospho [S4(100); S12(100)]	43	P19338	P19338 [142-176]	P19338 2xPhospho [S145(100); S153(100)]	Nucleolin OS=Homo sapiens OX=9606 GN=NCL PE=1 SV=3	1	4966.86	1.018	0.410766	0.861035	1.911e-11	6.62
[R].SASPDDDLGSSNWEAADLGNEER.[K]	1xTMT6plex [N-Term];1xPhospho [S3(100)]	4	O00193	O00193 [15-37]	O00193 1xPhospho [S17(100)]	Small acidic protein OS=Homo sapiens OX=9606 GN=SMAP PE=1 SV=1	0	2744.15	1.151	0.159833	0.792934	6.19e-12	6.62
[R].TPGHPPPPEIPSELGACDFEKPESPR.[A]	1xCarbamidomethyl [C17];1xTMT6plex [K21];1xTMT6plex [N-Term];1xPhospho [S24(100)]	7	Q92538; Q92538-2	Q92538 [1750-1775]; Q92538-2 [1747-1772]	Q92538 1xPhospho [S1773(100)]; Q92538-2 1xPhospho [S1770(100)]	Golgi-specific brefeldin A-resistance guanine nucleotide exchange factor 1 OS=Homo sapiens OX=9606 GN=GBF1 PE=1 SV=2 Isoform 2 of Golgi-specific brefeldin A-resistance guanine nucleotide exchange factor 1 OS=Homo sapiens OX=9606 GN=GBF1	0	3379.64	0.956	0.91705	0.982896	1.056e-09	6.62
[R].RGSGSALGGPLDPQFVGPSDTSLGAAPGHR.[V]	1xTMT6plex [N-Term];1xPhospho [S3(99.4)]	2	P98174	P98174 [46-75]	P98174 1xPhospho [S48(100)]	FYVE, RhoGEF and PH domain-containing protein 1 OS=Homo sapiens OX=9606 GN=FGD1 PE=1 SV=2	1	3170.56	1.104	0.127634	0.785526	6.227e-13	6.61
[R].RGPNYTSGYGTNSELSNPSETESER.[K]	1xTMT6plex [N-Term];1xPhospho [S19(99.7)]	3	P51114	P51114 [391-415]	P51114 1xPhospho [S409(99.7)]	Fragile X mental retardation syndrome-related protein 1 OS=Homo sapiens OX=9606 GN=FXR1 PE=1 SV=3	1	3041.33	1.045	0.355729	0.845965	2.22e-15	6.61
[R].TEEAAADGGGGMQNEPLTPGYHGFPAR.[D]	1xTMT6plex [N-Term];1xPhospho [T18(100)]	3	O43251-8	O43251-8 [50-76]	O43251-8 1xPhospho [T67(100)]	Isoform 8 of RNA binding protein fox-1 homolog 2 OS=Homo sapiens OX=9606 GN=RBFOX2	0	3039.35	0.992	0.382179	0.851804	8.311e-14	6.6
[K].SPTMEQAVQTASAHLPAPAAVGR.[R]	1xOxidation [M4];1xTMT6plex [N-Term];1xPhospho [S1(100)]	6	Q8ND56	Q8ND56 [192-214]	Q8ND56 1xPhospho [S192(100)]	Protein LSM14 homolog A OS=Homo sapiens OX=9606 GN=LSM14A PE=1 SV=3	0	2615.29	0.982	0.657384	0.919396	9.405e-14	6.6
[R].LAEAPSPAPTPSPTPVEDLGPQTSTSPGRLSPDFAEELR.[S]	1xTMT6plex [N-Term];1xPhospho [S31(100)]	4	Q14160	Q14160 [1536-1574]	Q14160 1xPhospho [S1566(100)]	Protein scribble homolog OS=Homo sapiens OX=9606 GN=SCRIB PE=1 SV=4	1	4324.12	1.033	0.886461	0.977212	8.118e-10	6.6
[R].RASVCAEAYNPDEEEDDAESR.[I]	1xCarbamidomethyl [C5];1xTMT6plex [N-Term];1xPhospho [S3(100)]	2	P31323	P31323 [112-132]	P31323 1xPhospho [S114(100)]	cAMP-dependent protein kinase type II-beta regulatory subunit OS=Homo sapiens OX=9606 GN=PRKAR2B PE=1 SV=3	1	2722.11	1.143	0.0795267	0.760477	1.824e-12	6.6
[K].GFEEEHKDSDDDSSDDEQEK.[K]	2xTMT6plex [K7; K20];1xTMT6plex [N-Term];3xPhospho [S9(100); S13(100); S14(100)]	18	Q13435	Q13435 [423-442]	Q13435 3xPhospho [S431(100); S435(100); S436(100)]	Splicing factor 3B subunit 2 OS=Homo sapiens OX=9606 GN=SF3B2 PE=1 SV=2	1	3268.27	1.08	0.0207798	0.717532	8.261e-12	6.6
[R].EHASIDAQSGAGVPNPSTSASPK.[K]	1xTMT6plex [K23];1xTMT6plex [N-Term];1xPhospho [S21(100)]	2	Q8IXJ6	Q8IXJ6 [348-370]	Q8IXJ6 1xPhospho [S368(100)]	NAD-dependent protein deacetylase sirtuin-2 OS=Homo sapiens OX=9606 GN=SIRT2 PE=1 SV=2	0	2746.34	1.098	0.0581533	0.746009	8.428e-14	6.59
[R].GHNEGNQSLISAEPIVVSSDEEGPVEHK.[S]	1xTMT6plex [K28];1xTMT6plex [N-Term];2xPhospho [S18(100); S19(100)]	1	Q9BQF6	Q9BQF6 [426-453]	Q9BQF6 2xPhospho [S443(100); S444(100)]	Sentrin-specific protease 7 OS=Homo sapiens OX=9606 GN=SENP7 PE=1 SV=4	0	3576.67	0.976	0.762245	0.947006	1.306e-13	6.59
[R].RLSPPSSSAASSYSFSDLNSTR.[G]	1xTMT6plex [N-Term];1xPhospho [S3(97.4)]	8	P50402	P50402 [47-68]	P50402 1xPhospho [S49(100)]	Emerin OS=Homo sapiens OX=9606 GN=EMD PE=1 SV=1	1	2626.23	0.969	0.967486	0.993238	2.236e-11	6.59
[K].LVSPPASAAASSPSSSPSPQPVSELDLSSEPQQLTAK.[G]	1xTMT6plex [K37];1xTMT6plex [N-Term];1xPhospho [S/T]	6	Q9BX40-2; Q9BX40-3	Q9BX40-2 [145-181]; Q9BX40-3 [26-62]		Isoform 2 of Protein LSM14 homolog B OS=Homo sapiens OX=9606 GN=LSM14B Isoform 3 of Protein LSM14 homolog B OS=Homo sapiens OX=9606 GN=LSM14B	0	4186.12	1.04	0.504069	0.881086	1.648e-13	6.59
[K].GEDSAEETEAKPAVVAPAPVVEAVSTPSAAFPSDATAENVK.[Q]	2xTMT6plex [K11; K41];1xTMT6plex [N-Term];1xPhospho [S4(100)]	7	Q12906-7	Q12906-7 [479-519]	Q12906-7 1xPhospho [S482(100)]	Isoform 7 of Interleukin enhancer-binding factor 3 OS=Homo sapiens OX=9606 GN=ILF3	0	4806.42	1.018	0.923501	0.983424	4.25e-13	6.58
[K].TYSECEDGTYSPEISWHHR.[K]	1xCarbamidomethyl [C5];1xTMT6plex [N-Term];1xPhospho [S3(100)]	3	P48651	P48651 [415-433]	P48651 1xPhospho [S417(99.6)]	Phosphatidylserine synthase 1 OS=Homo sapiens OX=9606 GN=PTDSS1 PE=1 SV=1	0	2663.11	1.079	0.390248	0.85526	2.839e-10	6.58
[R].HGSGADSDYENTQSGDPLLGLEGK.[R]	1xTMT6plex [K24];1xTMT6plex [N-Term];2xPhospho [S3(100); S7(100)]	6	Q9Y2X7	Q9Y2X7 [590-613]	Q9Y2X7 2xPhospho [S592(100); S596(100)]	ARF GTPase-activating protein GIT1 OS=Homo sapiens OX=9606 GN=GIT1 PE=1 SV=2	0	3065.35	1.08	0.935688	0.986669	1.002e-10	6.57
[R].SAPTAPTPPPPPPPATPRK.[N]	1xTMT6plex [K19];1xTMT6plex [N-Term];1xPhospho [T16(100)]	4	Q14202	Q14202 [811-829]	Q14202 1xPhospho [T826(100)]	Zinc finger MYM-type protein 3 OS=Homo sapiens OX=9606 GN=ZMYM3 PE=1 SV=2	1	2415.32	0.915	0.0691431	0.756248	4.293e-09	6.57
[K].YTGEEDGAGGHSPAPPQTEECLR.[E]	1xCarbamidomethyl [C21];1xTMT6plex [N-Term];1xPhospho [S12(100)]	5	O94762	O94762 [804-826]	O94762 1xPhospho [S815(100)]	ATP-dependent DNA helicase Q5 OS=Homo sapiens OX=9606 GN=RECQL5 PE=1 SV=2	0	2767.19	1.068	0.0911701	0.771342	5.274e-14	6.57
[K].VSSSSGTTPFSSAAALPPGSYASLGR.[I]	1xTMT6plex [N-Term];1xPhospho [S23(100)]	6	Q7Z460	Q7Z460 [614-639]	Q7Z460 1xPhospho [S636(100)]	CLIP-associating protein 1 OS=Homo sapiens OX=9606 GN=CLASP1 PE=1 SV=1	0	2764.34	0.92	0.677365	0.924309	3.003e-12	6.57
[R].EAAAESDRELNEDDSTDCDDDVQR.[E]	1xCarbamidomethyl [C18];1xTMT6plex [N-Term];3xPhospho [S6(100); S15(100); T16(100)]	2	Q8WU17	Q8WU17 [620-643]	Q8WU17 3xPhospho [S625(100); S634(100); T635(100)]	E3 ubiquitin-protein ligase RNF139 OS=Homo sapiens OX=9606 GN=RNF139 PE=1 SV=1	1	3224.15	1.086	0.199248	0.802938	4.711e-10	6.57
[K].KNSVHEQEAINSDPELSNCENFQK.[T]	1xCarbamidomethyl [C19];2xTMT6plex [K1; K24];1xTMT6plex [N-Term];1xPhospho [S3(100)]	1	Q8IX90	Q8IX90 [108-131]	Q8IX90 1xPhospho [S110(100)]	Spindle and kinetochore-associated protein 3 OS=Homo sapiens OX=9606 GN=SKA3 PE=1 SV=2	1	3584.73	1.031	0.76358	0.947215	4.087e-12	6.56
[K].DGLNQTTIPVSPPSTTKPSR.[AE]	1xTMT6plex [K17];1xTMT6plex [N-Term];1xPhospho [S11(100)]	17	Q71RC2	Q71RC2 [573-592]	Q71RC2 1xPhospho [S583(100)]	La-related protein 4 OS=Homo sapiens OX=9606 GN=LARP4 PE=1 SV=3	0	2634.39	0.936	0.391322	0.855484	4.123e-12	6.56
[K].EADLPMTAASHSSAFTPVTAAASPVSLPR.[T]	1xTMT6plex [N-Term];1xPhospho [S23(99.4)]	2	Q9Y4B6	Q9Y4B6 [873-901]	Q9Y4B6 1xPhospho [S895(100)]	DDB1- and CUL4-associated factor 1 OS=Homo sapiens OX=9606 GN=DCAF1 PE=1 SV=3	0	3191.56	1.052	0.902198	0.979705	8.424e-12	6.56
[K].HGAPSPSHPISAPQAAAAAALR.[R]	1xTMT6plex [N-Term];1xPhospho [S5(100)]	4	P35658	P35658 [1077-1098]	P35658 1xPhospho [S1081(100)]	Nuclear pore complex protein Nup214 OS=Homo sapiens OX=9606 GN=NUP214 PE=1 SV=2	0	2387.22	0.949	0.0156742	0.693487	1.051e-09	6.56
[K].EAYSGCSGPVDSECPPPPSSPVHK.[A]	2xCarbamidomethyl [C6; C14];1xTMT6plex [K24];1xTMT6plex [N-Term];1xPhospho [S20(100)]	2	Q8N556	Q8N556 [246-269]	Q8N556 1xPhospho [S265(100)]	Actin filament-associated protein 1 OS=Homo sapiens OX=9606 GN=AFAP1 PE=1 SV=2	0	3079.39	1.016	0.747037	0.941701	2.947e-12	6.56
[R].TSSPRSPPSSSEIFTPAHEENVR.[F]	1xTMT6plex [N-Term];1xPhospho [S6(99.7)]	5	C9JLW8	C9JLW8 [16-38]	C9JLW8 1xPhospho [S21(99.3)]	Mapk-regulated corepressor-interacting protein 1 OS=Homo sapiens OX=9606 GN=MCRIP1 PE=1 SV=1	1	2821.34	1.055	0.652489	0.918156	1.009e-12	6.56
[R].AQSSPAAPASLSAPEPASQAR.[V]	1xTMT6plex [N-Term];1xPhospho [S]	3	Q8WUI4	Q8WUI4 [484-504]		Histone deacetylase 7 OS=Homo sapiens OX=9606 GN=HDAC7 PE=1 SV=2	0	2303.12	1.052	0.150759	0.791855	1.398e-09	6.55
[K].NHSDSSTSESEVSSVSPLK.[N]	1xTMT6plex [K19];1xTMT6plex [N-Term];1xPhospho [S16(100)]	4	Q9NY27	Q9NY27 [211-229]	Q9NY27 1xPhospho [S226(100)]	Serine/threonine-protein phosphatase 4 regulatory subunit 2 OS=Homo sapiens OX=9606 GN=PPP4R2 PE=1 SV=3	0	2515.2	1.063	0.680865	0.924886	1.429e-14	6.55
[R].RFSFCCSPEPEAEAEAAAGPGPCER.[L]	3xCarbamidomethyl [C5; C6; C23];1xTMT6plex [N-Term];1xPhospho [S3(100)]	2	Q13501	Q13501 [22-46]	Q13501 1xPhospho [S24(100)]	Sequestosome-1 OS=Homo sapiens OX=9606 GN=SQSTM1 PE=1 SV=1	1	3091.29	0.908	0.200681	0.803573	4.99e-10	6.55
[R].SHNNFVAILDLPEGEHQYK.[F]	1xTMT6plex [K19];1xTMT6plex [N-Term];1xPhospho [S1(100)]	3	Q9Y478	Q9Y478 [108-126]	Q9Y478 1xPhospho [S108(100)]	5'-AMP-activated protein kinase subunit beta-1 OS=Homo sapiens OX=9606 GN=PRKAB1 PE=1 SV=4	0	2749.38	1.112	0.964298	0.99184	2.773e-13	6.55
[K].RTGSNISGASSDISLDEQYK.[H]	1xTMT6plex [K20];1xTMT6plex [N-Term];3xPhospho [S4(99.3); S7(100); S10(100)]	2	P22059	P22059 [376-395]	P22059 3xPhospho [S379(99.1); S382(100); S385(100)]	Oxysterol-binding protein 1 OS=Homo sapiens OX=9606 GN=OSBP PE=1 SV=1	1	2826.24	1.082	0.646432	0.915347	4.401e-09	6.55
[R].AAALQALQAQAPTSPPPPPPPLK.[A]	1xTMT6plex [K23];1xTMT6plex [N-Term];1xPhospho [T/S]	5	Q8NAF0	Q8NAF0 [470-492]		Zinc finger protein 579 OS=Homo sapiens OX=9606 GN=ZNF579 PE=1 SV=2	0	2799.56	1.041	0.0142085	0.691529	4.236e-15	6.55
[K].NHSVNEEEQEEQGEGSEDEWEQVGPR.[N]	1xTMT6plex [N-Term];1xPhospho [S16(100)]	2	Q14694	Q14694 [561-586]	Q14694 1xPhospho [S576(100)]	Ubiquitin carboxyl-terminal hydrolase 10 OS=Homo sapiens OX=9606 GN=USP10 PE=1 SV=2	0	3336.38	1.016	0.52181	0.883979	6.135e-16	6.55
[K].ERSPQQNIVSCVSVSTQTASDDQAGK.[L]	1xCarbamidomethyl [C11];1xTMT6plex [K26];1xTMT6plex [N-Term];1xPhospho [S3(100)]	1	Q8NEZ4	Q8NEZ4 [198-223]	Q8NEZ4 1xPhospho [S200(100)]	Histone-lysine N-methyltransferase 2C OS=Homo sapiens OX=9606 GN=KMT2C PE=1 SV=3	1	3330.6	1.257	0.186316	0.797756	4.33e-11	6.55
[K].LNESDEQHQENEGTNQLVMGIQK.[Q]	1xTMT6plex [K23];1xTMT6plex [N-Term];1xPhospho [S4(100)]	4	Q15545	Q15545 [261-283]	Q15545 1xPhospho [S264(100)]	Transcription initiation factor TFIID subunit 7 OS=Homo sapiens OX=9606 GN=TAF7 PE=1 SV=1	0	3179.51	1.058	0.339205	0.841385	1.784e-11	6.54
[R].DSITPDIATKPGQPLFLDSISPKK.[S]	3xTMT6plex [K10; K23; K24];1xTMT6plex [N-Term];1xPhospho [S/T]	2	Q2TB10	Q2TB10 [316-339]		Zinc finger protein 800 OS=Homo sapiens OX=9606 GN=ZNF800 PE=1 SV=1	1	3565.01	0.997	0.949652	0.989927	7.129e-10	6.54
[R].NISAGSLGSLLGHHHGQGAESDPHVTEPLMGGVPETR.[L]	1xTMT6plex [N-Term];3xPhospho [S3(100); S6(100); S9(100)]	2	P04920	P04920 [441-477]	P04920 3xPhospho [S443(100); S446(100); S449(100)]	Anion exchange protein 2 OS=Homo sapiens OX=9606 GN=SLC4A2 PE=1 SV=4	0	4213.88	1.138	0.870336	0.97307	3.579e-09	6.54
[R].SHVSSEPYEPISPPQVPVVHEK.[Q]	1xTMT6plex [K22];1xTMT6plex [N-Term];1xPhospho [S12(100)]	2	O75376	O75376 [2140-2161]	O75376 1xPhospho [S2151(100)]	Nuclear receptor corepressor 1 OS=Homo sapiens OX=9606 GN=NCOR1 PE=1 SV=2	0	2980.52	0.981	0.923779	0.983506	3.752e-14	6.53
[R].AESPTPGMAQGMEPGAGQEGAMFVHAR.[S]	1xTMT6plex [N-Term];1xPhospho [S3(100)]	4	Q86VX9	Q86VX9 [126-152]	Q86VX9 1xPhospho [S128(100)]	Vacuolar fusion protein MON1 homolog A OS=Homo sapiens OX=9606 GN=MON1A PE=1 SV=3	0	3023.34	1.058	0.196753	0.802636	9.519e-11	6.53
[K].EGTGQQERESPRPLQLPGAEGPAISDGEEGGGEPGAGGGAAGAAGAGR.[R]	1xTMT6plex [N-Term];2xPhospho [S25(100); T/S]	2	Q6PKG0	Q6PKG0 [66-113]	Q6PKG0 2xPhospho [S90(100); T/S]	La-related protein 1 OS=Homo sapiens OX=9606 GN=LARP1 PE=1 SV=2	1	4802.16	0.976	0.723961	0.936401	3.042e-11	6.53
[K].EVHDELEDLPSPPPPLSPPPTTSPHK.[Q]	1xTMT6plex [K26];1xTMT6plex [N-Term];3xPhospho [S17(100); T22(99.4); S23(100)]	6	Q9NQX3	Q9NQX3 [178-203]	Q9NQX3 3xPhospho [S194(99.4); T199(99.4); S200(100)]	Gephyrin OS=Homo sapiens OX=9606 GN=GPHN PE=1 SV=1	0	3511.62	1.127	0.122459	0.784305	1.727e-11	6.53
[K].GGSYTQAASSDSAQGSDVSLTACK.[V]	1xCarbamidomethyl [C23];1xTMT6plex [K24];1xTMT6plex [N-Term];1xPhospho [S3(100)]	6	P04439	P04439 [341-364]	P04439 1xPhospho [S343(100)]	HLA class I histocompatibility antigen, A alpha chain OS=Homo sapiens OX=9606 GN=HLA-A PE=1 SV=2	0	2886.32	1.221	0.0107501	0.691529	6.692e-13	6.52
[R].SNSAPLIHGLSDTSPVFQAEAPSAR.[R]	1xTMT6plex [N-Term];1xPhospho [S1(99.7)]	1	Q96E09	Q96E09 [35-59]	Q96E09 1xPhospho [S35(99.7)]	Protein FAM122A OS=Homo sapiens OX=9606 GN=FAM122A PE=1 SV=1	0	2861.4	1.111	0.681445	0.925102	1.065e-11	6.52
[K].EKEPGEQASVPLSPK.[K]	2xTMT6plex [K2; K15];1xTMT6plex [N-Term];1xPhospho [S13(100)]	6	P42858	P42858 [1187-1201]	P42858 1xPhospho [S1199(100)]	Huntingtin OS=Homo sapiens OX=9606 GN=HTT PE=1 SV=2	1	2363.28	0.958	0.832118	0.966004	6.436e-12	6.52
[R].RTSSTLDSEGTFNSYR.[K]	1xTMT6plex [N-Term];1xPhospho [S3(99.6)]	1	Q92609	Q92609 [41-56]	Q92609 1xPhospho [S43(99.6)]	TBC1 domain family member 5 OS=Homo sapiens OX=9606 GN=TBC1D5 PE=1 SV=1	1	2129.97	1.001	0.732854	0.938558	1.937e-09	6.51
[K].VTRSPSPVPQEEHSDPEMTEEEK.[E]	1xTMT6plex [K23];1xTMT6plex [N-Term];3xPhospho [S4(100); S6(100); S14(100)]	4	Q8TF01	Q8TF01 [308-330]	Q8TF01 3xPhospho [S311(99.5); S313(100); S321(99.5)]	Arginine/serine-rich protein PNISR OS=Homo sapiens OX=9606 GN=PNISR PE=1 SV=2	1	3336.42	0.905	0.17088	0.793851	1.221e-08	6.5
[R].RLDSDAVNTIESQSVSPDHNK.[E]	1xTMT6plex [K21];1xTMT6plex [N-Term];1xPhospho [S16(100)]	1	Q9H3H1	Q9H3H1 [428-448]	Q9H3H1 1xPhospho [S443(100)]	tRNA dimethylallyltransferase OS=Homo sapiens OX=9606 GN=TRIT1 PE=1 SV=1	1	2850.4	1.152	0.324004	0.840261	2.016e-12	6.5
[K].NVQQDNSEAGTQPQVQTDAQQTSQSPPSPELTSEENK.[I]	1xTMT6plex [K37];1xTMT6plex [N-Term];1xPhospho [S28(100)]	3	Q92598	Q92598 [530-566]	Q92598 1xPhospho [S557(100)]	Heat shock protein 105 kDa OS=Homo sapiens OX=9606 GN=HSPH1 PE=1 SV=1	0	4536.11	1.078	0.219004	0.809889	1.3e-12	6.5
[K].LASVPAGGAVAVSAAPGSAAPAAGSAPAAAEEK.[K]	1xTMT6plex [K33];1xTMT6plex [N-Term];1xPhospho [S18(100)]	4	P05387	P05387 [62-94]	P05387 1xPhospho [S79(100)]	60S acidic ribosomal protein P2 OS=Homo sapiens OX=9606 GN=RPLP2 PE=1 SV=1	0	3312.72	0.948	0.451431	0.868924	3.607e-17	6.5
[R].QRSPSPAPAPAPAAAAGPPTR.[K]	1xTMT6plex [N-Term];2xPhospho [S3(100); S5(100)]	4	Q9H7N4	Q9H7N4 [496-516]	Q9H7N4 2xPhospho [S498(100); S500(100)]	Splicing factor, arginine/serine-rich 19 OS=Homo sapiens OX=9606 GN=SCAF1 PE=1 SV=3	1	2357.14	0.995	0.557849	0.892542	3.987e-11	6.5
[R].VADAKGDSESEEDEDLEVPVPSR.[F]	1xTMT6plex [K5];1xTMT6plex [N-Term];2xPhospho [S8(100); S10(100)]	19	P13861	P13861 [71-93]	P13861 2xPhospho [S78(100); S80(100)]	cAMP-dependent protein kinase type II-alpha regulatory subunit OS=Homo sapiens OX=9606 GN=PRKAR2A PE=1 SV=2	1	3091.38	0.968	0.255683	0.819647	1.013e-11	6.49
[K].TSVLGGGEDGIEPVSPPEGMTEPGHSR.[S]	1xTMT6plex [N-Term];1xPhospho [S15(100)]	2	Q9Y618	Q9Y618 [2209-2235]	Q9Y618 1xPhospho [S2223(100)]	Nuclear receptor corepressor 2 OS=Homo sapiens OX=9606 GN=NCOR2 PE=1 SV=3	0	3001.38	1	0.764447	0.947749	9.813e-15	6.49
[R].KGSSGNASEVSVACLTER.[I]	1xCarbamidomethyl [C14];1xTMT6plex [K1];1xTMT6plex [N-Term];1xPhospho [S3(100)]	5	Q69YQ0	Q69YQ0 [382-399]	Q69YQ0 1xPhospho [S384(100)]	Cytospin-A OS=Homo sapiens OX=9606 GN=SPECC1L PE=1 SV=2	1	2390.18	1.076	0.00642404	0.691529	1.06e-10	6.49
[R].RSSDPALIGLSTSVSDSNFSSEEPSR.[K]	1xTMT6plex [N-Term];1xPhospho [S/T]	2	Q8TEW0	Q8TEW0 [142-167]		Partitioning defective 3 homolog OS=Homo sapiens OX=9606 GN=PARD3 PE=1 SV=2	1	3034.42	1.019	0.679982	0.924519	4.578e-12	6.49
[K].RAAVGQESPGGLEAGNAK.[A]	1xTMT6plex [K18];1xTMT6plex [N-Term];1xPhospho [S8(100)]	5	Q29RF7	Q29RF7 [1298-1315]	Q29RF7 1xPhospho [S1305(100)]	Sister chromatid cohesion protein PDS5 homolog A OS=Homo sapiens OX=9606 GN=PDS5A PE=1 SV=1	1	2250.16	0.936	0.0428542	0.739771	7.481e-12	6.49
[K].LQEEGGGSDEEETGSPSEDGMQSAR.[T]	1xTMT6plex [N-Term];2xPhospho [S8(100); S15(99.4)]	2	Q13610	Q13610 [43-67]	Q13610 2xPhospho [S50(100); S57(99.4)]	Periodic tryptophan protein 1 homolog OS=Homo sapiens OX=9606 GN=PWP1 PE=1 SV=1	0	2971.14	1.072	0.521641	0.883979	3.952e-11	6.48
[K].TPPRDLPTIPGVTSPSSDEPPMEASQSHLR.[N]	1xTMT6plex [N-Term];1xPhospho [T1(100)]	11	Q13541	Q13541 [70-99]	Q13541 1xPhospho [T70(100)]	Eukaryotic translation initiation factor 4E-binding protein 1 OS=Homo sapiens OX=9606 GN=EIF4EBP1 PE=1 SV=3	1	3508.7	1.046	0.187709	0.798158	4.816e-11	6.48
[R].GAVAAEGASDTEREEPTESQGLAAR.[L]	1xTMT6plex [N-Term];1xPhospho [S9(100)]	3	Q9P1Y6	Q9P1Y6 [907-931]	Q9P1Y6 1xPhospho [S915(99.5)]	PHD and RING finger domain-containing protein 1 OS=Homo sapiens OX=9606 GN=PHRF1 PE=1 SV=3	1	2811.3	1.001	0.45524	0.869243	8.421e-13	6.48
[R].GDQPAASGDSDDDEPPPLPR.[L]	1xTMT6plex [N-Term];1xPhospho [S10(100)]	9	O00264	O00264 [48-67]	O00264 1xPhospho [S57(100)]	Membrane-associated progesterone receptor component 1 OS=Homo sapiens OX=9606 GN=PGRMC1 PE=1 SV=3	0	2345.01	1.199	0.0409549	0.739771	5.032e-13	6.48
[R].RNSSEASSGDFLDLK.[GK]	1xTMT6plex [K15];1xTMT6plex [N-Term];1xPhospho [S4(99.8)]	12	Q9UK76	Q9UK76 [85-99]	Q9UK76 1xPhospho [S88(99.8)]	Jupiter microtubule associated homolog 1 OS=Homo sapiens OX=9606 GN=JPT1 PE=1 SV=3	1	2164.07	1.133	0.0116895	0.691529	2.689e-10	6.48
[R].SSLGQSASETEEDTVSVSKK.[E]	2xTMT6plex [K19; K20];1xTMT6plex [N-Term];2xPhospho [S6(100); S8(100)]	5	Q13435	Q13435 [302-321]	Q13435 2xPhospho [S307(100); S309(100)]	Splicing factor 3B subunit 2 OS=Homo sapiens OX=9606 GN=SF3B2 PE=1 SV=2	1	2916.41	0.929	0.233181	0.815244	1.058e-11	6.48
[R].RGSDASDFDLLETQSACSDTSESSAAGGQGNSR.[R]	1xCarbamidomethyl [C17];1xTMT6plex [N-Term];1xPhospho [S3(100)]	2	Q9UPN3	Q9UPN3 [7328-7360]	Q9UPN3 1xPhospho [S7330(100)]	Microtubule-actin cross-linking factor 1, isoforms 1/2/3/5 OS=Homo sapiens OX=9606 GN=MACF1 PE=1 SV=4	1	3672.56	1.043	0.815348	0.961104	6.425e-12	6.48
[K].ASLGSLEGEAEAEASSPK.[G]	1xTMT6plex [K18];1xTMT6plex [N-Term];2xPhospho [S2(100); S5(100)]	8	Q09666	Q09666 [5748-5765]	Q09666 2xPhospho [S5749(100); S5752(100)]	Neuroblast differentiation-associated protein AHNAK OS=Homo sapiens OX=9606 GN=AHNAK PE=1 SV=2	0	2351.08	1.096	0.211134	0.807601	9.548e-10	6.47
[K].IEKEDDSEGEESEEEEEGEEEGSESESR.[S]	1xTMT6plex [K3];1xTMT6plex [N-Term];3xPhospho [S7(100); S12(100); S23(100)]	4	P51532	P51532 [1564-1591]	P51532 3xPhospho [S1570(100); S1575(100); S1586(100)]	Transcription activator BRG1 OS=Homo sapiens OX=9606 GN=SMARCA4 PE=1 SV=2	1	3886.44	0.946	0.267314	0.822195	8.963e-10	6.47
[R].MEREDSSEEEEEEIDDEEIER.[R]	1xTMT6plex [N-Term];2xPhospho [S6(100); S7(100)]	9	P55081	P55081 [127-147]	P55081 2xPhospho [S132(100); S133(100)]	Microfibrillar-associated protein 1 OS=Homo sapiens OX=9606 GN=MFAP1 PE=1 SV=2	1	3016.14	0.991	0.586463	0.900851	7.556e-12	6.47
[R].RPQYSNPPVQGEVMEGADNQGAGEQGRPVR.[Q]	1xTMT6plex [N-Term];1xPhospho [S5(100)]	2	P67809	P67809 [205-234]	P67809 1xPhospho [S209(100)]	Y-box-binding protein 1 OS=Homo sapiens OX=9606 GN=YBX1 PE=1 SV=3	0	3532.66	0.936	0.340616	0.841385	6.505e-13	6.46
[R].SLSNSNPDISGTPTSPDDEVR.[S]	1xTMT6plex [N-Term];1xPhospho [S5(100)]	7	Q96N67-6	Q96N67-6 [896-916]	Q96N67-6 1xPhospho [S900(100)]	Isoform 6 of Dedicator of cytokinesis protein 7 OS=Homo sapiens OX=9606 GN=DOCK7	0	2497.13	1.075	0.0551284	0.742763	1.155e-10	6.46
[R].RIPVLSPKPAVAPPAPPSSSQLCR.[Y]	1xCarbamidomethyl [C23];1xTMT6plex [K8];1xTMT6plex [N-Term];1xPhospho [S6(100)]	2	Q6PJT7	Q6PJT7 [660-683]	Q6PJT7 1xPhospho [S665(100)]	Zinc finger CCCH domain-containing protein 14 OS=Homo sapiens OX=9606 GN=ZC3H14 PE=1 SV=1	1	3063.69	0.959	0.998136	0.999689	2.227e-13	6.46
[R].QAPGVGAVGGGSPEREEVGAGYNSEDEYEAAAAR.[I]	1xTMT6plex [N-Term];2xPhospho [S12(100); S24(100)]	1	Q96G74	Q96G74 [154-187]	Q96G74 2xPhospho [S165(100); S177(100)]	OTU domain-containing protein 5 OS=Homo sapiens OX=9606 GN=OTUD5 PE=1 SV=1	1	3739.61	0.967	0.769236	0.948856	2.377e-14	6.46
[K].RSFEVEEVETPNSTPPR.[R]	1xTMT6plex [N-Term];1xPhospho [S2(100)]	2	Q9UHD8	Q9UHD8 [29-45]	Q9UHD8 1xPhospho [S30(100)]	Septin-9 OS=Homo sapiens OX=9606 GN=SEPTIN9 PE=1 SV=2	1	2283.09	1.081	0.796877	0.955016	1.446e-10	6.46
[R].ERVPSVAEAPQLRPAGTAAAK.[T]	1xTMT6plex [K21];1xTMT6plex [N-Term];1xPhospho [S5(100)]	1	Q63ZY3	Q63ZY3 [536-556]	Q63ZY3 1xPhospho [S540(100)]	KN motif and ankyrin repeat domain-containing protein 2 OS=Homo sapiens OX=9606 GN=KANK2 PE=1 SV=1	1	2657.45	0.952	0.0754959	0.756972	8.071e-10	6.46
[R].VQEHEDSGDSEVENEAK.[G]	1xTMT6plex [K17];1xTMT6plex [N-Term];2xPhospho [S7(100); S10(100)]	14	Q9Y5J1	Q9Y5J1 [115-131]	Q9Y5J1 2xPhospho [S121(100); S124(100)]	U3 small nucleolar RNA-associated protein 18 homolog OS=Homo sapiens OX=9606 GN=UTP18 PE=1 SV=3	0	2520.06	0.988	0.587932	0.901399	1.779e-10	6.45
[R].ELEKPIQSKPQSPVIQAAAVSPK.[F]	3xTMT6plex [K4; K9; K23];1xTMT6plex [N-Term];1xPhospho [S21(100)]	1	Q9Y6D5	Q9Y6D5 [207-229]	Q9Y6D5 1xPhospho [S227(100)]	Brefeldin A-inhibited guanine nucleotide-exchange protein 2 OS=Homo sapiens OX=9606 GN=ARFGEF2 PE=1 SV=3	0	3441.99	0.711	0.0729939	0.756972	2.865e-12	6.45
[R].HVVRPPPRSPEPDTLPLAAGSDHPLPR.[A]	1xTMT6plex [N-Term];1xPhospho [S9(100)]	1	Q6PCT2-2	Q6PCT2-2 [357-383]	Q6PCT2-2 1xPhospho [S365(100)]	Isoform 2 of F-box/LRR-repeat protein 19 OS=Homo sapiens OX=9606 GN=FBXL19	1	3217.68	1.04	0.0963786	0.774017	2.89e-11	6.45
[K].KDNEESEQPPVPGTPTLR.[N]	1xTMT6plex [K1];1xTMT6plex [N-Term];1xPhospho [T14(100)]	3	O15439	O15439 [633-650]	O15439 1xPhospho [T646(100)]	Multidrug resistance-associated protein 4 OS=Homo sapiens OX=9606 GN=ABCC4 PE=1 SV=3	1	2532.27	1.002	0.680795	0.924886	7.282e-12	6.45
[R].SPSPPTQHTGQPPGQPSAPSQLSAPR.[R]	1xTMT6plex [N-Term];1xPhospho [S3(98.7)]	5	Q68EM7	Q68EM7 [674-699]	Q68EM7 1xPhospho [S676(99)]	Rho GTPase-activating protein 17 OS=Homo sapiens OX=9606 GN=ARHGAP17 PE=1 SV=1	0	2916.42	1	0.565973	0.892883	5.875e-12	6.45
[R].FGQAATMEGIGAIGGTPPAFNR.[A]	1xTMT6plex [N-Term];1xPhospho [T16(100)]	8	Q15233	Q15233 [435-456]	Q15233 1xPhospho [T450(100)]	Non-POU domain-containing octamer-binding protein OS=Homo sapiens OX=9606 GN=NONO PE=1 SV=4	0	2472.19	0.983	0.891813	0.977809	3.964e-14	6.45
[K].VERPPSPFSMAPQASLPPVPPR.[L]	1xTMT6plex [N-Term];1xPhospho [S6(100)]	7	P22681	P22681 [478-499]	P22681 1xPhospho [S483(100)]	E3 ubiquitin-protein ligase CBL OS=Homo sapiens OX=9606 GN=CBL PE=1 SV=2	0	2666.37	0.958	0.953979	0.990672	1.165e-11	6.44
[K].EKDSPHMQDPNQADEEAMTQIIR.[V]	1xTMT6plex [K2];1xTMT6plex [N-Term];1xPhospho [S4(100)]	2	P23511	P23511 [323-345]	P23511 1xPhospho [S326(100)]	Nuclear transcription factor Y subunit alpha OS=Homo sapiens OX=9606 GN=NFYA PE=1 SV=2	1	3221.5	1.084	0.105761	0.778004	1.639e-10	6.44
[K].VTGTEGSSSTLVDYTSTSSTGGSPVRK.[S]	1xTMT6plex [K27];1xTMT6plex [N-Term];2xPhospho [S19(98.7); S23(100)]	2	Q7Z6E9	Q7Z6E9 [1255-1281]	Q7Z6E9 2xPhospho [S1273(99.3); S1277(99.3)]	E3 ubiquitin-protein ligase RBBP6 OS=Homo sapiens OX=9606 GN=RBBP6 PE=1 SV=1	1	3279.54	0.904	0.0302489	0.721914	5.904e-11	6.44
[R].ALEAASLSQHPPSLCISDSEEEEEERK.[K]	1xCarbamidomethyl [C15];1xTMT6plex [K27];1xTMT6plex [N-Term];2xPhospho [S17(100); S19(100)]	3	O43159	O43159 [46-72]	O43159 2xPhospho [S62(100); S64(100)]	Ribosomal RNA-processing protein 8 OS=Homo sapiens OX=9606 GN=RRP8 PE=1 SV=2	1	3659.66	0.992	0.588011	0.901399	2.768e-13	6.44
[K].RSLSEQPVMDTATATEQAK.[Q]	1xTMT6plex [K19];1xTMT6plex [N-Term];1xPhospho [S4(99.7)]	3	P18615	P18615 [48-66]	P18615 1xPhospho [S51(100)]	Negative elongation factor E OS=Homo sapiens OX=9606 GN=NELFE PE=1 SV=3	1	2601.3	1.024	0.356521	0.846113	2.947e-11	6.44
[R].QASTDAGTAGALTPQHVR.[A]	1xTMT6plex [N-Term];1xPhospho [S3(99.5)]	4	P46937	P46937 [107-124]	P46937 1xPhospho [S109(99.8)]	Transcriptional coactivator YAP1 OS=Homo sapiens OX=9606 GN=YAP1 PE=1 SV=2	0	2090.02	0.929	0.410696	0.861035	4.383e-11	6.44
[K].RESEDDPESEPDDHEK.[R]	1xTMT6plex [K16];1xTMT6plex [N-Term];2xPhospho [S3(100); S9(100)]	2	P16383	P16383 [172-187]	P16383 2xPhospho [S174(100); S180(100)]	GC-rich sequence DNA-binding factor 2 OS=Homo sapiens OX=9606 GN=GCFC2 PE=1 SV=2	1	2532.02	1.005	0.36282	0.846113	5.317e-10	6.44
[R].ERDHSPTPSVFNSDEER.[Y]	1xTMT6plex [N-Term];1xPhospho [S5(100)]	8	Q6UN15	Q6UN15 [488-504]	Q6UN15 1xPhospho [S492(100)]	Pre-mRNA 3'-end-processing factor FIP1 OS=Homo sapiens OX=9606 GN=FIP1L1 PE=1 SV=1	1	2311.02	1.014	0.347446	0.841385	6.542e-11	6.44
[K].STGQLNLSTSPINSSSYLGYNSNAR.[S]	1xTMT6plex [N-Term];1xPhospho [S1(100)]	1	O94915	O94915 [1914-1938]	O94915 1xPhospho [S1914(100)]	Protein furry homolog-like OS=Homo sapiens OX=9606 GN=FRYL PE=1 SV=2	0	2940.39	1.055	0.686236	0.92683	3.233e-12	6.43
[K].RSPSAPAATSSASSSTSSYK.[R]	1xTMT6plex [K20];1xTMT6plex [N-Term];1xPhospho [S2(100)]	5	Q15345	Q15345 [356-375]	Q15345 1xPhospho [S357(100)]	Leucine-rich repeat-containing protein 41 OS=Homo sapiens OX=9606 GN=LRRC41 PE=1 SV=3	1	2468.21	0.982	0.483236	0.875084	6.162e-12	6.42
[R].VLRPPGGGSNFSLGFDEPTEQPVRK.[N]	1xTMT6plex [K25];1xTMT6plex [N-Term];1xPhospho [S12(100)]	1	Q9UK76	Q9UK76 [20-44]	Q9UK76 1xPhospho [S31(100)]	Jupiter microtubule associated homolog 1 OS=Homo sapiens OX=9606 GN=JPT1 PE=1 SV=3	1	3222.67	0.874	0.464475	0.871318	1.046e-10	6.42
[K].RALASNTSFFSGCSPIEEEAH.[-]	1xCarbamidomethyl [C13];1xTMT6plex [N-Term];1xPhospho [S14(100)]	2	O95239	O95239 [1212-1232]	O95239 1xPhospho [S1225(100)]	Chromosome-associated kinesin KIF4A OS=Homo sapiens OX=9606 GN=KIF4A PE=1 SV=3	1	2619.17	1.013	0.846168	0.969671	1.329e-13	6.42
[K].NYAESDHSEDEDNDNNSATAEESTKK.[N]	2xTMT6plex [K25; K26];1xTMT6plex [N-Term];2xPhospho [S5(100); S8(100)]	2	Q9P2R6	Q9P2R6 [49-74]	Q9P2R6 2xPhospho [S53(100); S56(100)]	Arginine-glutamic acid dipeptide repeats protein OS=Homo sapiens OX=9606 GN=RERE PE=1 SV=2	1	3747.58	1.098	0.414441	0.861035	4.473e-12	6.42
[K].FSGEEGEIEDDESGTENREEK.[D]	1xTMT6plex [K21];1xTMT6plex [N-Term];1xPhospho [T15(99.7)]	1	Q9Y2W1	Q9Y2W1 [927-947]	Q9Y2W1 1xPhospho [T941(99.7)]	Thyroid hormone receptor-associated protein 3 OS=Homo sapiens OX=9606 GN=THRAP3 PE=1 SV=2	1	2924.27	1.022	0.411954	0.861035	2.75e-12	6.42
[R].IHQDSESGDELSSSSTEQIR.[A]	1xTMT6plex [N-Term];1xPhospho [S5(100)]	1	Q8IWW6	Q8IWW6 [209-228]	Q8IWW6 1xPhospho [S213(100)]	Rho GTPase-activating protein 12 OS=Homo sapiens OX=9606 GN=ARHGAP12 PE=1 SV=1	0	2514.12	1.112	0.34542	0.841385	4.065e-11	6.42
[R].RQATVSWDSGGSDEAPPKPSRPGYPSPR.[S]	1xTMT6plex [K18];1xTMT6plex [N-Term];1xPhospho [S26(100)]	3	Q05397	Q05397 [697-724]	Q05397 1xPhospho [S722(100)]	Focal adhesion kinase 1 OS=Homo sapiens OX=9606 GN=PTK2 PE=1 SV=2	1	3520.74	0.972	0.678782	0.924469	7.689e-12	6.41
[R].TRTDSYSAGQSVEILDGVELGEPAHK.[K]	1xTMT6plex [K26];1xTMT6plex [N-Term];1xPhospho [S5(100)]	5	P42345	P42345 [2444-2469]	P42345 1xPhospho [S2448(100)]	Serine/threonine-protein kinase mTOR OS=Homo sapiens OX=9606 GN=MTOR PE=1 SV=1	1	3297.64	0.951	0.911402	0.981984	2.625e-12	6.41
[R].AGEPNSPDAEEANSPDVTAGCDPAGVHPPR.[-]	1xCarbamidomethyl [C21];1xTMT6plex [N-Term];1xPhospho [S6(100)]	14	Q08J23	Q08J23 [738-767]	Q08J23 1xPhospho [S743(100)]	RNA cytosine C(5)-methyltransferase NSUN2 OS=Homo sapiens OX=9606 GN=NSUN2 PE=1 SV=2	0	3323.45	0.963	0.541901	0.888967	4.303e-13	6.41
[K].SQRYSGAYGASVSDEELK.[R]	1xTMT6plex [K18];1xTMT6plex [N-Term];1xPhospho [S5(100)]	6	Q9NX63	Q9NX63 [46-63]	Q9NX63 1xPhospho [S50(100)]	MICOS complex subunit MIC19 OS=Homo sapiens OX=9606 GN=CHCHD3 PE=1 SV=1	1	2485.2	0.866	0.00641315	0.691529	4.507e-09	6.41
[K].EGTLTQVPLAPPPPGAPPSPAPAR.[F]	1xTMT6plex [N-Term];1xPhospho [S19(100)]	2	P48634	P48634 [1129-1152]	P48634 1xPhospho [S1147(100)]	Protein PRRC2A OS=Homo sapiens OX=9606 GN=PRRC2A PE=1 SV=3	0	2627.38	1.055	0.572278	0.895602	1.362e-11	6.41
[K].NKPGPNIESGNEDDDASFK.[I]	2xTMT6plex [K2; K19];1xTMT6plex [N-Term];1xPhospho [S9(100)]	18	O60841	O60841 [206-224]	O60841 1xPhospho [S214(100)]	Eukaryotic translation initiation factor 5B OS=Homo sapiens OX=9606 GN=EIF5B PE=1 SV=4	0	2801.36	0.97	0.892752	0.977809	3.374e-12	6.41
[R].STAQQELDGKPASPTPVIVASHTANK.[E]	2xTMT6plex [K10; K26];1xTMT6plex [N-Term];1xPhospho [S/T]	8	P35606	P35606 [847-872]		Coatomer subunit beta' OS=Homo sapiens OX=9606 GN=COPB2 PE=1 SV=2	0	3414.82	1.043	0.364015	0.846113	8.371e-14	6.4
[K].ITSVSTGNLCTEEQTPPPRPEAYPIPTQTYTR.[E]	1xCarbamidomethyl [C10];1xTMT6plex [N-Term];1xPhospho [S5(98.9)]	5	P55196	P55196 [1197-1228]	P55196 1xPhospho [S1201(99.3)]	Afadin OS=Homo sapiens OX=9606 GN=AFDN PE=1 SV=3	0	3913.89	0.987	0.59432	0.902814	2.229e-11	6.4
[R].RNSVERPAEPVAGAATPSLVEQQK.[M]	1xTMT6plex [K24];1xTMT6plex [N-Term];1xPhospho [S3(100)]	5	Q9BTC0	Q9BTC0 [1454-1477]	Q9BTC0 1xPhospho [S1456(100)]	Death-inducer obliterator 1 OS=Homo sapiens OX=9606 GN=DIDO1 PE=1 SV=5	1	3072.62	1.075	0.0181256	0.711982	5.411e-12	6.39
[K].NVMSAFGLTDDQVSGPPSAPAEDR.[S]	1xTMT6plex [N-Term];1xPhospho [S18(100)]	9	Q92734	Q92734 [180-203]	Q92734 1xPhospho [S197(100)]	Protein TFG OS=Homo sapiens OX=9606 GN=TFG PE=1 SV=2	0	2770.26	1.038	0.158601	0.791855	1.918e-14	6.39
[K].SKPYEGSQRNSTELAPPLPVR.[R]	1xTMT6plex [K2];1xTMT6plex [N-Term];1xPhospho [S11(100)]	2	Q9H7D0	Q9H7D0 [1824-1844]	Q9H7D0 1xPhospho [S1834(100)]	Dedicator of cytokinesis protein 5 OS=Homo sapiens OX=9606 GN=DOCK5 PE=1 SV=3	1	2864.51	0.97	0.690681	0.928324	6.432e-09	6.39
[R].RGPNYTSGYGTNSELSNPSETESER.[K]	1xTMT6plex [N-Term];2xPhospho [T11(100); S19(99.5)]	3	P51114	P51114 [391-415]	P51114 2xPhospho [T401(100); S409(99.6)]	Fragile X mental retardation syndrome-related protein 1 OS=Homo sapiens OX=9606 GN=FXR1 PE=1 SV=3	1	3121.3	1.051	0.32461	0.840261	5.097e-12	6.37
[K].SSKASLGSLEGEAEAEASSPK.[G]	2xTMT6plex [K3; K21];1xTMT6plex [N-Term];2xPhospho [S5(100); S8(100)]	8	Q09666	Q09666 [5745-5765]	Q09666 2xPhospho [S5749(100); S5752(100)]	Neuroblast differentiation-associated protein AHNAK OS=Homo sapiens OX=9606 GN=AHNAK PE=1 SV=2	1	2882.4	0.89	0.164372	0.793851	2.254e-09	6.37
[K].GTEPSPGGTPQPSRPVSPAGPPEGVPEEAQPPR.[L]	1xTMT6plex [N-Term];1xPhospho [S17(100)]	6	Q8WUZ0	Q8WUZ0 [110-142]	Q8WUZ0 1xPhospho [S126(99.6)]	B-cell CLL/lymphoma 7 protein family member C OS=Homo sapiens OX=9606 GN=BCL7C PE=1 SV=3	0	3568.73	1.002	0.449335	0.868924	2.729e-11	6.37
[R].SGGGDLTLGLEPSEEEAPR.[S]	1xTMT6plex [N-Term];1xPhospho [S1(100)]	4	P04626	P04626 [1054-1072]	P04626 1xPhospho [S1054(100)]	Receptor tyrosine-protein kinase erbB-2 OS=Homo sapiens OX=9606 GN=ERBB2 PE=1 SV=1	0	2223.04	1.088	0.0426345	0.739771	7.898e-12	6.37
[K].MHDGELEEQEEDDEKSDSEGGDLDK.[H]	2xTMT6plex [K15; K25];1xTMT6plex [N-Term];2xPhospho [S16(100); S18(100)]	8	Q9NU22	Q9NU22 [4737-4761]	Q9NU22 2xPhospho [S4752(100); S4754(100)]	Midasin OS=Homo sapiens OX=9606 GN=MDN1 PE=1 SV=2	1	3683.54	0.96	0.357327	0.846113	3.685e-12	6.37
[K].AKSESLELPQAAPPQIYHEK.[Q]	2xTMT6plex [K2; K20];1xTMT6plex [N-Term];1xPhospho [S5(100)]	1	Q15040	Q15040 [11-30]	Q15040 1xPhospho [S15(100)]	Josephin-1 OS=Homo sapiens OX=9606 GN=JOSD1 PE=1 SV=1	1	3003.62	0.902	0.548232	0.891059	1.981e-11	6.37
[R].VQRPKEESSEDENEVSNILR.[S]	1xTMT6plex [K5];1xTMT6plex [N-Term];2xPhospho [S8(100); S9(100)]	4	Q01804	Q01804 [1016-1035]	Q01804 2xPhospho [S1023(100); S1024(100)]	OTU domain-containing protein 4 OS=Homo sapiens OX=9606 GN=OTUD4 PE=1 SV=4	1	2976.41	0.995	0.556342	0.892542	4.898e-10	6.36
[R].IHQDSESGDELSSSSTEQIR.[A]	1xTMT6plex [N-Term];1xPhospho [S7(100)]	1	Q8IWW6	Q8IWW6 [209-228]	Q8IWW6 1xPhospho [S215(100)]	Rho GTPase-activating protein 12 OS=Homo sapiens OX=9606 GN=ARHGAP12 PE=1 SV=1	0	2514.12	0.879	0.324958	0.840261	1.541e-12	6.36
[R].KPSPAQAAETPALELPLPSVPAPAPL.[-]	1xTMT6plex [K1];1xTMT6plex [N-Term];1xPhospho [S3(100)]	9	Q8WX92	Q8WX92 [555-580]	Q8WX92 1xPhospho [S557(100)]	Negative elongation factor B OS=Homo sapiens OX=9606 GN=NELFB PE=1 SV=1	0	3100.71	1.081	0.434363	0.866991	2.932e-13	6.36
[K].LPTAPFGCAPGTSFLQVTPPTSQNTTAR.[N]	1xCarbamidomethyl [C8];1xTMT6plex [N-Term];1xPhospho [T18(100)]	3	Q8ND82	Q8ND82 [523-550]	Q8ND82 1xPhospho [T540(100)]	Zinc finger protein 280C OS=Homo sapiens OX=9606 GN=ZNF280C PE=1 SV=1	0	3226.58	1.004	0.968385	0.993606	9.691e-13	6.36
[R].QQSHFAMMHGGTGFAGIDSSSPEVK.[G]	1xTMT6plex [K25];1xTMT6plex [N-Term];1xPhospho [S21(99)]	2	Q15365	Q15365 [244-268]	Q15365 1xPhospho [S264(100)]	Poly(rC)-binding protein 1 OS=Homo sapiens OX=9606 GN=PCBP1 PE=1 SV=2	0	3144.47	0.938	0.760316	0.946082	7.961e-16	6.36
[R].TVAISDAAQLPHDYCTTPGGTLFSTTPGGTR.[I]	1xCarbamidomethyl [C15];1xTMT6plex [N-Term];2xPhospho [T30(99.4); T/S/Y]	6	Q13542	Q13542 [21-51]	Q13542 2xPhospho [T46(98.1); Y/T/S]	Eukaryotic translation initiation factor 4E-binding protein 2 OS=Homo sapiens OX=9606 GN=EIF4EBP2 PE=1 SV=1	0	3581.62	1.061	0.0254649	0.717532	2.088e-12	6.35
[K].ERGPGPGQGSPGGGPGPR.[S]	1xTMT6plex [N-Term];1xPhospho [S10(100)]	3	Q8IYL2	Q8IYL2 [69-86]	Q8IYL2 1xPhospho [S78(100)]	Probable tRNA (uracil-O(2)-)-methyltransferase OS=Homo sapiens OX=9606 GN=TRMT44 PE=1 SV=2	1	1925.92	0.891	0.177363	0.793851	3.842e-10	6.35
[R].ILGSASPEEEQEKPILDRPTR.[I]	1xTMT6plex [K13];1xTMT6plex [N-Term];1xPhospho [S6(100)]	5	Q7Z422	Q7Z422 [102-122]	Q7Z422 1xPhospho [S107(100)]	SUZ domain-containing protein 1 OS=Homo sapiens OX=9606 GN=SZRD1 PE=1 SV=1	0	2903.53	1.054	0.0589442	0.746009	9.463e-10	6.35
[K].ASASGSGAQVGGPISSGSSASSVTVTR.[S]	1xTMT6plex [N-Term];1xPhospho [S18(99.6)]	1	P02545	P02545 [598-624]	P02545 1xPhospho [S615(99.6)]	Prelamin-A/C OS=Homo sapiens OX=9606 GN=LMNA PE=1 SV=1	0	2674.29	1.106	0.538269	0.888638	9.817e-15	6.35
[R].MGQAPSQSLLPPAQDQPRSPVPSAFSDQSR.[C]	1xTMT6plex [N-Term];1xPhospho [S]	1	Q9UQ35	Q9UQ35 [2431-2460]		Serine/arginine repetitive matrix protein 2 OS=Homo sapiens OX=9606 GN=SRRM2 PE=1 SV=2	1	3488.68	1.114	0.741159	0.940907	7.131e-13	6.34
[R].SSPGQTPEEGAQALAEFAALHGPALR.[A]	1xTMT6plex [N-Term];1xPhospho [S/T]	7	Q14166	Q14166 [15-40]		Tubulin--tyrosine ligase-like protein 12 OS=Homo sapiens OX=9606 GN=TTLL12 PE=1 SV=2	0	2914.43	1.047	0.753052	0.944363	7.345e-13	6.34
[R].SPSHSGEPFGLPGLEPEPGGPQAGEPPPPLAGDKPHK.[C]	2xTMT6plex [K34; K37];1xTMT6plex [N-Term];1xPhospho [S1(100)]	2	Q96MX3	Q96MX3 [416-452]	Q96MX3 1xPhospho [S416(100)]	Zinc finger protein 48 OS=Homo sapiens OX=9606 GN=ZNF48 PE=1 SV=2	0	4432.26	0.929	0.054207	0.739771	1.266e-13	6.34
[R].GAMPPAPVPAGTPAPPGPATMMPDGTLGLTPPTTER.[F]	1xOxidation [M3];1xTMT6plex [N-Term];1xPhospho [T30(100)]	5	Q15233	Q15233 [399-434]	Q15233 1xPhospho [T428(100)]	Non-POU domain-containing octamer-binding protein OS=Homo sapiens OX=9606 GN=NONO PE=1 SV=4	0	3776.83	1.029	0.436636	0.867314	1.713e-11	6.34
[R].RPPSPDVIVLSDNEQPSSPR.[V]	1xTMT6plex [N-Term];3xPhospho [S4(100); S11(100); S]	9	Q86YP4	Q86YP4 [97-116]	Q86YP4 3xPhospho [S100(100); S107(100); S]	Transcriptional repressor p66-alpha OS=Homo sapiens OX=9606 GN=GATAD2A PE=1 SV=1	0	2659.18	1.038	0.707659	0.931893	1.064e-09	6.34
[R].STSFRGGMGSGGLATGIAGGLAGMGGIQNEK.[E]	1xOxidation [M24];1xTMT6plex [K31];1xTMT6plex [N-Term];1xPhospho [S/T]	1	P05783	P05783 [51-81]		Keratin, type I cytoskeletal 18 OS=Homo sapiens OX=9606 GN=KRT18 PE=1 SV=2	1	3393.67	0.894	0.434684	0.866991	1.007e-08	6.33
[R].RGLLYDSDEEDEERPAR.[K]	1xTMT6plex [N-Term];1xPhospho [S7(100)]	8	P49736	P49736 [133-149]	P49736 1xPhospho [S139(100)]	DNA replication licensing factor MCM2 OS=Homo sapiens OX=9606 GN=MCM2 PE=1 SV=4	1	2359.08	1.032	0.61083	0.904844	5.988e-13	6.33
[K].SEEVPAFGVASPPPLTDTPDTTANAEGDLPTTMGGPLPPHLALK.[A]	1xTMT6plex [K44];1xTMT6plex [N-Term];1xPhospho [S11(100)]	13	Q08211	Q08211 [77-120]	Q08211 1xPhospho [S87(100)]	ATP-dependent RNA helicase A OS=Homo sapiens OX=9606 GN=DHX9 PE=1 SV=4	0	4947.48	1.075	0.559378	0.892542	1.997e-15	6.33
[R].RLSSASTGKPPLSVEDDFEK.[L]	2xTMT6plex [K9; K20];1xTMT6plex [N-Term];2xPhospho [S3(100); S6(99.4)]	9	O75152	O75152 [756-775]	O75152 2xPhospho [S758(99.6); S761(99.6)]	Zinc finger CCCH domain-containing protein 11A OS=Homo sapiens OX=9606 GN=ZC3H11A PE=1 SV=3	1	3010.51	1.05	0.999286	0.999746	2.675e-09	6.33
[K].DKDQPPSPSPPPQSEALSSTSR.[L]	1xTMT6plex [K2];1xTMT6plex [N-Term];1xPhospho [S9(100)]	1	Q7L1V2	Q7L1V2 [53-74]	Q7L1V2 1xPhospho [S61(100)]	Vacuolar fusion protein MON1 homolog B OS=Homo sapiens OX=9606 GN=MON1B PE=1 SV=1	1	2846.4	0.973	0.292233	0.831084	1.759e-13	6.33
[R].SLTQPITTEEVVIAATLQASAHQK.[A]	1xTMT6plex [K24];1xTMT6plex [N-Term];1xPhospho [S/T]	1	O95425-2	O95425-2 [340-363]		Isoform 2 of Supervillin OS=Homo sapiens OX=9606 GN=SVIL	0	3074.65	1.202	0.619476	0.907459	5.45e-12	6.33
[R].HLSVGAPGVVTITHHKSPAAAR.[R]	1xTMT6plex [K16];1xTMT6plex [N-Term];1xPhospho [S17(100)]	1	Q9BXB5	Q9BXB5 [207-228]	Q9BXB5 1xPhospho [S223(100)]	Oxysterol-binding protein-related protein 10 OS=Homo sapiens OX=9606 GN=OSBPL10 PE=1 SV=2	1	2744.51	0.876	0.00977681	0.691529	1.219e-08	6.33
[R].RSPVPAQIAITVPK.[T]	1xTMT6plex [K14];1xTMT6plex [N-Term];1xPhospho [S2(100)]	3	O43432	O43432 [494-507]	O43432 1xPhospho [S495(100)]	Eukaryotic translation initiation factor 4 gamma 3 OS=Homo sapiens OX=9606 GN=EIF4G3 PE=1 SV=2	1	2015.18	1.053	0.217219	0.809612	5.252e-10	6.33
[R].AGGLQDSDTEDECWSDTEAVPR.[A]	1xCarbamidomethyl [C13];1xTMT6plex [N-Term];3xPhospho [S7(100); T9(100); S15(100)]	3	Q9H6H4	Q9H6H4 [188-209]	Q9H6H4 3xPhospho [S194(100); T196(100); S202(100)]	Receptor expression-enhancing protein 4 OS=Homo sapiens OX=9606 GN=REEP4 PE=1 SV=1	0	2907.07	1.051	0.163642	0.793851	3.042e-10	6.32
[R].SVEDDEEGHLICQSGDVLSAR.[Y]	1xCarbamidomethyl [C12];1xTMT6plex [N-Term];1xPhospho [S1(100)]	2	P49759	P49759 [140-160]	P49759 1xPhospho [S140(100)]	Dual specificity protein kinase CLK1 OS=Homo sapiens OX=9606 GN=CLK1 PE=1 SV=2	0	2625.17	1.17	0.13923	0.791293	6.476e-12	6.32
[K].SLLSHEFQDETDTEEETLYSSK.[H]	1xTMT6plex [K22];1xTMT6plex [N-Term];1xPhospho [T11(100)]	2	O75976	O75976 [1358-1379]	O75976 1xPhospho [T1368(100)]	Carboxypeptidase D OS=Homo sapiens OX=9606 GN=CPD PE=1 SV=2	0	3126.44	1.098	0.447877	0.868924	9.987e-14	6.32
[R].TRTPASINATPANINLADLTR.[A]	1xTMT6plex [N-Term];1xPhospho [T3(99.4)]	2	Q7KZ85; Q7KZ85-2	Q7KZ85 [1530-1550]; Q7KZ85-2 [349-369]	Q7KZ85 1xPhospho [T1532(99.4)]; Q7KZ85-2 1xPhospho [T351(99.4)]	Transcription elongation factor SPT6 OS=Homo sapiens OX=9606 GN=SUPT6H PE=1 SV=2 Isoform 2 of Transcription elongation factor SPT6 OS=Homo sapiens OX=9606 GN=SUPT6H	1	2519.32	1.074	0.649915	0.917104	2.786e-10	6.32
[R].TQPSSGVDSAVGTLPATSPQSTSVQAK.[G]	1xTMT6plex [K27];1xTMT6plex [N-Term];1xPhospho [S18(99.7)]	5	Q13428	Q13428 [1094-1120]	Q13428 1xPhospho [S1111(99.6)]	Treacle protein OS=Homo sapiens OX=9606 GN=TCOF1 PE=1 SV=3	0	3139.59	0.966	0.599635	0.903698	5.03e-15	6.32
[R].RFSFCCSPEPEAEAEAAAGPGPCER.[L]	3xCarbamidomethyl [C5; C6; C23];1xTMT6plex [N-Term];1xPhospho [S7(99.5)]	1	Q13501	Q13501 [22-46]	Q13501 1xPhospho [S28(99.5)]	Sequestosome-1 OS=Homo sapiens OX=9606 GN=SQSTM1 PE=1 SV=1	1	3091.29	0.963	0.882635	0.976545	7.964e-11	6.32
[R].MLPHAPGVQMQAIPEDAIPEESGDEDEDDPDKR.[I]	1xTMT6plex [K32];1xTMT6plex [N-Term];1xPhospho [S22(100)]	5	Q13547	Q13547 [372-404]	Q13547 1xPhospho [S393(100)]	Histone deacetylase 1 OS=Homo sapiens OX=9606 GN=HDAC1 PE=1 SV=1	1	4169.91	1.069	0.488049	0.87581	6.687e-14	6.31
[K].TLSVAAAFNEDEDSEPEEMPPEAK.[M]	1xTMT6plex [K24];1xTMT6plex [N-Term];1xPhospho [S14(100)]	9	Q8WW12	Q8WW12 [106-129]	Q8WW12 1xPhospho [S119(100)]	PEST proteolytic signal-containing nuclear protein OS=Homo sapiens OX=9606 GN=PCNP PE=1 SV=2	0	3144.44	1.067	0.699384	0.930321	9.838e-13	6.3
[R].KPSVSAQMQAYGQSSYSTQTWVR.[Q]	1xTMT6plex [K1];1xTMT6plex [N-Term];1xPhospho [S3(100)]	1	Q68CZ2	Q68CZ2 [569-591]	Q68CZ2 1xPhospho [S571(100)]	Tensin-3 OS=Homo sapiens OX=9606 GN=TNS3 PE=1 SV=2	0	3128.53	0.919	0.935617	0.986644	1.696e-09	6.3
[K].NMTVEQLLTGSPTSPTVEPEKPTR.[E]	1xTMT6plex [K21];1xTMT6plex [N-Term];2xPhospho [T13(99.6); S14(100)]	3	Q9C0C9	Q9C0C9 [826-849]	Q9C0C9 2xPhospho [T838(99.6); S839(100)]	(E3-independent) E2 ubiquitin-conjugating enzyme OS=Homo sapiens OX=9606 GN=UBE2O PE=1 SV=3	0	3230.58	0.991	0.994431	0.999031	9.106e-15	6.3
[R].VRPGSALAAAVAPPEPAEPVR.[D]	1xTMT6plex [N-Term];1xPhospho [S5(100)]	1	Q7Z2K8	Q7Z2K8 [891-911]	Q7Z2K8 1xPhospho [S895(100)]	G protein-regulated inducer of neurite outgrowth 1 OS=Homo sapiens OX=9606 GN=GPRIN1 PE=1 SV=2	0	2364.26	0.937	0.0331293	0.732052	9.481e-12	6.3
[K].DSGAASEQATAAPNPCSSSSR.[T]	1xCarbamidomethyl [C16];1xTMT6plex [N-Term];1xPhospho [S/T]	1	Q9BU23	Q9BU23 [681-701]		Lipase maturation factor 2 OS=Homo sapiens OX=9606 GN=LMF2 PE=1 SV=2	0	2360	0.831	0.0334196	0.732052	1.724e-12	6.3
[K].KVNVTVDYIRPASPATETVPAFSER.[T]	1xTMT6plex [K1];1xTMT6plex [N-Term];1xPhospho [S13(100)]	1	Q7KZF4	Q7KZF4 [414-438]	Q7KZF4 1xPhospho [S426(100)]	Staphylococcal nuclease domain-containing protein 1 OS=Homo sapiens OX=9606 GN=SND1 PE=1 SV=1	1	3285.73	0.932	0.854372	0.971061	1.679e-12	6.29
[R].SLEPAENVHGAGGGAFPASQTPSKPASADGHR.[G]	1xTMT6plex [K24];1xTMT6plex [N-Term];1xPhospho [S1(100)]	1	P12931	P12931 [17-48]	P12931 1xPhospho [S17(100)]	Proto-oncogene tyrosine-protein kinase Src OS=Homo sapiens OX=9606 GN=SRC PE=1 SV=3	0	3638.78	1.024	0.926252	0.983767	5.178e-14	6.29
[K].AQESGQGSTAGPLRPPPPGAGGPATPSK.[A]	1xTMT6plex [K28];1xTMT6plex [N-Term];1xPhospho [T25(100)]	1	Q96RK0	Q96RK0 [559-586]	Q96RK0 1xPhospho [T583(100)]	Protein capicua homolog OS=Homo sapiens OX=9606 GN=CIC PE=1 SV=2	0	3108.59	0.931	0.160977	0.793851	2.966e-12	6.29
[K].RPASPSSPEHLPATPAESPAQR.[F]	1xTMT6plex [N-Term];2xPhospho [S4(100); S6(99.4)]	4	Q9H7L9	Q9H7L9 [231-252]	Q9H7L9 2xPhospho [S234(100); S236(100)]	Sin3 histone deacetylase corepressor complex component SDS3 OS=Homo sapiens OX=9606 GN=SUDS3 PE=1 SV=2	0	2672.24	0.97	0.966386	0.992825	3.829e-09	6.29
[R].RSSQPSPTAVPASDSPPTK.[Q]	1xTMT6plex [K19];1xTMT6plex [N-Term];1xPhospho [S/T]	3	Q3KQU3	Q3KQU3 [111-129]		MAP7 domain-containing protein 1 OS=Homo sapiens OX=9606 GN=MAP7D1 PE=1 SV=1	1	2448.25	0.939	0.025901	0.717532	1.314e-10	6.29
[R].GGPGAAPGGASPASSSSAASSPSSGR.[A]	1xTMT6plex [N-Term];1xPhospho [S11(100)]	1	Q9BXK1	Q9BXK1 [89-114]	Q9BXK1 1xPhospho [S99(100)]	Krueppel-like factor 16 OS=Homo sapiens OX=9606 GN=KLF16 PE=1 SV=1	0	2424.1	1.11	0.416655	0.861035	7.552e-14	6.28
[R].RQDSDLVQCGVTSPSSAEATGK.[L]	1xCarbamidomethyl [C9];1xTMT6plex [K22];1xTMT6plex [N-Term];1xPhospho [T/S]	2	Q9HC52	Q9HC52 [253-274]		Chromobox protein homolog 8 OS=Homo sapiens OX=9606 GN=CBX8 PE=1 SV=3	1	2831.36	1.044	0.0144981	0.691529	4.187e-12	6.28
[R].SQTTTERDSDTDVEEEELPVENR.[E]	1xTMT6plex [N-Term];2xPhospho [S9(100); T11(100)]	5	Q14676	Q14676 [445-467]	Q14676 2xPhospho [S453(100); T455(100)]	Mediator of DNA damage checkpoint protein 1 OS=Homo sapiens OX=9606 GN=MDC1 PE=1 SV=3	1	3068.28	0.99	0.562386	0.892542	3.503e-09	6.28
[R].ARSVDALDDLTPPSTAESGSR.[S]	1xTMT6plex [N-Term];2xPhospho [S3(100); T11(100)]	3	Q86X29	Q86X29 [491-511]	Q86X29 2xPhospho [S493(100); T501(100)]	Lipolysis-stimulated lipoprotein receptor OS=Homo sapiens OX=9606 GN=LSR PE=1 SV=4	1	2534.14	0.985	0.421001	0.86262	8.713e-10	6.28
[R].ALEQQASTPPPPPPPPLLPGSSAEPPPPPPPPPLPSVGAK.[A]	1xTMT6plex [K40];1xTMT6plex [N-Term];1xPhospho [S/T]	1	Q27J81	Q27J81 [413-452]		Inverted formin-2 OS=Homo sapiens OX=9606 GN=INF2 PE=1 SV=2	0	4442.38	1.016	0.965736	0.992479	4.077e-13	6.28
[K].GVHIHQAGGSPPASSTSSSSLTNDVAK.[Q]	1xTMT6plex [K27];1xTMT6plex [N-Term];1xPhospho [S10(100)]	2	Q8N122	Q8N122 [868-894]	Q8N122 1xPhospho [S877(100)]	Regulatory-associated protein of mTOR OS=Homo sapiens OX=9606 GN=RPTOR PE=1 SV=1	0	3130.56	1.071	0.0728844	0.756972	7.105e-12	6.28
[K].TSPVTASDPAGPSYAAATLQASSAASSASPVSR.[A]	1xTMT6plex [N-Term];1xPhospho [S2(99.4)]	1	P18887	P18887 [198-230]	P18887 1xPhospho [S199(99.4)]	DNA repair protein XRCC1 OS=Homo sapiens OX=9606 GN=XRCC1 PE=1 SV=2	0	3372.62	0.988	0.967622	0.993238	3.341e-10	6.27
[R].SSLGQSASETEEDTVSVSKK.[E]	2xTMT6plex [K19; K20];1xTMT6plex [N-Term];1xPhospho [S8(99.6)]	4	Q13435	Q13435 [302-321]	Q13435 1xPhospho [S309(99.7)]	Splicing factor 3B subunit 2 OS=Homo sapiens OX=9606 GN=SF3B2 PE=1 SV=2	1	2836.44	0.872	0.417266	0.861035	5.206e-13	6.26
[K].LGHPEALSAGTGSPQPPSFTYAQQR.[E]	1xTMT6plex [N-Term];1xPhospho [S13(100)]	2	Q15942	Q15942 [296-320]	Q15942 1xPhospho [S308(100)]	Zyxin OS=Homo sapiens OX=9606 GN=ZYX PE=1 SV=1	0	2906.4	1.008	0.442984	0.868788	2.273e-14	6.26
[K].IGTLQDRPPSPFREPPGSER.[V]	1xTMT6plex [N-Term];1xPhospho [S10(100)]	7	Q86UU1	Q86UU1 [395-414]	Q86UU1 1xPhospho [S404(100)]	Pleckstrin homology-like domain family B member 1 OS=Homo sapiens OX=9606 GN=PHLDB1 PE=1 SV=1	1	2545.28	0.924	0.0243823	0.717532	2.05e-10	6.26
[R].HFSQSEETGNEVFGALNEEQPLPR.[S]	1xTMT6plex [N-Term];1xPhospho [S3(100)]	1	Q6GYQ0	Q6GYQ0 [771-794]	Q6GYQ0 1xPhospho [S773(100)]	Ral GTPase-activating protein subunit alpha-1 OS=Homo sapiens OX=9606 GN=RALGAPA1 PE=1 SV=1	0	3024.39	1.109	0.180268	0.793851	6.876e-11	6.26
[K].RLELGNLGNPQMSQQTSCASLDSPGR.[I]	1xCarbamidomethyl [C18];1xTMT6plex [N-Term];1xPhospho [S23(100)]	1	Q13415	Q13415 [236-261]	Q13415 1xPhospho [S258(100)]	Origin recognition complex subunit 1 OS=Homo sapiens OX=9606 GN=ORC1 PE=1 SV=2	1	3125.47	0.944	0.991309	0.99846	1.128e-13	6.26
[K].TRSYDNLTTACDNTVPLASR.[R]	1xCarbamidomethyl [C11];1xTMT6plex [N-Term];1xPhospho [S3(100)]	2	Q13615	Q13615 [611-630]	Q13615 1xPhospho [S613(99.5)]	Myotubularin-related protein 3 OS=Homo sapiens OX=9606 GN=MTMR3 PE=1 SV=3	1	2564.2	0.956	0.172166	0.793851	6.439e-11	6.26
[R].AAKLSEGSQPAEEEEDQETPSR.[N]	1xTMT6plex [K3];1xTMT6plex [N-Term];2xPhospho [S5(100); S8(100)]	7	Q9UKV3; Q9UKV3-5	Q9UKV3 [236-257]; Q9UKV3-5 [236-257]	Q9UKV3 2xPhospho [S240(100); S243(100)]; Q9UKV3-5 2xPhospho [S240(100); S243(100)]	Apoptotic chromatin condensation inducer in the nucleus OS=Homo sapiens OX=9606 GN=ACIN1 PE=1 SV=2 Isoform 4 of Apoptotic chromatin condensation inducer in the nucleus OS=Homo sapiens OX=9606 GN=ACIN1	1	3006.34	0.924	0.0695967	0.756248	2.578e-11	6.26
[K].SRWDETPASQMGGSTPVLTPGK.[T]	1xTMT6plex [K22];1xTMT6plex [N-Term];1xPhospho [S14(99.6)]	1	O75533	O75533 [336-357]	O75533 1xPhospho [S349(99.6)]	Splicing factor 3B subunit 1 OS=Homo sapiens OX=9606 GN=SF3B1 PE=1 SV=3	1	2840.41	0.974	0.801337	0.957034	5.043e-12	6.26
[R].TSISDPPESPPLLPPREPVR.[T]	1xTMT6plex [N-Term];1xPhospho [S9(100)]	2	Q07889	Q07889 [1202-1221]	Q07889 1xPhospho [S1210(100)]	Son of sevenless homolog 1 OS=Homo sapiens OX=9606 GN=SOS1 PE=1 SV=1	1	2493.3	0.979	0.109295	0.778383	3.148e-10	6.25
[R].LRPQSAQSSFPPSPGPSPDVQLATLAQR.[V]	1xTMT6plex [N-Term];1xPhospho [S13(100)]	3	Q9Y679	Q9Y679 [276-303]	Q9Y679 1xPhospho [S288(100)]	Ancient ubiquitous protein 1 OS=Homo sapiens OX=9606 GN=AUP1 PE=1 SV=2	0	3241.66	0.99	0.894051	0.978117	1.479e-11	6.25
[K].MEDPGSVLSTACGTPGYVAPEVLAQKPYSK.[A]	1xCarbamidomethyl [C12];2xTMT6plex [K26; K30];1xTMT6plex [N-Term];1xPhospho [T/Y/S]	2	Q14012	Q14012 [168-197]		Calcium/calmodulin-dependent protein kinase type 1 OS=Homo sapiens OX=9606 GN=CAMK1 PE=1 SV=1	0	3919.98	0.896	0.344102	0.841385	1.48e-12	6.25
[R].GDSEEASGAEEEVGTVAAAATAGK.[E]	1xTMT6plex [K24];1xTMT6plex [N-Term];1xPhospho [S7(100)]	4	Q9Y467	Q9Y467 [800-823]	Q9Y467 1xPhospho [S806(100)]	Sal-like protein 2 OS=Homo sapiens OX=9606 GN=SALL2 PE=1 SV=4	0	2745.29	0.956	0.67783	0.924309	2.728e-13	6.25
[R].NYQQNYQNSESGEKNEGSESAPEGQAQQR.[R]	1xTMT6plex [K14];1xTMT6plex [N-Term];2xPhospho [S9(99.4); S20(99.4)]	1	P67809	P67809 [157-185]	P67809 2xPhospho [S165(99.4); S176(99.4)]	Y-box-binding protein 1 OS=Homo sapiens OX=9606 GN=YBX1 PE=1 SV=3	1	3875.65	0.801	0.156641	0.791855	7.812e-11	6.25
[R].AATAARPPAPPPAPQPPSPTPSPPRPTLAR.[E]	1xTMT6plex [N-Term];2xPhospho [T20(99.2); S22(100)]	1	Q96B36	Q96B36 [71-100]	Q96B36 2xPhospho [T90(99.2); S92(100)]	Proline-rich AKT1 substrate 1 OS=Homo sapiens OX=9606 GN=AKT1S1 PE=1 SV=1	0	3353.71	0.859	0.15249	0.791855	8.499e-11	6.24
[K].SKSEEAHAEDSVMDHHFR.[K]	1xTMT6plex [K2];1xTMT6plex [N-Term];1xPhospho [S3(99.7)]	2	Q8NC51; Q8NC51-3	Q8NC51 [328-345]; Q8NC51-3 [313-330]	Q8NC51 1xPhospho [S330(99.7)]; Q8NC51-3 1xPhospho [S315(99.7)]	Plasminogen activator inhibitor 1 RNA-binding protein OS=Homo sapiens OX=9606 GN=SERBP1 PE=1 SV=2 Isoform 3 of Plasminogen activator inhibitor 1 RNA-binding protein OS=Homo sapiens OX=9606 GN=SERBP1	1	2650.21	0.878	0.119979	0.783119	1.297e-09	6.24
[K].DGDEKTDEEAEGPYSDNEMLTHK.[G]	2xTMT6plex [K5; K23];1xTMT6plex [N-Term];2xPhospho [T6(100); S15(100)]	6	Q6NUK4	Q6NUK4 [196-218]	Q6NUK4 2xPhospho [T201(100); S210(100)]	Receptor expression-enhancing protein 3 OS=Homo sapiens OX=9606 GN=REEP3 PE=1 SV=1	1	3457.5	1.141	0.11366	0.779126	1.54e-11	6.24
[R].SLVQDSLSTNSSDLVAPSPDAFR.[S]	1xTMT6plex [N-Term];1xPhospho [S18(100)]	5	Q12888	Q12888 [349-371]	Q12888 1xPhospho [S366(100)]	TP53-binding protein 1 OS=Homo sapiens OX=9606 GN=TP53BP1 PE=1 SV=2	0	2715.31	1.035	0.573996	0.896468	3.282e-13	6.24
[K].SPVGSGAPQAAAPAPAAHVAGNPGGDAAPAATGTAAAASLATAAGSEDAEK.[K]	1xTMT6plex [K51];1xTMT6plex [N-Term];1xPhospho [S1(100)]	5	P16989	P16989 [34-84]	P16989 1xPhospho [S34(100)]	Y-box-binding protein 3 OS=Homo sapiens OX=9606 GN=YBX3 PE=1 SV=4	0	4917.41	1.185	0.16027	0.793851	8.48e-14	6.24
[R].DSLGAYASQDANEQGQDLGKR.[D]	1xTMT6plex [K20];1xTMT6plex [N-Term];1xPhospho [S2(100)]	1	Q9C0C2	Q9C0C2 [892-912]	Q9C0C2 1xPhospho [S893(100)]	182 kDa tankyrase-1-binding protein OS=Homo sapiens OX=9606 GN=TNKS1BP1 PE=1 SV=4	1	2761.32	1.024	0.693026	0.929142	1.575e-11	6.23
[K].RSEPQPEEGSPAGGQK.[G]	1xTMT6plex [K16];1xTMT6plex [N-Term];1xPhospho [S10(100)]	5	Q9Y6K1	Q9Y6K1 [96-111]	Q9Y6K1 1xPhospho [S105(100)]	DNA (cytosine-5)-methyltransferase 3A OS=Homo sapiens OX=9606 GN=DNMT3A PE=1 SV=4	1	2192.07	0.964	0.238185	0.815244	5.868e-11	6.23
[K].RPAAAAAAGSASPR.[S]	1xTMT6plex [N-Term];1xPhospho [S12(100)]	15	Q96S55	Q96S55 [142-155]	Q96S55 1xPhospho [S153(100)]	ATPase WRNIP1 OS=Homo sapiens OX=9606 GN=WRNIP1 PE=1 SV=2	0	1562.8	0.985	0.995349	0.99912	2.8e-11	6.23
[R].TVSLGAGAKDELHIVEAEAMNYEGSPIK.[V]	2xTMT6plex [K9; K28];1xTMT6plex [N-Term];1xPhospho [S25(100)]	1	P06748	P06748 [46-73]	P06748 1xPhospho [S70(100)]	Nucleophosmin OS=Homo sapiens OX=9606 GN=NPM1 PE=1 SV=2	1	3696.92	1.092	0.419932	0.861416	1.108e-11	6.23
[K].LSSEDEEEDEAEDDQSEASGK.[K]	1xTMT6plex [K21];1xTMT6plex [N-Term];2xPhospho [S2(100); S3(100)]	1	Q8NEJ9	Q8NEJ9 [141-161]	Q8NEJ9 2xPhospho [S142(100); S143(100)]	Neuroguidin OS=Homo sapiens OX=9606 GN=NGDN PE=1 SV=1	0	2917.14	1.086	0.763046	0.947215	4.032e-10	6.22
[R].YAGALRASGEMASAQYITAALR.[D]	1xTMT6plex [N-Term];1xPhospho [S8(100)]	2	P54578	P54578 [136-157]	P54578 1xPhospho [S143(100)]	Ubiquitin carboxyl-terminal hydrolase 14 OS=Homo sapiens OX=9606 GN=USP14 PE=1 SV=3	1	2580.28	0.988	0.916706	0.982896	4.862e-10	6.22
[R].NQASDSENEELPKPR.[V]	1xTMT6plex [K13];1xTMT6plex [N-Term];2xPhospho [S4(100); S6(100)]	2	Q96ST2	Q96ST2 [284-298]	Q96ST2 2xPhospho [S287(100); S289(100)]	Protein IWS1 homolog OS=Homo sapiens OX=9606 GN=IWS1 PE=1 SV=2	0	2332.06	1.075	0.154429	0.791855	2.339e-09	6.22
[R].RVEQPLYGLDGSAAK.[E]	1xTMT6plex [K15];1xTMT6plex [N-Term];1xPhospho [S12(100)]	1	Q86UE8	Q86UE8 [123-137]	Q86UE8 1xPhospho [S134(100)]	Serine/threonine-protein kinase tousled-like 2 OS=Homo sapiens OX=9606 GN=TLK2 PE=1 SV=2	1	2142.14	1.53	0.00280158	0.691529	4.334e-12	6.22
[R].GHDEGSSLEEPLIESSEVADNRK.[V]	1xTMT6plex [K23];1xTMT6plex [N-Term];2xPhospho [S6(100); S7(100)]	3	Q9UKS7	Q9UKS7 [73-95]	Q9UKS7 2xPhospho [S78(100); S79(100)]	Zinc finger protein Helios OS=Homo sapiens OX=9606 GN=IKZF2 PE=1 SV=2	1	3116.42	1.033	0.337896	0.841385	2.398e-13	6.22
[K].TRSMDDLLSACDTSSPLTR.[T]	1xCarbamidomethyl [C11];1xTMT6plex [N-Term];1xPhospho [S3(100)]	3	Q9NYA4	Q9NYA4 [608-626]	Q9NYA4 1xPhospho [S610(99.8)]	Myotubularin-related protein 4 OS=Homo sapiens OX=9606 GN=MTMR4 PE=1 SV=2	1	2435.11	0.948	0.910001	0.981519	3.841e-12	6.22
[R].YLEEDNSDESDAEGEHGDGAEEEAPPAGPRPGPEPAGLGR.[R]	1xTMT6plex [N-Term];2xPhospho [S7(100); S10(100)]	4	Q9H1C4	Q9H1C4 [541-580]	Q9H1C4 2xPhospho [S547(100); S550(100)]	Protein unc-93 homolog B1 OS=Homo sapiens OX=9606 GN=UNC93B1 PE=1 SV=2	0	4492.86	0.85	0.0890724	0.770279	5.959e-12	6.22
[R].VTQHESDNENEIQIQNK.[L]	1xTMT6plex [K17];1xTMT6plex [N-Term];1xPhospho [S6(100)]	5	Q5VZL5	Q5VZL5 [117-133]	Q5VZL5 1xPhospho [S122(100)]	Zinc finger MYM-type protein 4 OS=Homo sapiens OX=9606 GN=ZMYM4 PE=1 SV=1	0	2564.24	1.022	0.336126	0.841385	2.991e-10	6.22
[K].EAKPGAAEPEVGVPSSLSPSSPSSSWTETDVEER.[V]	1xTMT6plex [K3];1xTMT6plex [N-Term];1xPhospho [S21(98.4)]	3	Q6L8Q7	Q6L8Q7 [200-233]	Q6L8Q7 1xPhospho [S220(99.6)]	2',5'-phosphodiesterase 12 OS=Homo sapiens OX=9606 GN=PDE12 PE=1 SV=2	0	4037.93	0.995	0.969979	0.993873	1.096e-14	6.22
[R].RLSSASTGKPPLSVEDDFEK.[L]	2xTMT6plex [K9; K20];1xTMT6plex [N-Term];1xPhospho [S3(100)]	3	O75152	O75152 [756-775]	O75152 1xPhospho [S758(100)]	Zinc finger CCCH domain-containing protein 11A OS=Homo sapiens OX=9606 GN=ZC3H11A PE=1 SV=3	1	2930.55	1.041	0.221462	0.809889	4.336e-09	6.21
[R].RASTVSSVTQVEVDENAYR.[C]	1xTMT6plex [N-Term];1xPhospho [S3(99.6)]	2	Q7Z628	Q7Z628 [537-555]	Q7Z628 1xPhospho [S539(99.6)]	Neuroepithelial cell-transforming gene 1 protein OS=Homo sapiens OX=9606 GN=NET1 PE=1 SV=1	1	2420.17	1.01	0.540794	0.888638	3.509e-09	6.21
[R].HQASDSENEELPKPR.[I]	1xTMT6plex [K13];1xTMT6plex [N-Term];2xPhospho [S4(100); S6(100)]	5	Q96ST2	Q96ST2 [232-246]; [258-272]	Q96ST2 2xPhospho [S235(100); S237(100)]; 2xPhospho [S261(100); S263(100)]	Protein IWS1 homolog OS=Homo sapiens OX=9606 GN=IWS1 PE=1 SV=2	0	2355.08	1.088	0.0672246	0.749138	1.254e-10	6.21
[K].LGHPEALSAGTGSPQPPSFTYAQQR.[E]	1xTMT6plex [N-Term];1xPhospho [T11(100)]	3	Q15942	Q15942 [296-320]	Q15942 1xPhospho [T306(99.7)]	Zyxin OS=Homo sapiens OX=9606 GN=ZYX PE=1 SV=1	0	2906.4	0.969	0.906035	0.980616	6.599e-12	6.21
[R].RLPALSHSEGEEDEDEEEDEGK.[G]	1xTMT6plex [K22];1xTMT6plex [N-Term];2xPhospho [S6(100); S8(100)]	10	P55201	P55201 [455-476]	P55201 2xPhospho [S460(100); S462(100)]	Peregrin OS=Homo sapiens OX=9606 GN=BRPF1 PE=1 SV=2	1	3118.32	0.962	0.385939	0.8544	2.285e-10	6.21
[R].RGSGDTSSLIDPDTSLSELR.[DE]	1xTMT6plex [N-Term];1xPhospho [S3(100)]	8	Q9Y608	Q9Y608 [326-345]	Q9Y608 1xPhospho [S328(100)]	Leucine-rich repeat flightless-interacting protein 2 OS=Homo sapiens OX=9606 GN=LRRFIP2 PE=1 SV=1	1	2415.16	1.019	0.455694	0.869256	2.154e-10	6.21
[K].ASGAGGAGGQAYSPGQPQGLLGPQAYGQGFGGGQAQDLSK.[A]	1xTMT6plex [K40];1xTMT6plex [N-Term];1xPhospho [S13(100)]	1	Q9ULL5	Q9ULL5 [432-471]	Q9ULL5 1xPhospho [S444(100)]	Proline-rich protein 12 OS=Homo sapiens OX=9606 GN=PRR12 PE=1 SV=3	0	4229.05	1.052	0.24835	0.819647	6.834e-14	6.2
[K].LLEENETEAVTVPTPSPTPVR.[S]	1xTMT6plex [N-Term];1xPhospho [S16(98.7)]	7	Q9UHR4	Q9UHR4 [399-419]	Q9UHR4 1xPhospho [S414(100)]	Brain-specific angiogenesis inhibitor 1-associated protein 2-like protein 1 OS=Homo sapiens OX=9606 GN=BAIAP2L1 PE=1 SV=2	0	2588.31	1.066	0.156004	0.791855	3.859e-11	6.2
[R].ENHGQADHSPSMTATHFPR.[V]	1xTMT6plex [N-Term];1xPhospho [S9(100)]	2	Q9Y3L3	Q9Y3L3 [254-272]	Q9Y3L3 1xPhospho [S262(100)]	SH3 domain-binding protein 1 OS=Homo sapiens OX=9606 GN=SH3BP1 PE=1 SV=3	0	2429.07	1.146	0.179083	0.793851	3.878e-12	6.2
[R].RSTQGVTLTDLQEAEK.[T]	1xTMT6plex [K16];1xTMT6plex [N-Term];1xPhospho [S/T]	12	O14974	O14974 [694-709]		Protein phosphatase 1 regulatory subunit 12A OS=Homo sapiens OX=9606 GN=PPP1R12A PE=1 SV=1	1	2314.21	1.055	0.108637	0.778383	6.918e-11	6.2
[K].EMEHNTVCAAGTSPVGEIGEEK.[I]	1xCarbamidomethyl [C8];1xTMT6plex [K22];1xTMT6plex [N-Term];1xPhospho [S13(99.6)]	1	P18583	P18583 [1544-1565]	P18583 1xPhospho [S1556(99.6)]	Protein SON OS=Homo sapiens OX=9606 GN=SON PE=1 SV=4	0	2883.33	1.105	0.0153519	0.693487	1.738e-13	6.2
[K].VSGSPEQAVEENLSSYSLDRR.[V]	1xTMT6plex [N-Term];1xPhospho [S4(100)]	2	Q9Y6A5	Q9Y6A5 [174-194]	Q9Y6A5 1xPhospho [S177(100)]	Transforming acidic coiled-coil-containing protein 3 OS=Homo sapiens OX=9606 GN=TACC3 PE=1 SV=1	1	2632.25	0.998	0.670651	0.922988	6.284e-11	6.2
[K].SPVRGQDSEQPQAQLQPEAQLHAPAQPQPQLQLQLQSHK.[G]	1xTMT6plex [K39];1xTMT6plex [N-Term];1xPhospho [S1(100)]	1	Q9UIF9	Q9UIF9 [1207-1245]	Q9UIF9 1xPhospho [S1207(100)]	Bromodomain adjacent to zinc finger domain protein 2A OS=Homo sapiens OX=9606 GN=BAZ2A PE=1 SV=4	1	4874.51	0.978	0.445431	0.868924	2.102e-12	6.2
[K].TVSSPPTSPRPGSAATVSASTSNIIPPR.[H]	1xTMT6plex [N-Term];2xPhospho [S4(98.9); T/S]	18	O76094	O76094 [618-645]	O76094 2xPhospho [S621(99.4); T/S]	Signal recognition particle subunit SRP72 OS=Homo sapiens OX=9606 GN=SRP72 PE=1 SV=3	0	3124.53	0.976	0.643592	0.914372	1.542e-10	6.19
[R].SSVKTPETVVPTALELQPSTSTDRPVTSEPTSQATR.[G]	1xTMT6plex [K4];1xTMT6plex [N-Term];1xPhospho [T5(98.2)]	2	Q14676	Q14676 [1194-1229]	Q14676 1xPhospho [T1198(98.2)]	Mediator of DNA damage checkpoint protein 1 OS=Homo sapiens OX=9606 GN=MDC1 PE=1 SV=3	1	4336.23	1.05	0.854755	0.971061	3.207e-12	6.19
[R].ADDFPVRDDPSDVTDEDEGPAEPPPPPK.[L]	1xTMT6plex [K28];1xTMT6plex [N-Term];2xPhospho [S11(100); T14(100)]	6	Q3YEC7	Q3YEC7 [586-613]	Q3YEC7 2xPhospho [S596(100); T599(100)]	Rab-like protein 6 OS=Homo sapiens OX=9606 GN=RABL6 PE=1 SV=2	1	3622.59	0.964	0.546082	0.891055	1.51e-10	6.19
[K].VTGTEGSSSTLVDYTSTSSTGGSPVRK.[S]	1xTMT6plex [K27];1xTMT6plex [N-Term];1xPhospho [S19(98.8)]	1	Q7Z6E9	Q7Z6E9 [1255-1281]	Q7Z6E9 1xPhospho [S1273(98.8)]	E3 ubiquitin-protein ligase RBBP6 OS=Homo sapiens OX=9606 GN=RBBP6 PE=1 SV=1	1	3199.58	1.003	0.925162	0.983652	4.791e-10	6.19
[K].RNDEITDESLENFPSSTVAGGSQSPK.[L]	1xTMT6plex [K26];1xTMT6plex [N-Term];1xPhospho [S24(99.6)]	3	Q96SD1	Q96SD1 [495-520]	Q96SD1 1xPhospho [S518(99.6)]	Protein artemis OS=Homo sapiens OX=9606 GN=DCLRE1C PE=1 SV=2	1	3303.58	0.988	0.448074	0.868924	6.104e-11	6.19
[K].GPPDFSSDEEREPTPVLGSGAAAAGR.[S]	1xTMT6plex [N-Term];1xPhospho [T14(100)]	16	P42167; P42166	P42167 [61-86]; P42166 [61-86]	P42167 1xPhospho [T74(100)]; P42166 1xPhospho [T74(100)]	Lamina-associated polypeptide 2, isoforms beta/gamma OS=Homo sapiens OX=9606 GN=TMPO PE=1 SV=2 Lamina-associated polypeptide 2, isoform alpha OS=Homo sapiens OX=9606 GN=TMPO PE=1 SV=2	1	2879.34	1.057	0.416872	0.861035	4.618e-11	6.19
[R].GQTPLTEGSEDLDGHSDPEESFAR.[D]	1xTMT6plex [N-Term];1xPhospho [S16(100)]	1	Q86VR2	Q86VR2 [305-328]	Q86VR2 1xPhospho [S320(100)]	Reticulophagy regulator 3 OS=Homo sapiens OX=9606 GN=RETREG3 PE=1 SV=1	0	2883.25	1.103	0.661742	0.920996	2.442e-14	6.19
[R].SEGEGEAASADDGSLNTSGAGPK.[S]	1xTMT6plex [K23];1xTMT6plex [N-Term];1xPhospho [S1(100)]	1	Q9NWV8	Q9NWV8 [49-71]	Q9NWV8 1xPhospho [S49(100)]	BRISC and BRCA1-A complex member 1 OS=Homo sapiens OX=9606 GN=BABAM1 PE=1 SV=1	0	2645.2	1.062	0.658709	0.919896	1.765e-12	6.19
[K].GAAEEEQQDSGSEPRGDEDDIPLGPQSNVSLLDQHQHLK.[E]	1xTMT6plex [K39];1xTMT6plex [N-Term];2xPhospho [S10(100); S12(100)]	2	Q9UJV9	Q9UJV9 [57-95]	Q9UJV9 2xPhospho [S66(100); S68(100)]	Probable ATP-dependent RNA helicase DDX41 OS=Homo sapiens OX=9606 GN=DDX41 PE=1 SV=2	1	4844.21	0.954	0.180862	0.794145	6.35e-12	6.18
[K].LHQLAMQQSHFPMTHGNTGFSGIESSSPEVK.[G]	1xTMT6plex [K31];1xTMT6plex [N-Term];1xPhospho [S27(100)]	2	Q15366	Q15366 [246-276]	Q15366 1xPhospho [S272(100)]	Poly(rC)-binding protein 2 OS=Homo sapiens OX=9606 GN=PCBP2 PE=1 SV=1	0	3920.89	0.908	0.488871	0.876328	2.253e-14	6.18
[R].STQIENQHQGAQDTSDLMSPSK.[R]	1xTMT6plex [K22];1xTMT6plex [N-Term];1xPhospho [S19(100)]	5	Q9NVR2	Q9NVR2 [213-234]	Q9NVR2 1xPhospho [S231(100)]	Integrator complex subunit 10 OS=Homo sapiens OX=9606 GN=INTS10 PE=1 SV=2	0	2940.38	1.016	0.813738	0.960753	1.395e-12	6.18
[K].EVHDELEDLPSPPPPLSPPPTTSPHK.[Q]	1xTMT6plex [K26];1xTMT6plex [N-Term];1xPhospho [S17(100)]	3	Q9NQX3	Q9NQX3 [178-203]	Q9NQX3 1xPhospho [S194(100)]	Gephyrin OS=Homo sapiens OX=9606 GN=GPHN PE=1 SV=1	0	3351.69	1.021	0.529709	0.886114	2.471e-13	6.18
[R].RSDVQEESEGSDTDDNK.[D]	1xTMT6plex [K17];1xTMT6plex [N-Term];2xPhospho [S8(100); S11(100)]	2	Q9UIG0	Q9UIG0 [698-714]	Q9UIG0 2xPhospho [S705(100); S708(100)]	Tyrosine-protein kinase BAZ1B OS=Homo sapiens OX=9606 GN=BAZ1B PE=1 SV=2	1	2529.04	1.175	0.124884	0.78505	2.01e-11	6.17
[K].RPASVSSSAAVEHEQR.[E]	1xTMT6plex [N-Term];1xPhospho [S4(100)]	5	Q7Z5L9	Q7Z5L9 [237-252]	Q7Z5L9 1xPhospho [S240(100)]	Interferon regulatory factor 2-binding protein 2 OS=Homo sapiens OX=9606 GN=IRF2BP2 PE=1 SV=2	0	2019.98	0.949	0.362096	0.846113	1.265e-08	6.17
[R].ILEGPQQSLSGSPLQPIPASPPPQIPPGLRPR.[F]	1xTMT6plex [N-Term];1xPhospho [S20(100)]	1	O15446	O15446 [117-148]	O15446 1xPhospho [S136(100)]	DNA-directed RNA polymerase I subunit RPA34 OS=Homo sapiens OX=9606 GN=CD3EAP PE=1 SV=1	0	3633.97	1.135	0.698287	0.930253	7.414e-12	6.17
[R].LSSESHHGGSPIHWVLPAGMSAK.[M]	1xTMT6plex [K23];1xTMT6plex [N-Term];1xPhospho [S10(100)]	1	Q96MU7	Q96MU7 [415-437]	Q96MU7 1xPhospho [S424(100)]	YTH domain-containing protein 1 OS=Homo sapiens OX=9606 GN=YTHDC1 PE=1 SV=3	0	2923.47	0.96	0.474464	0.87381	9.381e-13	6.17
[R].AAAAAAAATMALAAPSSPTPESPTMLTK.[K]	1xTMT6plex [K28];1xTMT6plex [N-Term];1xPhospho [S22(99.3)]	2	Q9NQS7	Q9NQS7 [127-154]	Q9NQS7 1xPhospho [S148(100)]	Inner centromere protein OS=Homo sapiens OX=9606 GN=INCENP PE=1 SV=3	0	3137.6	1.009	0.728503	0.937547	1.586e-12	6.17
[R].STAQQELDGKPASPTPVIVASHTANK.[E]	2xTMT6plex [K10; K26];1xTMT6plex [N-Term];1xPhospho [T15(99.7)]	8	P35606	P35606 [847-872]	P35606 1xPhospho [T861(99.8)]	Coatomer subunit beta' OS=Homo sapiens OX=9606 GN=COPB2 PE=1 SV=2	0	3414.82	1.074	0.242693	0.816807	9.905e-14	6.16
[K].IHPMAYQLQLQAASNFKSPVK.[T]	1xOxidation [M4];2xTMT6plex [K17; K21];1xTMT6plex [N-Term];1xPhospho [S18(100)]	4	P67870	P67870 [192-212]	P67870 1xPhospho [S209(100)]	Casein kinase II subunit beta OS=Homo sapiens OX=9606 GN=CSNK2B PE=1 SV=1	1	3154.71	0.915	0.257402	0.820204	6.469e-10	6.16
[R].LQQGAGLESPQGQPEPGAASPQR.[Q]	1xTMT6plex [N-Term];2xPhospho [S9(100); S20(100)]	12	Q9H6F5	Q9H6F5 [72-94]	Q9H6F5 2xPhospho [S80(100); S91(100)]	Coiled-coil domain-containing protein 86 OS=Homo sapiens OX=9606 GN=CCDC86 PE=1 SV=1	0	2692.23	0.976	0.326703	0.840261	3.218e-10	6.16
[K].SPGDFTSAAQLASTPFHK.[L]	1xTMT6plex [K18];1xTMT6plex [N-Term];1xPhospho [S1(100)]	1	O43683	O43683 [596-613]	O43683 1xPhospho [S596(100)]	Mitotic checkpoint serine/threonine-protein kinase BUB1 OS=Homo sapiens OX=9606 GN=BUB1 PE=1 SV=1	0	2400.2	1.042	0.88732	0.977212	1.213e-10	6.16
[R].AHTPTPGIYMGRPTHSGGGGGGGGGGGGGGGGR.[R]	1xOxidation [M10];1xTMT6plex [N-Term];1xPhospho [T3(100)]	5	Q13595	Q13595 [200-232]	Q13595 1xPhospho [T202(100)]	Transformer-2 protein homolog alpha OS=Homo sapiens OX=9606 GN=TRA2A PE=1 SV=1	0	3116.41	0.725	0.208148	0.807601	4.143e-12	6.16
[R].QLHLEGASLELSDDDTESK.[T]	1xTMT6plex [K19];1xTMT6plex [N-Term];1xPhospho [S12(100)]	1	P35580	P35580 [1945-1963]	P35580 1xPhospho [S1956(100)]	Myosin-10 OS=Homo sapiens OX=9606 GN=MYH10 PE=1 SV=3	0	2625.27	1.057	0.550458	0.891059	7.099e-13	6.16
[K].RASGQAFELILSPR.[S]	1xTMT6plex [N-Term];1xPhospho [S3(100)]	6	P16949	P16949 [14-27]	P16949 1xPhospho [S16(100)]	Stathmin OS=Homo sapiens OX=9606 GN=STMN1 PE=1 SV=3	1	1853.98	1.002	0.635502	0.912358	3.929e-09	6.16
[R].KGSGSEQEGEDEEGGER.[K]	1xTMT6plex [K1];1xTMT6plex [N-Term];2xPhospho [S3(100); S5(100)]	5	Q6PD62	Q6PD62 [939-955]	Q6PD62 2xPhospho [S941(100); S943(100)]	RNA polymerase-associated protein CTR9 homolog OS=Homo sapiens OX=9606 GN=CTR9 PE=1 SV=1	1	2397.98	0.977	0.535245	0.888271	1.124e-09	6.15
[R].RSSTSGDTEEEEEEEVVPFSSDEQK.[R]	1xTMT6plex [K25];1xTMT6plex [N-Term];1xPhospho [S/T]	3	O15231-5; O15231-3	O15231-5 [16-40]; O15231-3 [151-175]		Isoform 5 of Zinc finger protein 185 OS=Homo sapiens OX=9606 GN=ZNF185 Isoform 3 of Zinc finger protein 185 OS=Homo sapiens OX=9606 GN=ZNF185	1	3368.49	0.969	0.938529	0.987451	1.25e-11	6.15
[R].RAQSTDSLGTSGSLQSK.[A]	1xTMT6plex [K17];1xTMT6plex [N-Term];1xPhospho [S4(99.5)]	3	Q15276	Q15276 [404-420]	Q15276 1xPhospho [S407(100)]	Rab GTPase-binding effector protein 1 OS=Homo sapiens OX=9606 GN=RABEP1 PE=1 SV=2	1	2261.15	0.929	0.182898	0.794828	3.959e-10	6.15
[R].AHTPTPGIYMGRPTHSGGGGGGGGGGGGGGGGR.[R]	1xTMT6plex [N-Term];1xPhospho [T3(100)]	2	Q13595	Q13595 [200-232]	Q13595 1xPhospho [T202(100)]	Transformer-2 protein homolog alpha OS=Homo sapiens OX=9606 GN=TRA2A PE=1 SV=1	0	3100.41	0.833	0.027886	0.717532	7.571e-12	6.15
[K].NMTVEQLLTGSPTSPTVEPEKPTR.[E]	1xTMT6plex [K21];1xTMT6plex [N-Term];2xPhospho [S/T]	3	Q9C0C9	Q9C0C9 [826-849]	Q9C0C9 2xPhospho [S839(100); T/S]	(E3-independent) E2 ubiquitin-conjugating enzyme OS=Homo sapiens OX=9606 GN=UBE2O PE=1 SV=3	0	3230.58	1.004	0.949373	0.989882	4.305e-12	6.15
[R].VAVNALAVGEPGTASKPASPIGGPTQEEK.[T]	2xTMT6plex [K16; K29];1xTMT6plex [N-Term];1xPhospho [S19(100)]	1	Q96L91	Q96L91 [1714-1742]	Q96L91 1xPhospho [S1732(100)]	E1A-binding protein p400 OS=Homo sapiens OX=9606 GN=EP400 PE=1 SV=4	0	3542.91	0.887	0.66503	0.92167	1.32e-11	6.15
[R].LTCMQSCSAPVNAGPSSLASEPPGSPSTPR.[V]	2xCarbamidomethyl [C3; C7];1xTMT6plex [N-Term];1xPhospho [S25(99.5)]	1	Q96HA7	Q96HA7 [881-910]	Q96HA7 1xPhospho [S905(99.5)]	Tonsoku-like protein OS=Homo sapiens OX=9606 GN=TONSL PE=1 SV=2	0	3352.52	0.939	0.642082	0.914007	7.275e-11	6.15
[K].SKPVLEPLTPPLGSPRPR.[D]	1xTMT6plex [K2];1xTMT6plex [N-Term];2xPhospho [T9(100); S14(100)]	2	Q9H7P9	Q9H7P9 [437-454]	Q9H7P9 2xPhospho [T445(100); S450(100)]	Pleckstrin homology domain-containing family G member 2 OS=Homo sapiens OX=9606 GN=PLEKHG2 PE=1 SV=3	0	2559.39	1.014	0.972434	0.994774	7.673e-11	6.14
[K].LSSEDEEEDEAEDDQSEASGKK.[S]	2xTMT6plex [K21; K22];1xTMT6plex [N-Term];2xPhospho [S2(100); S3(100)]	4	Q8NEJ9	Q8NEJ9 [141-162]	Q8NEJ9 2xPhospho [S142(100); S143(100)]	Neuroguidin OS=Homo sapiens OX=9606 GN=NGDN PE=1 SV=1	1	3274.4	0.995	0.906469	0.980742	2.664e-13	6.14
[K].DDSHSAEDSEDEKEDHK.[N]	2xTMT6plex [K13; K17];1xTMT6plex [N-Term];2xPhospho [S5(100); S9(100)]	31	Q9H1E3	Q9H1E3 [71-87]	Q9H1E3 2xPhospho [S75(100); S79(100)]	Nuclear ubiquitous casein and cyclin-dependent kinase substrate 1 OS=Homo sapiens OX=9606 GN=NUCKS1 PE=1 SV=1	1	2820.19	1.109	0.675817	0.923799	2.441e-09	6.14
[K].RKPSVPDSASPADDSFVDPGER.[L]	1xTMT6plex [K2];1xTMT6plex [N-Term];1xPhospho [S4(100)]	5	P16333	P16333 [82-103]	P16333 1xPhospho [S85(100)]	Cytoplasmic protein NCK1 OS=Homo sapiens OX=9606 GN=NCK1 PE=1 SV=1	1	2867.4	0.954	0.0248375	0.717532	3.676e-09	6.14
[K].GSSPGIQDTLEAEDGAFETDEAPEDR.[I]	1xTMT6plex [N-Term];1xPhospho [S3(100)]	4	Q9UNX4	Q9UNX4 [239-264]	Q9UNX4 1xPhospho [S241(100)]	WD repeat-containing protein 3 OS=Homo sapiens OX=9606 GN=WDR3 PE=1 SV=1	0	3045.3	1.159	0.808835	0.959063	2.076e-12	6.13
[K].ARSPYSPAEEDALFMDLPTGPR.[G]	1xTMT6plex [N-Term];1xPhospho [S3(100)]	1	Q6IQ23	Q6IQ23 [361-382]	Q6IQ23 1xPhospho [S363(100)]	Pleckstrin homology domain-containing family A member 7 OS=Homo sapiens OX=9606 GN=PLEKHA7 PE=1 SV=2	1	2729.28	1.167	0.149048	0.791855	1.062e-10	6.13
[K].RWSGNEPTDEFSDLPLR.[V]	1xTMT6plex [N-Term];1xPhospho [S3(100)]	3	Q96II8	Q96II8 [322-338]	Q96II8 1xPhospho [S324(100)]	DISP complex protein LRCH3 OS=Homo sapiens OX=9606 GN=LRCH3 PE=1 SV=2	1	2328.09	1.051	0.404953	0.861035	3.027e-10	6.13
[K].GFINDDDDEDEGEEDEGSDSGDSEDDVGHKK.[R]	2xTMT6plex [K30; K31];1xTMT6plex [N-Term];3xPhospho [S18(100); S20(100); S23(100)]	1	Q7KZ85	Q7KZ85 [56-86]	Q7KZ85 3xPhospho [S73(100); S75(100); S78(100)]	Transcription elongation factor SPT6 OS=Homo sapiens OX=9606 GN=SUPT6H PE=1 SV=2	1	4283.65	1.003	0.615314	0.906229	1.232e-13	6.13
[R].MDRTPPPPTLSPAAITVGR.[G]	1xTMT6plex [N-Term];2xPhospho [T4(100); S11(100)]	6	Q8NDX5	Q8NDX5 [606-624]	Q8NDX5 2xPhospho [T609(100); S616(100)]	Polyhomeotic-like protein 3 OS=Homo sapiens OX=9606 GN=PHC3 PE=1 SV=1	1	2366.15	1.059	0.116762	0.780671	1.261e-08	6.12
[K].EAPAEGEAAEPGSPTAAEGEAASAASSTSSPK.[A]	1xTMT6plex [K32];1xTMT6plex [N-Term];1xPhospho [S13(99.6)]	2	P29966	P29966 [106-137]	P29966 1xPhospho [S118(99.5)]	Myristoylated alanine-rich C-kinase substrate OS=Homo sapiens OX=9606 GN=MARCKS PE=1 SV=4	0	3453.59	1.086	0.588792	0.901862	4.671e-13	6.12
[K].TVLGPDTAEPATAEAAVAPPDAGLPLPGLPAEGSPPPK.[T]	1xTMT6plex [K38];1xTMT6plex [N-Term];1xPhospho [S34(100)]	16	Q92667	Q92667 [396-433]	Q92667 1xPhospho [S429(100)]	A-kinase anchor protein 1, mitochondrial OS=Homo sapiens OX=9606 GN=AKAP1 PE=1 SV=1	0	4110.15	1.016	0.76976	0.948856	1.018e-10	6.12
[R].LGIAVIHGEAQDAESDLVDGRHSPPMVR.[S]	1xOxidation [M26];1xTMT6plex [N-Term];1xPhospho [S23(99.5)]	2	O60256	O60256 [205-232]	O60256 1xPhospho [S227(99.5)]	Phosphoribosyl pyrophosphate synthase-associated protein 2 OS=Homo sapiens OX=9606 GN=PRPSAP2 PE=1 SV=1	1	3294.61	1.051	0.331336	0.840261	4.251e-11	6.12
[K].AIPVSPSAVEEDEDEDGHTVVATAR.[G]	1xTMT6plex [N-Term];1xPhospho [S5(100)]	8	Q07157-2; Q07157	Q07157-2 [1533-1557]; Q07157 [1613-1637]	Q07157-2 1xPhospho [S1537(100)]; Q07157 1xPhospho [S1617(100)]	Isoform Short of Tight junction protein ZO-1 OS=Homo sapiens OX=9606 GN=TJP1 Tight junction protein ZO-1 OS=Homo sapiens OX=9606 GN=TJP1 PE=1 SV=3	0	2903.35	1.168	0.263643	0.821648	1.024e-10	6.12
[R].REESPMDVDQPSPSAQDTQSIASDGTPQGEK.[E]	1xTMT6plex [K31];1xTMT6plex [N-Term];2xPhospho [S4(100); S12(100)]	2	Q7Z6Z7	Q7Z6Z7 [3805-3835]	Q7Z6Z7 2xPhospho [S3808(100); S3816(100)]	E3 ubiquitin-protein ligase HUWE1 OS=Homo sapiens OX=9606 GN=HUWE1 PE=1 SV=3	1	3905.72	0.937	0.404653	0.861035	3.175e-10	6.12
[R].RSDLDLGYEPEGSASPTPPYLK.[W]	1xTMT6plex [K22];1xTMT6plex [N-Term];1xPhospho [S15(99.4)]	3	O15169	O15169 [63-84]	O15169 1xPhospho [S77(100)]	Axin-1 OS=Homo sapiens OX=9606 GN=AXIN1 PE=1 SV=2	1	2930.46	1.044	0.888897	0.977463	8.866e-16	6.12
[R].RTPTMPQEEAAACPPHILPPEK.[R]	1xCarbamidomethyl [C13];1xTMT6plex [K22];1xTMT6plex [N-Term];1xPhospho [T2(100)]	9	Q9NYV4	Q9NYV4 [1243-1264]	Q9NYV4 1xPhospho [T1244(100)]	Cyclin-dependent kinase 12 OS=Homo sapiens OX=9606 GN=CDK12 PE=1 SV=2	1	3008.51	1.086	0.22196	0.809889	1.189e-11	6.12
[K].SDAEEDGGTVSQEEEDRKPK.[A]	2xTMT6plex [K18; K20];1xTMT6plex [N-Term];1xPhospho [S11(100)]	13	P27824	P27824 [554-573]	P27824 1xPhospho [S564(100)]	Calnexin OS=Homo sapiens OX=9606 GN=CANX PE=1 SV=2	1	2973.43	1.031	0.558604	0.892542	2.611e-12	6.11
[K].TNILQYASTRPPTLSPIPHIPRSPYK.[F]	1xTMT6plex [K26];1xTMT6plex [N-Term];2xPhospho [T13(99.1); S23(100)]	1	P06400	P06400 [766-791]	P06400 2xPhospho [T778(99.1); S788(100)]	Retinoblastoma-associated protein OS=Homo sapiens OX=9606 GN=RB1 PE=1 SV=2	1	3565.87	1.039	0.868362	0.972895	8.728e-09	6.11
[R].GPGAPGLAHLQESQAGSDTDVEEGK.[A]	1xTMT6plex [K25];1xTMT6plex [N-Term];1xPhospho [S/T]	2	Q14676	Q14676 [360-384]		Mediator of DNA damage checkpoint protein 1 OS=Homo sapiens OX=9606 GN=MDC1 PE=1 SV=3	0	2988.44	1.149	0.0956038	0.774017	2.163e-11	6.11
[R].TEPAAEAEAASGPSESPSPPAAEELPGSHAEPPVPAQGEAPGEQAR.[D]	1xTMT6plex [N-Term];1xPhospho [S/T]	10	P55884	P55884 [68-113]		Eukaryotic translation initiation factor 3 subunit B OS=Homo sapiens OX=9606 GN=EIF3B PE=1 SV=3	0	4767.19	0.915	0.551831	0.891564	6.645e-16	6.11
[K].REVLYDSEGLSGEER.[G]	1xTMT6plex [N-Term];2xPhospho [S7(100); S11(100)]	4	Q9H7N4	Q9H7N4 [728-742]	Q9H7N4 2xPhospho [S734(100); S738(100)]	Splicing factor, arginine/serine-rich 19 OS=Homo sapiens OX=9606 GN=SCAF1 PE=1 SV=3	1	2127.92	1.098	0.229683	0.815112	5.274e-10	6.11
[K].HQERPPESHRVTPNLNR.[S]	1xTMT6plex [N-Term];1xPhospho [T12(100)]	2	Q5TC79	Q5TC79 [145-161]	Q5TC79 1xPhospho [T156(100)]	Zinc finger and BTB domain-containing protein 37 OS=Homo sapiens OX=9606 GN=ZBTB37 PE=2 SV=1	1	2376.19	0.896	0.0501764	0.739771	5.333e-10	6.11
[R].KEQTLQGAEEDEDLEGPPSYKPPTPK.[A]	3xTMT6plex [K1; K21; K26];1xTMT6plex [N-Term];1xPhospho [T24(99.5)]	2	Q92692	Q92692 [387-412]	Q92692 1xPhospho [T410(100)]	Nectin-2 OS=Homo sapiens OX=9606 GN=NECTIN2 PE=1 SV=1	1	3880.01	0.903	0.110604	0.778383	1.121e-12	6.11
[K].VTRSPSPVPQEEHSDPEMTEEEK.[E]	1xTMT6plex [K23];1xTMT6plex [N-Term];2xPhospho [S4(99.6); S6(100)]	2	Q8TF01	Q8TF01 [308-330]	Q8TF01 2xPhospho [S311(99.5); S313(100)]	Arginine/serine-rich protein PNISR OS=Homo sapiens OX=9606 GN=PNISR PE=1 SV=2	1	3256.45	0.964	0.342596	0.841385	2.588e-09	6.11
[R].RWSAEVTSSTYSDEDRPPK.[V]	1xTMT6plex [K19];1xTMT6plex [N-Term];1xPhospho [S3(100)]	2	Q9UJM3	Q9UJM3 [300-318]	Q9UJM3 1xPhospho [S302(100)]	ERBB receptor feedback inhibitor 1 OS=Homo sapiens OX=9606 GN=ERRFI1 PE=1 SV=1	1	2749.32	1.025	0.342374	0.841385	1.767e-11	6.11
[R].ERPESPMVPSEQVVEEAVPLPPQALTTSQDGHR.[R]	1xTMT6plex [N-Term];1xPhospho [S5(100)]	11	Q5T1M5	Q5T1M5 [975-1007]	Q5T1M5 1xPhospho [S979(100)]	FK506-binding protein 15 OS=Homo sapiens OX=9606 GN=FKBP15 PE=1 SV=2	0	3919.91	1.119	0.383504	0.85321	1.09e-13	6.11
[R].GSSPQNTTTPKPSVEGQQPAAAAACEPVDHAQSESILK.[V]	1xCarbamidomethyl [C25];2xTMT6plex [K11; K38];1xTMT6plex [N-Term];1xPhospho [S/T]	2	Q27J81	Q27J81 [370-407]		Inverted formin-2 OS=Homo sapiens OX=9606 GN=INF2 PE=1 SV=2	0	4656.32	0.957	0.40974	0.861035	2.137e-12	6.11
[K].ERPRSAVLLVDETATTPIFANR.[R]	1xTMT6plex [N-Term];1xPhospho [S5(100)]	2	Q12802	Q12802 [1872-1893]	Q12802 1xPhospho [S1876(100)]	A-kinase anchor protein 13 OS=Homo sapiens OX=9606 GN=AKAP13 PE=1 SV=2	1	2765.45	0.954	0.177231	0.793851	6.374e-11	6.11
[R].EAEALLQSMGLTPESPIVPPPMSPSSK.[S]	2xOxidation [M9; M22];1xTMT6plex [K27];1xTMT6plex [N-Term];1xPhospho [S23(98.4)]	2	Q13409-2	Q13409-2 [59-85]	Q13409-2 1xPhospho [S81(98.4)]	Isoform 2B of Cytoplasmic dynein 1 intermediate chain 2 OS=Homo sapiens OX=9606 GN=DYNC1I2	0	3363.69	0.902	0.373122	0.849323	5.858e-11	6.1
[K].RSSPAAFINPPIGTVTPALK.[L]	1xTMT6plex [K20];1xTMT6plex [N-Term];1xPhospho [S/T]	3	Q9BY77	Q9BY77 [125-144]		Polymerase delta-interacting protein 3 OS=Homo sapiens OX=9606 GN=POLDIP3 PE=1 SV=2	1	2575.44	0.99	0.536894	0.888638	6.621e-12	6.1
[K].ELLSPLSEPDDRYPLIVK.[I]	1xTMT6plex [K18];1xTMT6plex [N-Term];1xPhospho [S7(100)]	2	Q9UHB7	Q9UHB7 [700-717]	Q9UHB7 1xPhospho [S706(100)]	AF4/FMR2 family member 4 OS=Homo sapiens OX=9606 GN=AFF4 PE=1 SV=1	1	2622.42	1.02	0.268647	0.822429	2.085e-09	6.1
[R].VEHNQSYSQAGITETEWTSGSSK.[G]	1xTMT6plex [K23];1xTMT6plex [N-Term];1xPhospho [S6(100)]	2	P42167	P42167 [217-239]	P42167 1xPhospho [S222(100)]	Lamina-associated polypeptide 2, isoforms beta/gamma OS=Homo sapiens OX=9606 GN=TMPO PE=1 SV=2	0	3064.43	0.995	0.996608	0.999471	7.169e-11	6.1
[K].RAFQLEEGEETEPDCK.[Y]	1xCarbamidomethyl [C15];1xTMT6plex [K16];1xTMT6plex [N-Term];1xPhospho [T11(100)]	10	P38432	P38432 [112-127]	P38432 1xPhospho [T122(100)]	Coilin OS=Homo sapiens OX=9606 GN=COIL PE=1 SV=1	1	2476.15	1.027	0.390421	0.85526	1.283e-12	6.1
[R].ACASPSAQVEGSPVAGSDGSQPAVK.[L]	1xCarbamidomethyl [C2];1xTMT6plex [K25];1xTMT6plex [N-Term];1xPhospho [S4(100)]	2	Q9UFC0	Q9UFC0 [248-272]	Q9UFC0 1xPhospho [S251(100)]	Leucine-rich repeat and WD repeat-containing protein 1 OS=Homo sapiens OX=9606 GN=LRWD1 PE=1 SV=2	0	2895.4	1.076	0.252773	0.819647	8.093e-10	6.1
[R].RGEGDAPFSEPGTTSTQRPSSPETATK.[Q]	1xTMT6plex [K27];1xTMT6plex [N-Term];1xPhospho [S21(97)]	11	Q9UQ35	Q9UQ35 [303-329]	Q9UQ35 1xPhospho [S323(99.3)]	Serine/arginine repetitive matrix protein 2 OS=Homo sapiens OX=9606 GN=SRRM2 PE=1 SV=2	1	3329.61	0.983	0.302954	0.832463	3.461e-12	6.1
[R].KDSLTQAQEQGNLLN.[-]	1xTMT6plex [K1];1xTMT6plex [N-Term];1xPhospho [S3(100)]	4	Q5JTD0	Q5JTD0 [543-557]	Q5JTD0 1xPhospho [S545(100)]	Tight junction-associated protein 1 OS=Homo sapiens OX=9606 GN=TJAP1 PE=1 SV=1	1	2197.13	1.036	0.820074	0.962132	8.174e-09	6.1
[K].TEEARPSPAPGPGTPTGTPTR.[T]	1xTMT6plex [N-Term];1xPhospho [T14(100)]	6	Q4KMP7	Q4KMP7 [135-155]	Q4KMP7 1xPhospho [T148(100)]	TBC1 domain family member 10B OS=Homo sapiens OX=9606 GN=TBC1D10B PE=1 SV=3	0	2386.16	0.965	0.0225313	0.717532	2.395e-10	6.1
[R].DSSDSADGRATPSENLVPSSAR.[V]	1xTMT6plex [N-Term];1xPhospho [T11(100)]	4	Q8N684	Q8N684 [193-214]	Q8N684 1xPhospho [T203(100)]	Cleavage and polyadenylation specificity factor subunit 7 OS=Homo sapiens OX=9606 GN=CPSF7 PE=1 SV=1	1	2528.15	0.978	0.666657	0.921991	7.924e-11	6.1
[R].TDSREDEISPPPPNPVVK.[G]	1xTMT6plex [K18];1xTMT6plex [N-Term];1xPhospho [S9(100)]	29	P10644	P10644 [75-92]	P10644 1xPhospho [S83(100)]	cAMP-dependent protein kinase type I-alpha regulatory subunit OS=Homo sapiens OX=9606 GN=PRKAR1A PE=1 SV=1	1	2515.28	1.035	0.409243	0.861035	1.681e-11	6.1
[R].RSDSPEIPFQAAAGPSDGLDASSPGNSFVGLR.[V]	1xTMT6plex [N-Term];1xPhospho [S4(100)]	4	Q12888	Q12888 [1459-1490]	Q12888 1xPhospho [S1462(100)]	TP53-binding protein 1 OS=Homo sapiens OX=9606 GN=TP53BP1 PE=1 SV=2	1	3511.67	1.002	0.426898	0.863882	2.929e-13	6.1
[K].RVQDLSAGGQGSLTDSGPER.[R]	1xTMT6plex [N-Term];1xPhospho [S12(100)]	1	P40222	P40222 [484-503]	P40222 1xPhospho [S495(100)]	Alpha-taxilin OS=Homo sapiens OX=9606 GN=TXLNA PE=1 SV=3	1	2339.12	0.973	0.294174	0.831428	1.686e-13	6.09
[K].FSGEEGEIEDDESGTENREEK.[D]	1xTMT6plex [K21];1xTMT6plex [N-Term];1xPhospho [S13(99.7)]	9	Q9Y2W1	Q9Y2W1 [927-947]	Q9Y2W1 1xPhospho [S939(99.8)]	Thyroid hormone receptor-associated protein 3 OS=Homo sapiens OX=9606 GN=THRAP3 PE=1 SV=2	1	2924.27	1.005	0.42301	0.863882	2.578e-12	6.09
[R].ASVGPLQSGASPTPSISASASTLQLSPPR.[T]	1xTMT6plex [N-Term];1xPhospho [S26(100)]	1	Q6N043	Q6N043 [520-548]	Q6N043 1xPhospho [S545(100)]	Zinc finger protein 280D OS=Homo sapiens OX=9606 GN=ZNF280D PE=1 SV=3	0	3073.58	1.098	0.376663	0.850594	5.572e-12	6.09
[R].HGGSPQPLATTPLSQEPVNPPSEASPTR.[D]	1xTMT6plex [N-Term];3xPhospho [S4(100); T10(100); S/T]	4	Q9UQ35	Q9UQ35 [374-401]	Q9UQ35 3xPhospho [S377(100); T383(100); S/T]	Serine/arginine repetitive matrix protein 2 OS=Homo sapiens OX=9606 GN=SRRM2 PE=1 SV=2	0	3321.48	0.967	0.257074	0.820204	5.072e-10	6.09
[R].TIQEVLEEQSEDEDREAK.[R]	1xTMT6plex [K18];1xTMT6plex [N-Term];1xPhospho [S10(100)]	4	P18858	P18858 [132-149]	P18858 1xPhospho [S141(100)]	DNA ligase 1 OS=Homo sapiens OX=9606 GN=LIG1 PE=1 SV=1	1	2686.29	1.125	0.142336	0.791293	5.929e-12	6.09
[K].ELDQDMVTEDEDDPGSHK.[R]	1xTMT6plex [K18];1xTMT6plex [N-Term];1xPhospho [T8(100)]	12	Q9NRL2	Q9NRL2 [724-741]	Q9NRL2 1xPhospho [T731(100)]	Bromodomain adjacent to zinc finger domain protein 1A OS=Homo sapiens OX=9606 GN=BAZ1A PE=1 SV=2	0	2598.13	1.081	0.367584	0.846963	2.753e-11	6.09
[R].NQGGYGGSSSSSSYGSGR.[R]	1xTMT6plex [N-Term];1xPhospho [S16(100)]	6	P09651	P09651 [353-370]	P09651 1xPhospho [S368(100)]	Heterogeneous nuclear ribonucleoprotein A1 OS=Homo sapiens OX=9606 GN=HNRNPA1 PE=1 SV=5	0	2003.83	1.047	0.951032	0.990369	2.621e-12	6.08
[K].KLSPVHSEMADYINATPSTLLGSR.[D]	1xTMT6plex [K1];1xTMT6plex [N-Term];1xPhospho [S3(100)]	1	Q9NR48	Q9NR48 [177-200]	Q9NR48 1xPhospho [S179(100)]	Histone-lysine N-methyltransferase ASH1L OS=Homo sapiens OX=9606 GN=ASH1L PE=1 SV=2	1	3125.61	1.153	0.171786	0.793851	3.704e-12	6.08
[K].ERPQLAECEEPSIYSPAFPR.[E]	1xCarbamidomethyl [C8];1xTMT6plex [N-Term];1xPhospho [S/Y]	1	O00562	O00562 [882-901]		Membrane-associated phosphatidylinositol transfer protein 1 OS=Homo sapiens OX=9606 GN=PITPNM1 PE=1 SV=4	0	2685.26	1.008	0.384321	0.853379	5.752e-12	6.08
[K].TEIKEEEDQPSTSATQSSPAPGQSK.[K]	2xTMT6plex [K4; K25];1xTMT6plex [N-Term];1xPhospho [T12(98.7)]	3	Q09472	Q09472 [1021-1045]	Q09472 1xPhospho [T1032(98.7)]	Histone acetyltransferase p300 OS=Homo sapiens OX=9606 GN=EP300 PE=1 SV=2	1	3399.68	0.956	0.0624748	0.746009	4.155e-15	6.08
[K].MADHLEGLSSDDEETSTDITNFNLEK.[D]	1xTMT6plex [K26];1xTMT6plex [N-Term];2xPhospho [S9(100); S10(100)]	3	Q9Y5B6	Q9Y5B6 [549-574]	Q9Y5B6 2xPhospho [S557(100); S558(100)]	PAX3- and PAX7-binding protein 1 OS=Homo sapiens OX=9606 GN=PAXBP1 PE=1 SV=2	0	3529.54	1.097	0.738277	0.940466	6.952e-11	6.08
[K].MLAESDESGDEESVSQTDKTELQNTLR.[T]	1xTMT6plex [K19];1xTMT6plex [N-Term];2xPhospho [S5(100); S8(100)]	8	P22059	P22059 [186-212]	P22059 2xPhospho [S190(100); S193(100)]	Oxysterol-binding protein 1 OS=Homo sapiens OX=9606 GN=OSBP PE=1 SV=1	1	3630.62	0.963	0.749727	0.942957	6.393e-12	6.07
[R].ALVEFESNPEETREPGSPPSVQR.[A]	1xTMT6plex [N-Term];1xPhospho [S17(100)]	20	Q9H6F5	Q9H6F5 [31-53]	Q9H6F5 1xPhospho [S47(100)]	Coiled-coil domain-containing protein 86 OS=Homo sapiens OX=9606 GN=CCDC86 PE=1 SV=1	1	2864.37	1.02	0.390869	0.85526	9.657e-11	6.07
[R].SNVVSPTKNEDNGAPENSVEKPHEKPEAR.[A]	3xTMT6plex [K8; K21; K25];1xTMT6plex [N-Term];1xPhospho [S5(99.6)]	1	Q71RC2	Q71RC2 [643-671]	Q71RC2 1xPhospho [S647(99.6)]	La-related protein 4 OS=Homo sapiens OX=9606 GN=LARP4 PE=1 SV=3	1	4156.15	0.922	0.508836	0.881484	3.974e-11	6.07
[K].ERDSELSDTDSGCCLGQSESDK.[S]	2xCarbamidomethyl [C13; C14];1xTMT6plex [K22];1xTMT6plex [N-Term];1xPhospho [S7(100)]	4	Q96T88	Q96T88 [85-106]	Q96T88 1xPhospho [S91(100)]	E3 ubiquitin-protein ligase UHRF1 OS=Homo sapiens OX=9606 GN=UHRF1 PE=1 SV=1	1	3013.28	1.017	0.233679	0.815244	3.643e-12	6.07
[K].AAAGAQASQAQLGEAAGPASETPAGTESPHSSASPCQEHK.[R]	1xCarbamidomethyl [C36];1xTMT6plex [K40];1xTMT6plex [N-Term];2xPhospho [S34(100); T/S]	1	Q9Y261	Q9Y261 [276-315]	Q9Y261 2xPhospho [S309(100); T/S]	Hepatocyte nuclear factor 3-beta OS=Homo sapiens OX=9606 GN=FOXA2 PE=1 SV=1	0	4463	1.188	0.377029	0.850594	5.442e-11	6.07
[R].EVFSSCSSEVVLSGDDEEYQR.[I]	1xCarbamidomethyl [C6];1xTMT6plex [N-Term];1xPhospho [S13(100)]	20	Q09666	Q09666 [103-123]	Q09666 1xPhospho [S115(100)]	Neuroblast differentiation-associated protein AHNAK OS=Homo sapiens OX=9606 GN=AHNAK PE=1 SV=2	0	2731.16	0.992	0.963168	0.991452	6.551e-12	6.07
[R].GIQLSPGVGSSAGPPGDLEDDEGLK.[H]	1xTMT6plex [K25];1xTMT6plex [N-Term];1xPhospho [S5(100)]	3	O75420	O75420 [402-426]	O75420 1xPhospho [S406(100)]	GRB10-interacting GYF protein 1 OS=Homo sapiens OX=9606 GN=GIGYF1 PE=1 SV=2	0	2933.45	0.954	0.669432	0.922647	1.141e-10	6.07
[K].SSKASLGSLEGEAEAEASSPK.[G]	2xTMT6plex [K3; K21];1xTMT6plex [N-Term];3xPhospho [S5(99); S8(100); S19(99.5)]	4	Q09666	Q09666 [5745-5765]	Q09666 3xPhospho [S5749(100); S5752(100); S5763(100)]	Neuroblast differentiation-associated protein AHNAK OS=Homo sapiens OX=9606 GN=AHNAK PE=1 SV=2	1	2962.37	0.942	0.25534	0.819647	3.145e-08	6.07
[R].RTSMGGTQQQFVEGVR.[M]	1xTMT6plex [N-Term];1xPhospho [T/S]	1	P35222	P35222 [550-565]		Catenin beta-1 OS=Homo sapiens OX=9606 GN=CTNNB1 PE=1 SV=1	1	2090.01	1.03	0.38152	0.851626	3.051e-08	6.07
[R].SISGPSVGVMEMRSPLLAGGSPPQPVVPAHK.[D]	1xTMT6plex [K31];1xTMT6plex [N-Term];2xPhospho [S14(100); S21(100)]	1	Q8NFH5	Q8NFH5 [53-83]	Q8NFH5 2xPhospho [S66(100); S73(100)]	Nucleoporin NUP35 OS=Homo sapiens OX=9606 GN=NUP35 PE=1 SV=1	1	3700.88	1.044	0.669668	0.922647	8.676e-12	6.07
[R].TLSSPSLQTDGIAATPVPPPPPPK.[S]	1xTMT6plex [K24];1xTMT6plex [N-Term];1xPhospho [S3(99.6)]	4	Q9H7D0	Q9H7D0 [1800-1823]	Q9H7D0 1xPhospho [S1802(99.4)]	Dedicator of cytokinesis protein 5 OS=Homo sapiens OX=9606 GN=DOCK5 PE=1 SV=3	0	2906.57	0.982	0.945407	0.989139	2.669e-10	6.07
[K].ASVVDPSTESSPAPQEGSEQPASPASPLSSR.[Q]	1xTMT6plex [N-Term];1xPhospho [S26(100)]	4	Q66K14	Q66K14 [410-440]	Q66K14 1xPhospho [S435(100)]	TBC1 domain family member 9B OS=Homo sapiens OX=9606 GN=TBC1D9B PE=1 SV=3	0	3361.56	1.013	0.565074	0.892655	1.565e-10	6.07
[K].KETESEAEDNLDDLEK.[H]	2xTMT6plex [K1; K16];1xTMT6plex [N-Term];2xPhospho [T3(100); S5(100)]	37	Q8IYB3	Q8IYB3 [870-885]	Q8IYB3 2xPhospho [T872(100); S874(100)]	Serine/arginine repetitive matrix protein 1 OS=Homo sapiens OX=9606 GN=SRRM1 PE=1 SV=2	1	2712.25	0.991	0.494586	0.878096	9.671e-09	6.07
[R].RQSSGSATNVASTPDNR.[G]	1xTMT6plex [N-Term];1xPhospho [S3(100)]	7	Q7Z460; Q7Z460-4	Q7Z460 [644-660]; Q7Z460-4 [660-676]	Q7Z460 1xPhospho [S646(100)]; Q7Z460-4 1xPhospho [S662(100)]	CLIP-associating protein 1 OS=Homo sapiens OX=9606 GN=CLASP1 PE=1 SV=1 Isoform 4 of CLIP-associating protein 1 OS=Homo sapiens OX=9606 GN=CLASP1	1	2056.96	0.859	0.238351	0.815244	2.112e-10	6.07
[K].LPLSPPLVEDSAFEPSRK.[D]	1xTMT6plex [K18];1xTMT6plex [N-Term];1xPhospho [S4(100)]	2	O96007	O96007 [17-34]	O96007 1xPhospho [S20(100)]	Molybdopterin synthase catalytic subunit OS=Homo sapiens OX=9606 GN=MOCS2 PE=1 SV=1	1	2520.35	0.969	0.63363	0.911073	1.813e-12	6.07
[K].VASGVLSPPPAAPPPSSSSVPEAGGPPIKK.[Q]	2xTMT6plex [K29; K30];1xTMT6plex [N-Term];1xPhospho [S7(100)]	3	Q8IXM2	Q8IXM2 [104-133]	Q8IXM2 1xPhospho [S110(100)]	Chromatin complexes subunit BAP18 OS=Homo sapiens OX=9606 GN=BAP18 PE=1 SV=1	1	3545.96	0.953	0.281954	0.827058	3.612e-13	6.07
[K].KLGAGEGGEASVSPEK.[T]	2xTMT6plex [K1; K16];1xTMT6plex [N-Term];2xPhospho [S11(100); S13(100)]	2	Q13428-6; Q13428	Q13428-6 [1328-1343]; Q13428 [1366-1381]	Q13428-6 2xPhospho [S1338(100); S1340(100)]; Q13428 2xPhospho [S1376(100); S1378(100)]	Isoform 6 of Treacle protein OS=Homo sapiens OX=9606 GN=TCOF1 Treacle protein OS=Homo sapiens OX=9606 GN=TCOF1 PE=1 SV=3	1	2363.19	0.98	0.1747	0.793851	1.621e-12	6.06
[R].RGDSESEEDEQDSEEVR.[L]	1xTMT6plex [N-Term];2xPhospho [S4(100); S6(100)]	5	Q9NZ63	Q9NZ63 [12-28]	Q9NZ63 2xPhospho [S15(100); S17(100)]	Telomere length and silencing protein 1 homolog OS=Homo sapiens OX=9606 GN=C9orf78 PE=1 SV=1	1	2384.9	1.026	0.940675	0.987898	6.833e-10	6.06
[K].RSVAVSDEEEVEEEAER.[R]	1xTMT6plex [N-Term];1xPhospho [S6(100)]	4	Q9Y6X9	Q9Y6X9 [738-754]	Q9Y6X9 1xPhospho [S743(100)]	ATPase MORC2 OS=Homo sapiens OX=9606 GN=MORC2 PE=1 SV=2	1	2272.02	1.077	0.0226742	0.717532	4.258e-11	6.06
[R].RAQSTDSLGTSGSLQSK.[A]	1xTMT6plex [K17];1xTMT6plex [N-Term];2xPhospho [S4(100); S7(100)]	1	Q15276	Q15276 [404-420]	Q15276 2xPhospho [S407(100); S410(100)]	Rab GTPase-binding effector protein 1 OS=Homo sapiens OX=9606 GN=RABEP1 PE=1 SV=2	1	2341.12	0.964	0.333848	0.840846	5.919e-10	6.06
[K].KLGAGEGGEASVSPEK.[T]	2xTMT6plex [K1; K16];1xTMT6plex [N-Term];1xPhospho [S13(100)]	16	Q13428-6; Q13428	Q13428-6 [1328-1343]; Q13428 [1366-1381]	Q13428-6 1xPhospho [S1340(100)]; Q13428 1xPhospho [S1378(100)]	Isoform 6 of Treacle protein OS=Homo sapiens OX=9606 GN=TCOF1 Treacle protein OS=Homo sapiens OX=9606 GN=TCOF1 PE=1 SV=3	1	2283.22	0.968	0.153162	0.791855	1.339e-13	6.06
[K].EPTSVSENEGISTIPSPVTSPVLSR.[R]	1xTMT6plex [N-Term];2xPhospho [S16(98); S20(99)]	6	Q8NEL9	Q8NEL9 [708-732]	Q8NEL9 2xPhospho [S723(99); S727(99)]	Phospholipase DDHD1 OS=Homo sapiens OX=9606 GN=DDHD1 PE=1 SV=2	0	2972.41	1.053	0.613469	0.905583	1.609e-11	6.05
[K].NTADHDESPPRTPTGNAPSSESDIDISSPNVSHDESIAK.[D]	1xTMT6plex [K39];1xTMT6plex [N-Term];3xPhospho [S8(99.4); T12(99.4); S/T]	2	O95251	O95251 [117-155]	O95251 3xPhospho [S124(100); T128(99.1); S/T]	Histone acetyltransferase KAT7 OS=Homo sapiens OX=9606 GN=KAT7 PE=1 SV=1	1	4773.06	0.869	0.201944	0.804298	1.348e-11	6.05
[K].RTVSQQSFDGVSLDSSGPEDR.[I]	1xTMT6plex [N-Term];1xPhospho [S7(100)]	1	Q6BDS2	Q6BDS2 [1100-1120]	Q6BDS2 1xPhospho [S1106(100)]	UHRF1-binding protein 1 OS=Homo sapiens OX=9606 GN=UHRF1BP1 PE=1 SV=1	1	2576.18	1.016	0.740437	0.940907	4.265e-12	6.05
[K].KDSNELSDSAGEEDSADLK.[R]	2xTMT6plex [K1; K19];1xTMT6plex [N-Term];2xPhospho [S7(100); S9(100)]	5	Q9Y6X9	Q9Y6X9 [771-789]	Q9Y6X9 2xPhospho [S777(100); S779(100)]	ATPase MORC2 OS=Homo sapiens OX=9606 GN=MORC2 PE=1 SV=2	1	2857.3	0.976	0.746483	0.941701	3.873e-11	6.05
[R].TVSPGSVSPIHGQGQVVENLK.[A]	1xTMT6plex [K21];1xTMT6plex [N-Term];2xPhospho [S3(100); S8(99.6)]	1	Q9NZM3	Q9NZM3 [882-902]	Q9NZM3 2xPhospho [S884(100); S889(99.6)]	Intersectin-2 OS=Homo sapiens OX=9606 GN=ITSN2 PE=1 SV=3	0	2751.39	1.003	0.62566	0.909273	7.391e-09	6.05
[K].VHEPPREDAAPTKPAPPAPPPPQNLQPESDAPQQPGSSPR.[G]	1xTMT6plex [K13];1xTMT6plex [N-Term];1xPhospho [S/T]	2	Q9Y618	Q9Y618 [981-1020]		Nuclear receptor corepressor 2 OS=Homo sapiens OX=9606 GN=NCOR2 PE=1 SV=3	1	4723.37	0.883	0.468627	0.872601	2.827e-08	6.05
[R].ASPEPQRENASPAPGTTAEEAMSR.[G]	1xTMT6plex [N-Term];2xPhospho [S2(100); S11(100)]	3	P46379	P46379 [963-986]	P46379 2xPhospho [S964(100); S973(100)]	Large proline-rich protein BAG6 OS=Homo sapiens OX=9606 GN=BAG6 PE=1 SV=2	1	2873.24	1.121	0.0694527	0.756248	8.667e-10	6.05
[R].RPAEATSSPTSPERPR.[H]	1xTMT6plex [N-Term];2xPhospho [S7(99.5); S11(100)]	5	Q9BU76	Q9BU76 [210-225]	Q9BU76 2xPhospho [S216(99.2); S220(100)]	Multiple myeloma tumor-associated protein 2 OS=Homo sapiens OX=9606 GN=MMTAG2 PE=1 SV=1	0	2127.98	0.967	0.743421	0.941026	5.604e-09	6.05
[K].VDINTPDVDVHGPDWHLK.[M]	1xTMT6plex [K18];1xTMT6plex [N-Term];1xPhospho [T5(100)]	9	Q09666	Q09666 [4762-4779]	Q09666 1xPhospho [T4766(100)]	Neuroblast differentiation-associated protein AHNAK OS=Homo sapiens OX=9606 GN=AHNAK PE=1 SV=2	0	2595.3	1.192	0.151784	0.791855	1.754e-11	6.05
[K].RSYSAGNASQLEQLSR.[A]	1xTMT6plex [N-Term];1xPhospho [S4(100)]	1	Q14678	Q14678 [322-337]	Q14678 1xPhospho [S325(100)]	KN motif and ankyrin repeat domain-containing protein 1 OS=Homo sapiens OX=9606 GN=KANK1 PE=1 SV=3	1	2076.01	0.93	0.282438	0.827058	3.557e-09	6.04
[R].SRSGSSQELDVKPSASPQER.[S]	1xTMT6plex [K12];1xTMT6plex [N-Term];1xPhospho [S3(99.6)]	3	Q9UQ35	Q9UQ35 [1537-1556]	Q9UQ35 1xPhospho [S1539(100)]	Serine/arginine repetitive matrix protein 2 OS=Homo sapiens OX=9606 GN=SRRM2 PE=1 SV=2	1	2683.35	0.877	0.0530104	0.739771	2.419e-10	6.04
[R].SREDSPELNPPPGIEDNR.[Q]	1xTMT6plex [N-Term];1xPhospho [S5(100)]	2	Q03164	Q03164 [1854-1871]	Q03164 1xPhospho [S1858(100)]	Histone-lysine N-methyltransferase 2A OS=Homo sapiens OX=9606 GN=KMT2A PE=1 SV=5	1	2331.08	1.053	0.18006	0.793851	1.773e-11	6.04
[K].IEEDRCSNSADITGPSFIR.[S]	1xCarbamidomethyl [C6];1xTMT6plex [N-Term];1xPhospho [S7(100)]	4	Q52LW3	Q52LW3 [513-531]	Q52LW3 1xPhospho [S519(100)]	Rho GTPase-activating protein 29 OS=Homo sapiens OX=9606 GN=ARHGAP29 PE=1 SV=2	1	2476.14	1.067	0.204417	0.805176	2.963e-10	6.04
[K].KKPPVSPPLLLVQDSETTGR.[Q]	2xTMT6plex [K1; K2];1xTMT6plex [N-Term];1xPhospho [S6(100)]	1	Q8IY92	Q8IY92 [462-481]	Q8IY92 1xPhospho [S467(100)]	Structure-specific endonuclease subunit SLX4 OS=Homo sapiens OX=9606 GN=SLX4 PE=1 SV=3	1	2929.67	0.965	0.740918	0.940907	1.85e-10	6.04
[K].AEASSPVPYLSPETNPASSTSAVNHNVNLTNVR.[L]	1xTMT6plex [N-Term];1xPhospho [S5(99.3)]	1	Q07157	Q07157 [923-955]	Q07157 1xPhospho [S927(99.3)]	Tight junction protein ZO-1 OS=Homo sapiens OX=9606 GN=TJP1 PE=1 SV=3	0	3732.81	0.893	0.0676946	0.75048	9.033e-12	6.04
[K].APVSSTESVIQSNTPTPPPSQPLNETAEEESR.[I]	1xTMT6plex [N-Term];2xPhospho [S/T]	1	Q9HC35	Q9HC35 [884-915]		Echinoderm microtubule-associated protein-like 4 OS=Homo sapiens OX=9606 GN=EML4 PE=1 SV=3	0	3768.71	0.94	0.7787	0.95016	2.903e-10	6.04
[K].APSPTGPALISGASPVHCAADGTVELK.[A]	1xCarbamidomethyl [C18];1xTMT6plex [K27];1xTMT6plex [N-Term];2xPhospho [S3(99.2); S14(100)]	2	Q76L83	Q76L83 [832-858]	Q76L83 2xPhospho [S834(99.2); S845(100)]	Putative Polycomb group protein ASXL2 OS=Homo sapiens OX=9606 GN=ASXL2 PE=1 SV=1	0	3221.57	0.999	0.619547	0.907459	2.231e-09	6.04
[R].QATVSWDSGGSDEAPPKPSRPGYPSPR.[S]	1xTMT6plex [K17];1xTMT6plex [N-Term];1xPhospho [S25(100)]	2	Q05397	Q05397 [698-724]	Q05397 1xPhospho [S722(99.6)]	Focal adhesion kinase 1 OS=Homo sapiens OX=9606 GN=PTK2 PE=1 SV=2	0	3364.64	1.009	0.3798	0.850594	3.247e-09	6.04
[R].RGEGDAPFSEPGTTSTQRPSSPETATK.[Q]	1xTMT6plex [K27];1xTMT6plex [N-Term];2xPhospho [T16(98.6); S21(99.1)]	1	Q9UQ35	Q9UQ35 [303-329]	Q9UQ35 2xPhospho [T318(98.6); S323(99.1)]	Serine/arginine repetitive matrix protein 2 OS=Homo sapiens OX=9606 GN=SRRM2 PE=1 SV=2	1	3409.57	1.015	0.857862	0.971061	1.808e-09	6.03
[K].SSPVNNHHSPGQTPTLGQPEAR.[A]	1xTMT6plex [N-Term];2xPhospho [S2(99.1); S9(99.1)]	2	Q5SW79	Q5SW79 [1521-1542]	Q5SW79 2xPhospho [S1522(99.3); S1529(100)]	Centrosomal protein of 170 kDa OS=Homo sapiens OX=9606 GN=CEP170 PE=1 SV=1	0	2700.21	1.074	0.00380626	0.691529	7.544e-09	6.03
[R].RVTQHESDNENEIQIQNK.[L]	1xTMT6plex [K18];1xTMT6plex [N-Term];1xPhospho [S7(100)]	2	Q5VZL5	Q5VZL5 [116-133]	Q5VZL5 1xPhospho [S122(100)]	Zinc finger MYM-type protein 4 OS=Homo sapiens OX=9606 GN=ZMYM4 PE=1 SV=1	1	2720.34	1.013	0.906259	0.980741	2.295e-10	6.03
[R].KWPQGAVPQLPPSAPATSEMTTTPERPR.[R]	1xTMT6plex [K1];1xTMT6plex [N-Term];1xPhospho [T23(98.2)]	2	P27708	P27708 [1811-1838]	P27708 1xPhospho [T1833(99)]	CAD protein OS=Homo sapiens OX=9606 GN=CAD PE=1 SV=3	1	3568.84	0.983	0.988328	0.998082	1.176e-09	6.03
[R].GAASQARGSDSEDGEFEIQAEDDAR.[A]	1xTMT6plex [N-Term];2xPhospho [S9(100); S11(100)]	7	Q8TDD1; Q8TDD1-2	Q8TDD1 [31-55]; Q8TDD1-2 [31-55]	Q8TDD1 2xPhospho [S39(100); S41(100)]; Q8TDD1-2 2xPhospho [S39(100); S41(100)]	ATP-dependent RNA helicase DDX54 OS=Homo sapiens OX=9606 GN=DDX54 PE=1 SV=2 Isoform 2 of ATP-dependent RNA helicase DDX54 OS=Homo sapiens OX=9606 GN=DDX54	1	3000.21	0.974	0.537937	0.888638	3.936e-12	6.03
[R].TQSAPLPQSTLAQLVIQQQHQQFLEK.[Q]	1xTMT6plex [K26];1xTMT6plex [N-Term];1xPhospho [S3(100)]	3	Q9UKV0	Q9UKV0 [449-474]	Q9UKV0 1xPhospho [S451(100)]	Histone deacetylase 9 OS=Homo sapiens OX=9606 GN=HDAC9 PE=1 SV=2	0	3499.87	0.995	0.947745	0.989693	1.093e-09	6.03
[R].STSFRGGMGSGGLATGIAGGLAGMGGIQNEK.[E]	1xOxidation [M8];1xTMT6plex [K31];1xTMT6plex [N-Term];1xPhospho [T/S]	2	P05783	P05783 [51-81]		Keratin, type I cytoskeletal 18 OS=Homo sapiens OX=9606 GN=KRT18 PE=1 SV=2	1	3393.67	0.921	0.55404	0.89207	2.547e-09	6.02
[K].SLLSHEFQDETDTEEETLYSSK.[H]	1xTMT6plex [K22];1xTMT6plex [N-Term];2xPhospho [T11(100); T13(100)]	4	O75976	O75976 [1358-1379]	O75976 2xPhospho [T1368(100); T1370(100)]	Carboxypeptidase D OS=Homo sapiens OX=9606 GN=CPD PE=1 SV=2	0	3206.41	1.064	0.664945	0.92167	1.231e-13	6.02
[R].SQSPAASDCSSSSSSASLPSSGR.[S]	1xCarbamidomethyl [C9];1xTMT6plex [N-Term];1xPhospho [S3(92.7)]	7	O95817	O95817 [171-193]	O95817 1xPhospho [S173(100)]	BAG family molecular chaperone regulator 3 OS=Homo sapiens OX=9606 GN=BAG3 PE=1 SV=3	0	2509.07	0.992	0.716757	0.934211	1.29e-13	6.02
[R].TVTCVTVVEPEAPPSPDVLQAATHR.[V]	1xCarbamidomethyl [C4];1xTMT6plex [N-Term];1xPhospho [S15(100)]	9	Q9P1Y6	Q9P1Y6 [959-983]	Q9P1Y6 1xPhospho [S973(100)]	PHD and RING finger domain-containing protein 1 OS=Homo sapiens OX=9606 GN=PHRF1 PE=1 SV=3	0	2983.48	1.003	0.772817	0.949345	1.692e-12	6.02
[K].NVRSDISDQEEDEESEGCPVSINLSK.[A]	1xCarbamidomethyl [C18];1xTMT6plex [K26];1xTMT6plex [N-Term];3xPhospho [S4(100); S7(100); S15(100)]	5	Q15154-5; Q15154-2	Q15154-5 [1754-1779]; Q15154-2 [1707-1732]	Q15154-5 3xPhospho [S1757(100); S1760(100); S1768(100)]; Q15154-2 3xPhospho [S1710(100); S1713(100); S1721(100)]	Isoform 5 of Pericentriolar material 1 protein OS=Homo sapiens OX=9606 GN=PCM1 Isoform 2 of Pericentriolar material 1 protein OS=Homo sapiens OX=9606 GN=PCM1	1	3634.53	1.073	0.795073	0.954373	1.638e-08	6.02
[K].HQEVQDQDPVFQGSDSSGYQSDHKK.[K]	2xTMT6plex [K24; K25];1xTMT6plex [N-Term];1xPhospho [S21(100)]	3	Q3B726	Q3B726 [284-308]	Q3B726 1xPhospho [S304(100)]	DNA-directed RNA polymerase I subunit RPA43 OS=Homo sapiens OX=9606 GN=TWISTNB PE=1 SV=1	1	3613.72	1.009	0.364071	0.846113	2.214e-12	6.02
[R].FGQAATMEGIGAIGGTPPAFNR.[A]	1xOxidation [M7];1xTMT6plex [N-Term];1xPhospho [T16(100)]	5	Q15233	Q15233 [435-456]	Q15233 1xPhospho [T450(100)]	Non-POU domain-containing octamer-binding protein OS=Homo sapiens OX=9606 GN=NONO PE=1 SV=4	0	2488.19	1.121	0.321617	0.840261	1.145e-12	6.02
[R].EVMESAVGNSSGSGQNEESPRK.[R]	1xTMT6plex [K22];1xTMT6plex [N-Term];1xPhospho [S19(100)]	2	Q9NVF7	Q9NVF7 [326-347]	Q9NVF7 1xPhospho [S344(100)]	F-box only protein 28 OS=Homo sapiens OX=9606 GN=FBXO28 PE=1 SV=1	1	2817.31	1.145	0.122627	0.784305	5.805e-10	6.02
[R].AFAAVPTSHPPEDAPAQPPTPGPAASPEQLSFR.[E]	1xTMT6plex [N-Term];1xPhospho [S26(100)]	6	Q14160	Q14160 [1323-1355]	Q14160 1xPhospho [S1348(100)]	Protein scribble homolog OS=Homo sapiens OX=9606 GN=SCRIB PE=1 SV=4	0	3647.77	1.236	0.0752131	0.756972	4.942e-11	6.02
[K].SNLDEEVNVIPPHTPVR.[T]	1xTMT6plex [N-Term];1xPhospho [T14(100)]	19	P06400	P06400 [360-376]	P06400 1xPhospho [T373(100)]	Retinoblastoma-associated protein OS=Homo sapiens OX=9606 GN=RB1 PE=1 SV=2	0	2225.12	1.09	0.091171	0.771342	3.72e-11	6.02
[R].SASPDDDLGSSNWEAADLGNEERK.[Q]	1xTMT6plex [K24];1xTMT6plex [N-Term];1xPhospho [S3(100)]	3	O00193	O00193 [15-38]	O00193 1xPhospho [S17(100)]	Small acidic protein OS=Homo sapiens OX=9606 GN=SMAP PE=1 SV=1	1	3101.41	0.978	0.540523	0.888638	1.702e-13	6.02
[K].KLSVPTSDEEDEVPAPKPR.[G]	2xTMT6plex [K1; K17];1xTMT6plex [N-Term];1xPhospho [S7(100)]	2	Q8NE71	Q8NE71 [103-121]	Q8NE71 1xPhospho [S109(100)]	ATP-binding cassette sub-family F member 1 OS=Homo sapiens OX=9606 GN=ABCF1 PE=1 SV=2	1	2861.53	0.888	0.151989	0.791855	9.633e-13	6.01
[R].RDSPLQGSGQQNSQAGQR.[N]	1xTMT6plex [N-Term];1xPhospho [S3(100)]	6	O95819-3	O95819-3 [714-731]	O95819-3 1xPhospho [S716(100)]	Isoform 3 of Mitogen-activated protein kinase kinase kinase kinase 4 OS=Homo sapiens OX=9606 GN=MAP4K4	1	2223.05	1.032	0.696945	0.929925	6.245e-11	6.01
[K].GLNPDGTPALSTLGGFSPASKPSSPR.[E]	1xTMT6plex [K21];1xTMT6plex [N-Term];1xPhospho [S/T]	1	Q9UK58	Q9UK58 [319-344]		Cyclin-L1 OS=Homo sapiens OX=9606 GN=CCNL1 PE=1 SV=1	0	3049.58	0.947	0.71639	0.934211	6.677e-09	6.01
[K].AVQGGGATPVVGAVQGPVPGMPPMTQAPR.[I]	1xTMT6plex [N-Term];1xPhospho [T8(100)]	1	P09012	P09012 [124-152]	P09012 1xPhospho [T131(100)]	U1 small nuclear ribonucleoprotein A OS=Homo sapiens OX=9606 GN=SNRPA PE=1 SV=3	0	3036.54	1.088	0.283393	0.827058	1.647e-12	6.01
[R].EKPDSDDDLDIASLVTAK.[L]	2xTMT6plex [K2; K18];1xTMT6plex [N-Term];1xPhospho [S5(100)]	7	Q86V48	Q86V48 [655-672]	Q86V48 1xPhospho [S659(100)]	Leucine zipper protein 1 OS=Homo sapiens OX=9606 GN=LUZP1 PE=1 SV=2	0	2699.4	1.039	0.593997	0.902814	8.521e-10	6.01
[R].RDSSDDWEIPDGQITVGQR.[I]	1xTMT6plex [N-Term];1xPhospho [S3(100)]	3	P15056	P15056 [444-462]	P15056 1xPhospho [S446(100)]	Serine/threonine-protein kinase B-raf OS=Homo sapiens OX=9606 GN=BRAF PE=1 SV=4	1	2483.14	1.112	0.236242	0.815244	3.21e-11	6.01
[K].RLSCSELSLYQPLQNSSK.[E]	1xCarbamidomethyl [C4];1xTMT6plex [K18];1xTMT6plex [N-Term];1xPhospho [S3(99.6)]	1	Q12923	Q12923 [934-951]	Q12923 1xPhospho [S936(99.6)]	Tyrosine-protein phosphatase non-receptor type 13 OS=Homo sapiens OX=9606 GN=PTPN13 PE=1 SV=2	1	2648.35	1.045	0.674085	0.92331	5.804e-09	6.01
[K].IKEEVLSESEAENQQAGAAALAPEIVIK.[V]	2xTMT6plex [K2; K28];1xTMT6plex [N-Term];1xPhospho [S7(100)]	1	Q9UJX5	Q9UJX5 [771-798]	Q9UJX5 1xPhospho [S777(100)]	Anaphase-promoting complex subunit 4 OS=Homo sapiens OX=9606 GN=ANAPC4 PE=1 SV=2	1	3705	1.056	0.661612	0.920996	1.785e-09	6.01
[R].GPGAPGLAHLQESQAGSDTDVEEGK.[A]	1xTMT6plex [K25];1xTMT6plex [N-Term];1xPhospho [S17(99.5)]	1	Q14676	Q14676 [360-384]	Q14676 1xPhospho [S376(99.5)]	Mediator of DNA damage checkpoint protein 1 OS=Homo sapiens OX=9606 GN=MDC1 PE=1 SV=3	0	2988.44	1.166	0.00626654	0.691529	6.504e-13	6.01
[K].RSAAEMYGSSFDLDYDFQR.[D]	1xTMT6plex [N-Term];1xPhospho [S9(100)]	1	P07910-2	P07910-2 [99-117]	P07910-2 1xPhospho [S107(100)]	Isoform C1 of Heterogeneous nuclear ribonucleoproteins C1/C2 OS=Homo sapiens OX=9606 GN=HNRNPC	1	2567.11	1.209	0.0153655	0.693487	1.981e-12	6
[R].AGYLSDGDSPERPAGPPSPTSFRPYEVGPAAR.[A]	1xTMT6plex [N-Term];3xPhospho [S5(100); S9(100); S18(98.4)]	1	Q6ZW31	Q6ZW31 [227-258]	Q6ZW31 3xPhospho [S231(100); S235(100); S244(98.4)]	Rho GTPase-activating protein SYDE1 OS=Homo sapiens OX=9606 GN=SYDE1 PE=1 SV=1	0	3770.65	1.101	0.860252	0.972177	9.143e-09	6
[K].RSCGTDSQSENEASPVK.[R]	1xCarbamidomethyl [C3];1xTMT6plex [K17];1xTMT6plex [N-Term];1xPhospho [S14(100)]	5	Q9H8U3	Q9H8U3 [116-132]	Q9H8U3 1xPhospho [S129(100)]	AN1-type zinc finger protein 3 OS=Homo sapiens OX=9606 GN=ZFAND3 PE=1 SV=1	1	2390.11	0.958	0.00979229	0.691529	3.619e-11	6
[K].EEPLSEEEPCTSTAIASPEKK.[K]	1xCarbamidomethyl [C10];2xTMT6plex [K20; K21];1xTMT6plex [N-Term];1xPhospho [S17(100)]	6	Q9Y2X3	Q9Y2X3 [498-518]	Q9Y2X3 1xPhospho [S514(100)]	Nucleolar protein 58 OS=Homo sapiens OX=9606 GN=NOP58 PE=1 SV=1	1	3099.54	1.033	0.501853	0.880554	1.374e-10	6
[K].SSPGQPEAGPEGAQERPSQAAPAVEAEGPGSSQAPR.[K]	1xTMT6plex [N-Term];1xPhospho [S]	2	P40222	P40222 [18-53]		Alpha-taxilin OS=Homo sapiens OX=9606 GN=TXLNA PE=1 SV=3	0	3793.76	1.029	0.51554	0.883702	4.605e-13	6
[K].GGSYTQAASSDSAQGSDVSLTACK.[V]	1xCarbamidomethyl [C23];1xTMT6plex [K24];1xTMT6plex [N-Term];1xPhospho [S19(100)]	1	P04439	P04439 [341-364]	P04439 1xPhospho [S359(100)]	HLA class I histocompatibility antigen, A alpha chain OS=Homo sapiens OX=9606 GN=HLA-A PE=1 SV=2	0	2886.32	0.991	0.915774	0.982728	2.793e-12	6
[K].KAPAGQEEPGTPPSSPLSAEQLDR.[I]	1xTMT6plex [K1];1xTMT6plex [N-Term];2xPhospho [S14(99.3); S15(100)]	2	P13051	P13051 [50-73]	P13051 2xPhospho [S63(100); S64(100)]	Uracil-DNA glycosylase OS=Homo sapiens OX=9606 GN=UNG PE=1 SV=2	1	3080.47	1.016	0.6752	0.923399	1.741e-12	6
[R].SHSGTSPDNTAPPPPPPRPQPSHSR.[S]	1xTMT6plex [N-Term];2xPhospho [S3(100); T5(99.5)]	2	Q96D71	Q96D71 [535-559]	Q96D71 2xPhospho [S537(100); T539(99.5)]	RalBP1-associated Eps domain-containing protein 1 OS=Homo sapiens OX=9606 GN=REPS1 PE=1 SV=3	0	2990.35	1.006	0.71058	0.932608	1.947e-11	6
[K].KQQQLEEEAAKPPEPEKPVSPPPIESK.[H]	4xTMT6plex [K1; K11; K17; K27];1xTMT6plex [N-Term];1xPhospho [S20(100)]	1	Q9Y618	Q9Y618 [196-222]	Q9Y618 1xPhospho [S215(100)]	Nuclear receptor corepressor 2 OS=Homo sapiens OX=9606 GN=NCOR2 PE=1 SV=3	1	4236.35	0.967	0.544864	0.890544	2.419e-14	6
[R].KQPPVSPGTALVGSQK.[E]	2xTMT6plex [K1; K16];1xTMT6plex [N-Term];1xPhospho [S6(100)]	3	P17096	P17096 [31-46]	P17096 1xPhospho [S36(100)]	High mobility group protein HMG-I/HMG-Y OS=Homo sapiens OX=9606 GN=HMGA1 PE=1 SV=3	1	2361.35	0.986	0.392761	0.856027	1.567e-09	6
[R].RAPSPDGFSPYSPEETNR.[R]	1xTMT6plex [N-Term];1xPhospho [S4(100)]	1	Q13233	Q13233 [289-306]	Q13233 1xPhospho [S292(100)]	Mitogen-activated protein kinase kinase kinase 1 OS=Homo sapiens OX=9606 GN=MAP3K1 PE=1 SV=4	1	2316.05	1.024	0.930752	0.985192	3.494e-10	6
[R].EQGGSGLGSGSSGGGGSTSGLGSGYIGR.[V]	1xTMT6plex [N-Term];1xPhospho [S12(99.5)]	1	Q2M2I8	Q2M2I8 [10-37]	Q2M2I8 1xPhospho [S21(99.5)]	AP2-associated protein kinase 1 OS=Homo sapiens OX=9606 GN=AAK1 PE=1 SV=3	0	2695.22	1.095	0.0110672	0.691529	4.407e-13	5.99
[K].LMHNASDSEVDQDDVVEWK.[D]	1xTMT6plex [K19];1xTMT6plex [N-Term];1xPhospho [S6(100)]	3	Q9H2P0	Q9H2P0 [948-966]	Q9H2P0 1xPhospho [S953(100)]	Activity-dependent neuroprotector homeobox protein OS=Homo sapiens OX=9606 GN=ADNP PE=1 SV=1	0	2755.27	1.1	0.30319	0.832463	6.141e-11	5.99
[K].AEKPPLSASSPQQRPPEPETGESAGTSR.[A]	1xTMT6plex [K3];1xTMT6plex [N-Term];1xPhospho [S/T]	3	Q9Y3Q8	Q9Y3Q8 [181-208]		TSC22 domain family protein 4 OS=Homo sapiens OX=9606 GN=TSC22D4 PE=1 SV=2	0	3429.71	0.999	0.622417	0.908205	2.06e-10	5.99
[R].RAGGGGGLGAGSPALSGGQGR.[R]	1xTMT6plex [N-Term];1xPhospho [S12(100)]	1	Q6IQ22	Q6IQ22 [10-30]	Q6IQ22 1xPhospho [S21(100)]	Ras-related protein Rab-12 OS=Homo sapiens OX=9606 GN=RAB12 PE=1 SV=3	1	2049.02	0.857	0.0148554	0.693487	3.923e-11	5.99
[R].RADLNQGIGEPQSPSR.[R]	1xTMT6plex [N-Term];1xPhospho [S]	2	Q96C19	Q96C19 [62-77]		EF-hand domain-containing protein D2 OS=Homo sapiens OX=9606 GN=EFHD2 PE=1 SV=1	1	2034	1.075	0.269477	0.822806	7.377e-12	5.98
[R].HSCSPMGDGDPEAMEESPRK.[K]	1xCarbamidomethyl [C3];1xTMT6plex [K20];1xTMT6plex [N-Term];1xPhospho [S17(100)]	5	Q9P275	Q9P275 [936-955]	Q9P275 1xPhospho [S952(100)]	Ubiquitin carboxyl-terminal hydrolase 36 OS=Homo sapiens OX=9606 GN=USP36 PE=1 SV=4	1	2755.19	0.991	0.934643	0.986096	1.293e-09	5.98
[R].EPGSQACLAIDPLVGEEGGAAVAK.[L]	1xCarbamidomethyl [C7];1xTMT6plex [K24];1xTMT6plex [N-Term];1xPhospho [S4(100)]	2	Q96F46	Q96F46 [626-649]	Q96F46 1xPhospho [S629(100)]	Interleukin-17 receptor A OS=Homo sapiens OX=9606 GN=IL17RA PE=1 SV=2	0	2877.45	1.049	0.0948151	0.774017	1.038e-11	5.98
[R].RSEACPCQPDSGSPLPAEEEK.[R]	2xCarbamidomethyl [C5; C7];1xTMT6plex [K21];1xTMT6plex [N-Term];1xPhospho [S13(100)]	6	Q14160	Q14160 [492-512]	Q14160 1xPhospho [S504(100)]	Protein scribble homolog OS=Homo sapiens OX=9606 GN=SCRIB PE=1 SV=4	1	2882.31	1.052	0.296548	0.831458	1.851e-13	5.97
[K].SPGPGPGPGAGAEPGATGGSSHFISSR.[T]	1xTMT6plex [N-Term];1xPhospho [S1(100)]	1	Q9ULI0	Q9ULI0 [16-42]	Q9ULI0 1xPhospho [S16(100)]	ATPase family AAA domain-containing protein 2B OS=Homo sapiens OX=9606 GN=ATAD2B PE=1 SV=3	0	2701.26	1.033	0.17827	0.793851	1.206e-14	5.97
[K].GSGFTVTGGTEELPEEEGGGGSGGRR.[Q]	1xTMT6plex [N-Term];1xPhospho [S22(100)]	2	Q93074	Q93074 [1237-1262]	Q93074 1xPhospho [S1258(100)]	Mediator of RNA polymerase II transcription subunit 12 OS=Homo sapiens OX=9606 GN=MED12 PE=1 SV=4	1	2789.26	1.084	0.474782	0.873873	1.446e-11	5.97
[R].TDSQSVRHSPIAPSSPSPQVLAQK.[Y]	1xTMT6plex [K24];1xTMT6plex [N-Term];1xPhospho [S9(100)]	3	Q9NQS7	Q9NQS7 [298-321]	Q9NQS7 1xPhospho [S306(100)]	Inner centromere protein OS=Homo sapiens OX=9606 GN=INCENP PE=1 SV=3	1	3055.6	0.997	0.53854	0.888638	7.953e-10	5.97
[R].VVNTDHGSPEQLQIPVTDSGR.[H]	1xTMT6plex [N-Term];1xPhospho [S8(100)]	3	Q6IQ49	Q6IQ49 [271-291]	Q6IQ49 1xPhospho [S278(100)]	Replication stress response regulator SDE2 OS=Homo sapiens OX=9606 GN=SDE2 PE=1 SV=1	0	2558.24	1.005	0.573094	0.896133	1.217e-11	5.97
[R].YQTQPVTLGEVEQVQSGK.[L]	1xTMT6plex [K18];1xTMT6plex [N-Term];1xPhospho [T3(100)]	6	O95425-2; O95425-3	O95425-2 [424-441]; O95425-3 [823-840]	O95425-2 1xPhospho [T426(100)]; O95425-3 1xPhospho [T825(100)]	Isoform 2 of Supervillin OS=Homo sapiens OX=9606 GN=SVIL Isoform SV3 of Supervillin OS=Homo sapiens OX=9606 GN=SVIL	0	2529.3	0.923	0.17873	0.793851	2.043e-10	5.97
[K].RVLLQASQDENFGNTTPR.[N]	1xTMT6plex [N-Term];1xPhospho [S7(100)]	1	P57740	P57740 [31-48]	P57740 1xPhospho [S37(100)]	Nuclear pore complex protein Nup107 OS=Homo sapiens OX=9606 GN=NUP107 PE=1 SV=1	1	2355.17	0.984	0.479941	0.875084	3.619e-11	5.97
[K].TLQTDSIDSFETQRTPR.[K]	1xTMT6plex [N-Term];1xPhospho [T15(99.1)]	5	P06400	P06400 [342-358]	P06400 1xPhospho [T356(100)]	Retinoblastoma-associated protein OS=Homo sapiens OX=9606 GN=RB1 PE=1 SV=2	1	2304.11	1.038	0.104382	0.775889	7.533e-10	5.97
[R].GSLAEAVGSPPPAATPTPTPPTR.[K]	1xTMT6plex [N-Term];1xPhospho [S9(100)]	5	Q9Y6I3	Q9Y6I3 [446-468]	Q9Y6I3 1xPhospho [S454(100)]	Epsin-1 OS=Homo sapiens OX=9606 GN=EPN1 PE=1 SV=2	0	2481.26	0.911	0.0709639	0.756972	3.699e-13	5.96
[K].SKGDSDISDEEAAQQSK.[K]	2xTMT6plex [K2; K17];1xTMT6plex [N-Term];3xPhospho [S1(100); S5(100); S8(100)]	3	Q5T200-2	Q5T200-2 [1010-1026]	Q5T200-2 3xPhospho [S1010(100); S1014(100); S1017(100)]	Isoform 2 of Zinc finger CCCH domain-containing protein 13 OS=Homo sapiens OX=9606 GN=ZC3H13	1	2722.19	1.051	0.918823	0.98305	7.088e-08	5.96
[K].SRESASPTIPNLDLLEAHTK.[E]	1xTMT6plex [K20];1xTMT6plex [N-Term];1xPhospho [S6(99.1)]	3	O75151	O75151 [534-553]	O75151 1xPhospho [S539(100)]	Lysine-specific demethylase PHF2 OS=Homo sapiens OX=9606 GN=PHF2 PE=1 SV=4	1	2717.43	0.947	0.914625	0.982637	5.827e-11	5.96
[K].SHNDFVAILDLPEGEHQYK.[F]	1xTMT6plex [K19];1xTMT6plex [N-Term];1xPhospho [S1(100)]	9	O43741	O43741 [108-126]	O43741 1xPhospho [S108(100)]	5'-AMP-activated protein kinase subunit beta-2 OS=Homo sapiens OX=9606 GN=PRKAB2 PE=1 SV=1	0	2750.36	1.042	0.807572	0.958814	2.724e-12	5.96
[K].DQPDGSSLSPAQSPSQSQPPAASSLR.[E]	1xTMT6plex [N-Term];2xPhospho [S9(99.2); S13(100)]	3	Q6WCQ1	Q6WCQ1 [212-237]	Q6WCQ1 2xPhospho [S220(99.2); S224(100)]	Myosin phosphatase Rho-interacting protein OS=Homo sapiens OX=9606 GN=MPRIP PE=1 SV=3	0	2984.32	1.02	0.997791	0.999689	3.237e-11	5.96
[K].TVCGSPLAAQPSPSAELPQAAPPPPGSPSLPGR.[L]	1xCarbamidomethyl [C3];1xTMT6plex [N-Term];1xPhospho [S27(99.5)]	1	Q969V6	Q969V6 [781-813]	Q969V6 1xPhospho [S807(99.5)]	Myocardin-related transcription factor A OS=Homo sapiens OX=9606 GN=MRTFA PE=1 SV=1	0	3500.74	0.979	0.748133	0.942101	1.561e-11	5.96
[K].LRLESEGSPETLTNLR.[K]	1xTMT6plex [N-Term];1xPhospho [S5(100)]	4	Q9P035	Q9P035 [131-146]	Q9P035 1xPhospho [S135(100)]	Very-long-chain (3R)-3-hydroxyacyl-CoA dehydratase 3 OS=Homo sapiens OX=9606 GN=HACD3 PE=1 SV=2	1	2124.09	1.013	0.614677	0.906225	1.247e-09	5.95
[R].RSSTVAPAQPDGAESEWTDVETR.[C]	1xTMT6plex [N-Term];1xPhospho [S2(99.7)]	1	Q02241-2; Q02241	Q02241-2 [806-828]; Q02241 [910-932]	Q02241-2 1xPhospho [S807(99.7)]; Q02241 1xPhospho [S911(99.7)]	Isoform 2 of Kinesin-like protein KIF23 OS=Homo sapiens OX=9606 GN=KIF23 Kinesin-like protein KIF23 OS=Homo sapiens OX=9606 GN=KIF23 PE=1 SV=3	1	2798.28	1.076	0.600701	0.903698	3.704e-11	5.95
[R].RASMQPIQIAEGTGITTR.[Q]	1xTMT6plex [N-Term];1xPhospho [S3(100)]	2	Q14980	Q14980 [1967-1984]	Q14980 1xPhospho [S1969(100)]	Nuclear mitotic apparatus protein 1 OS=Homo sapiens OX=9606 GN=NUMA1 PE=1 SV=2	1	2239.15	1.003	0.960876	0.991107	5.871e-10	5.95
[R].LADAMAESPSRDVVGSGTDTALDVAVK.[T]	1xTMT6plex [K27];1xTMT6plex [N-Term];1xPhospho [S8(99.4)]	1	Q9H6U6-8	Q9H6U6-8 [862-888]	Q9H6U6-8 1xPhospho [S869(99.4)]	Isoform 4 of Breast carcinoma-amplified sequence 3 OS=Homo sapiens OX=9606 GN=BCAS3	1	3213.61	0.984	0.670722	0.922988	1.338e-09	5.95
[R].TFPLAHSPQAECEDQLDAQER.[A]	1xCarbamidomethyl [C12];1xTMT6plex [N-Term];1xPhospho [S7(100)]	2	Q7Z3B3	Q7Z3B3 [1039-1059]	Q7Z3B3 1xPhospho [S1045(100)]	KAT8 regulatory NSL complex subunit 1 OS=Homo sapiens OX=9606 GN=KANSL1 PE=1 SV=2	0	2751.23	1.064	0.443684	0.868788	1.569e-12	5.95
[R].TDSYSAGQSVEILDGVELGEPAHK.[K]	1xTMT6plex [K24];1xTMT6plex [N-Term];1xPhospho [S3(99.7)]	1	P42345	P42345 [2446-2469]	P42345 1xPhospho [S2448(99.7)]	Serine/threonine-protein kinase mTOR OS=Homo sapiens OX=9606 GN=MTOR PE=1 SV=1	0	3040.49	1.357	0.00111416	0.691529	3.614e-11	5.95
[R].LTRYSQGDDDGSSSSGGSSVAGSQSTLFK.[D]	1xTMT6plex [K29];1xTMT6plex [N-Term];1xPhospho [T/S/Y]	2	Q9UH99	Q9UH99 [8-36]		SUN domain-containing protein 2 OS=Homo sapiens OX=9606 GN=SUN2 PE=1 SV=3	1	3419.6	0.959	0.659216	0.920093	1.287e-09	5.95
[K].SATRPSPSPERSSTGPEPPAPTPLLAER.[H]	1xTMT6plex [N-Term];3xPhospho [S6(100); S8(100); S/T]	4	Q9UQ35	Q9UQ35 [346-373]	Q9UQ35 3xPhospho [S351(100); S353(100); S/T]	Serine/arginine repetitive matrix protein 2 OS=Homo sapiens OX=9606 GN=SRRM2 PE=1 SV=2	1	3354.54	1.011	0.731002	0.937975	1.696e-11	5.95
[K].KAPAGQEEPGTPPSSPLSAEQLDR.[I]	1xTMT6plex [K1];1xTMT6plex [N-Term];2xPhospho [T11(99.6); S15(100)]	3	P13051	P13051 [50-73]	P13051 2xPhospho [T60(99.6); S64(100)]	Uracil-DNA glycosylase OS=Homo sapiens OX=9606 GN=UNG PE=1 SV=2	1	3080.47	1.003	0.527831	0.886114	7.275e-14	5.95
[R].SSGHSSSELSPDAVEK.[A]	1xTMT6plex [K16];1xTMT6plex [N-Term];1xPhospho [S10(100)]	5	Q9UQ35	Q9UQ35 [1378-1393]	Q9UQ35 1xPhospho [S1387(100)]	Serine/arginine repetitive matrix protein 2 OS=Homo sapiens OX=9606 GN=SRRM2 PE=1 SV=2	0	2155.03	0.976	0.6639	0.921518	6.058e-11	5.95
[R].DSITPDIATKPGQPLFLDSISPKK.[S]	3xTMT6plex [K10; K23; K24];1xTMT6plex [N-Term];1xPhospho [S21(100)]	1	Q2TB10	Q2TB10 [316-339]	Q2TB10 1xPhospho [S336(100)]	Zinc finger protein 800 OS=Homo sapiens OX=9606 GN=ZNF800 PE=1 SV=1	1	3565.01	0.932	0.783005	0.951777	8.501e-09	5.95
[K].SKGSLEITESQSADAEPPPPPKPDLSR.[Y]	2xTMT6plex [K2; K22];1xTMT6plex [N-Term];1xPhospho [S/T]	2	Q9C0B5	Q9C0B5 [296-322]		Palmitoyltransferase ZDHHC5 OS=Homo sapiens OX=9606 GN=ZDHHC5 PE=1 SV=2	1	3600.88	0.952	0.09208	0.771533	1.995e-10	5.94
[R].SGAVQGAGSLGPGSPVR.[A]	1xTMT6plex [N-Term];1xPhospho [S14(100)]	4	Q9P270	Q9P270 [35-51]	Q9P270 1xPhospho [S48(100)]	SLAIN motif-containing protein 2 OS=Homo sapiens OX=9606 GN=SLAIN2 PE=1 SV=2	0	1805.91	1.037	0.447285	0.868924	3.577e-10	5.94
[R].SQQQQQQQGLAPPAQPPAPPSATLPAGAAAPPSPPFSFQLPR.[R]	1xTMT6plex [N-Term];1xPhospho [S33(100)]	2	P47974	P47974 [394-435]	P47974 1xPhospho [S426(100)]	mRNA decay activator protein ZFP36L2 OS=Homo sapiens OX=9606 GN=ZFP36L2 PE=1 SV=3	0	4566.31	0.935	0.668422	0.922237	8.644e-11	5.94
[K].RHSSTGDSADAGPPAAGSAR.[G]	1xTMT6plex [N-Term];1xPhospho [S4(99.2)]	1	Q6ZU35	Q6ZU35 [871-890]	Q6ZU35 1xPhospho [S874(99.2)]	Cancer-related regulator of actin dynamics OS=Homo sapiens OX=9606 GN=CRAD PE=1 SV=3	1	2176.99	0.828	0.322507	0.840261	4.524e-09	5.94
[K].RQLQEDQENNLQDNQTSNSSPCR.[S]	1xCarbamidomethyl [C22];1xTMT6plex [N-Term];1xPhospho [S20(99.6)]	1	Q92576	Q92576 [1595-1617]	Q92576 1xPhospho [S1614(99.6)]	PHD finger protein 3 OS=Homo sapiens OX=9606 GN=PHF3 PE=1 SV=3	1	3070.35	1.074	0.540624	0.888638	2.84e-13	5.94
[K].DLRSPLTATPTFVTDSESTR.[S]	1xTMT6plex [N-Term];1xPhospho [S4(100)]	2	P13056	P13056 [212-231]	P13056 1xPhospho [S215(100)]	Nuclear receptor subfamily 2 group C member 1 OS=Homo sapiens OX=9606 GN=NR2C1 PE=1 SV=2	1	2503.23	1.017	0.230716	0.815244	3.294e-10	5.94
[R].LHSSNPNLSTLDFGEEK.[N]	1xTMT6plex [K17];1xTMT6plex [N-Term];1xPhospho [S4(100)]	6	Q9H4L5	Q9H4L5 [301-317]	Q9H4L5 1xPhospho [S304(100)]	Oxysterol-binding protein-related protein 3 OS=Homo sapiens OX=9606 GN=OSBPL3 PE=1 SV=1	0	2426.2	0.992	0.856972	0.971061	1.969e-10	5.93
[R].SSAQTSAAGATATTSTSSTVTVTAPAPAATGSPVK.[K]	1xTMT6plex [K35];1xTMT6plex [N-Term];1xPhospho [S32(100)]	1	Q9ULU4-19	Q9ULU4-19 [793-827]	Q9ULU4-19 1xPhospho [S824(100)]	Isoform 19 of Protein kinase C-binding protein 1 OS=Homo sapiens OX=9606 GN=ZMYND8	0	3673.86	0.911	0.40271	0.860276	2.314e-13	5.93
[R].TASQGPQTDSVIQNSENIK.[A]	1xTMT6plex [K19];1xTMT6plex [N-Term];1xPhospho [S3(100)]	2	Q9NZN5-2	Q9NZN5-2 [1267-1285]	Q9NZN5-2 1xPhospho [S1269(100)]	Isoform 2 of Rho guanine nucleotide exchange factor 12 OS=Homo sapiens OX=9606 GN=ARHGEF12	0	2555.28	0.958	0.866957	0.972766	6.012e-08	5.93
[R].SPHQLLSPSSFSPSATPSQK.[Y]	1xTMT6plex [K20];1xTMT6plex [N-Term];1xPhospho [S1(100)]	1	Q14181	Q14181 [141-160]	Q14181 1xPhospho [S141(100)]	DNA polymerase alpha subunit B OS=Homo sapiens OX=9606 GN=POLA2 PE=1 SV=2	0	2621.34	0.977	0.560914	0.892542	9.109e-11	5.93
[R].AAAAGLGHPASPGGSEDGPPGSEEEDAAR.[E]	1xTMT6plex [N-Term];1xPhospho [S11(100)]	2	Q99856	Q99856 [67-95]	Q99856 1xPhospho [S77(100)]	AT-rich interactive domain-containing protein 3A OS=Homo sapiens OX=9606 GN=ARID3A PE=1 SV=2	0	2969.31	0.971	0.599122	0.903485	2.872e-12	5.93
[R].KTQSFYMSSPGPSEYCPSER.[T]	1xCarbamidomethyl [C16];1xTMT6plex [K1];1xTMT6plex [N-Term];1xPhospho [S4(100)]	1	Q08AE8-2	Q08AE8-2 [718-737]	Q08AE8-2 1xPhospho [S721(100)]	Isoform 2 of Protein spire homolog 1 OS=Homo sapiens OX=9606 GN=SPIRE1	1	2876.3	0.966	0.0194252	0.711982	1.118e-09	5.92
[K].SSSSVTTSETQPCTPSSSDYSDLQR.[V]	1xCarbamidomethyl [C13];1xTMT6plex [N-Term];1xPhospho [S1(100)]	2	P50552	P50552 [322-346]	P50552 1xPhospho [S322(100)]	Vasodilator-stimulated phosphoprotein OS=Homo sapiens OX=9606 GN=VASP PE=1 SV=3	0	3016.29	0.978	0.482394	0.875084	2.987e-10	5.92
[K].GALGSPVAAAGAAMQESFGCVVANR.[F]	1xCarbamidomethyl [C20];1xTMT6plex [N-Term];1xPhospho [S5(100)]	2	Q5JVS0	Q5JVS0 [3-27]	Q5JVS0 1xPhospho [S7(100)]	Intracellular hyaluronan-binding protein 4 OS=Homo sapiens OX=9606 GN=HABP4 PE=1 SV=1	0	2700.28	0.874	0.293394	0.831428	5.904e-13	5.92
[R].SSPPLRTPDVLESSGPAVR.[S]	1xTMT6plex [N-Term];1xPhospho [T7(100)]	1	O75676	O75676 [681-699]	O75676 1xPhospho [T687(100)]	Ribosomal protein S6 kinase alpha-4 OS=Homo sapiens OX=9606 GN=RPS6KA4 PE=1 SV=1	1	2274.17	1.089	0.464428	0.871318	2.224e-10	5.92
[K].EVHDELEDLPSPPPPLSPPPTTSPHK.[Q]	1xTMT6plex [K26];1xTMT6plex [N-Term];2xPhospho [S11(100); S17(100)]	3	Q9NQX3	Q9NQX3 [178-203]	Q9NQX3 2xPhospho [S188(100); S194(100)]	Gephyrin OS=Homo sapiens OX=9606 GN=GPHN PE=1 SV=1	0	3431.66	1.097	0.317624	0.840236	2.151e-12	5.92
[R].GGMGSGGLATGIAGGLAGMGGIQNEK.[E]	1xTMT6plex [K26];1xTMT6plex [N-Term];1xPhospho [S5(100)]	1	P05783	P05783 [56-81]	P05783 1xPhospho [S60(100)]	Keratin, type I cytoskeletal 18 OS=Homo sapiens OX=9606 GN=KRT18 PE=1 SV=2	0	2799.39	0.939	0.511725	0.882741	1.131e-09	5.92
[R].HLSQDHTVPGRPAASELHSR.[A]	1xTMT6plex [N-Term];1xPhospho [S3(100)]	3	Q8TEK3-1	Q8TEK3-1 [784-803]	Q8TEK3-1 1xPhospho [S786(100)]	Isoform 2 of Histone-lysine N-methyltransferase, H3 lysine-79 specific OS=Homo sapiens OX=9606 GN=DOT1L	0	2504.24	0.985	0.611245	0.904956	1.445e-08	5.92
[K].NRHSPDHPGMGSSQASSSSSLR.[-]	1xTMT6plex [N-Term];1xPhospho [S4(100)]	8	A0JLT2	A0JLT2 [223-244]	A0JLT2 1xPhospho [S226(100)]	Mediator of RNA polymerase II transcription subunit 19 OS=Homo sapiens OX=9606 GN=MED19 PE=1 SV=2	1	2591.16	0.933	0.298175	0.832394	1.549e-11	5.91
[K].TSQVGAASAPAKESPR.[K]	1xTMT6plex [K12];1xTMT6plex [N-Term];1xPhospho [S14(100)]	7	Q13428-6; Q13428	Q13428-6 [368-383]; Q13428 [368-383]	Q13428-6 1xPhospho [S381(100)]; Q13428 1xPhospho [S381(100)]	Isoform 6 of Treacle protein OS=Homo sapiens OX=9606 GN=TCOF1 Treacle protein OS=Homo sapiens OX=9606 GN=TCOF1 PE=1 SV=3	1	2095.09	0.978	0.637316	0.912699	1.438e-09	5.91
[K].LTQTSSTEQLNVLETETEVLNK.[E]	1xTMT6plex [K22];1xTMT6plex [N-Term];1xPhospho [S6(99.2)]	1	Q5JSH3	Q5JSH3 [157-178]	Q5JSH3 1xPhospho [S162(99.2)]	WD repeat-containing protein 44 OS=Homo sapiens OX=9606 GN=WDR44 PE=1 SV=1	0	3015.55	1.041	0.874413	0.97441	8.02e-11	5.91
[K].DAVFDGSSCISPTIVQQFGYQR.[R]	1xCarbamidomethyl [C9];1xTMT6plex [N-Term];1xPhospho [S11(100)]	2	P04049	P04049 [19-40]	P04049 1xPhospho [S29(100)]	RAF proto-oncogene serine/threonine-protein kinase OS=Homo sapiens OX=9606 GN=RAF1 PE=1 SV=1	0	2784.29	1.071	0.652914	0.918156	8.084e-12	5.91
[K].EVHDELEDLPSPPPPLSPPPTTSPHKQTEDK.[G]	2xTMT6plex [K26; K31];1xTMT6plex [N-Term];3xPhospho [S11(100); T/S]	6	Q9NQX3	Q9NQX3 [178-208]	Q9NQX3 3xPhospho [S188(100); S200(99.7); T/S]	Gephyrin OS=Homo sapiens OX=9606 GN=GPHN PE=1 SV=1	1	4342.06	1.062	0.92114	0.983424	9.067e-12	5.91
[K].QQQLEEEAAKPPEPEKPVSPPPIESK.[H]	3xTMT6plex [K10; K16; K26];1xTMT6plex [N-Term];1xPhospho [S19(100)]	3	Q9Y618	Q9Y618 [197-222]	Q9Y618 1xPhospho [S215(100)]	Nuclear receptor corepressor 2 OS=Homo sapiens OX=9606 GN=NCOR2 PE=1 SV=3	0	3879.1	1.041	0.406361	0.861035	1.201e-11	5.91
[K].TIQNSSVSPTSSSSSSSSTGETQTQSSSR.[L]	1xTMT6plex [N-Term];1xPhospho [S8(98.7)]	5	Q7Z417	Q7Z417 [369-397]	Q7Z417 1xPhospho [S376(98.7)]	Nuclear fragile X mental retardation-interacting protein 2 OS=Homo sapiens OX=9606 GN=NUFIP2 PE=1 SV=1	0	3201.42	1.017	0.715475	0.933681	2.441e-12	5.91
[K].EAASSSSGTQPAPPAPASPWDSK.[K]	1xTMT6plex [K23];1xTMT6plex [N-Term];1xPhospho [S18(100)]	1	Q9H7N4	Q9H7N4 [531-553]	Q9H7N4 1xPhospho [S548(100)]	Splicing factor, arginine/serine-rich 19 OS=Homo sapiens OX=9606 GN=SCAF1 PE=1 SV=3	0	2764.32	1.321	0.219725	0.809889	1.282e-08	5.91
[K].KGAAEEAELEDSDDEEKPVK.[Q]	3xTMT6plex [K1; K17; K20];1xTMT6plex [N-Term];1xPhospho [S12(100)]	2	Q9UBB9	Q9UBB9 [87-106]	Q9UBB9 1xPhospho [S98(100)]	Tuftelin-interacting protein 11 OS=Homo sapiens OX=9606 GN=TFIP11 PE=1 SV=1	1	3185.63	1.028	0.344301	0.841385	1.239e-12	5.91
[K].GQGTFDGEENAVLYQNYK.[E]	1xTMT6plex [K18];1xTMT6plex [N-Term];1xPhospho [T4(100)]	1	Q96DR7	Q96DR7 [367-384]	Q96DR7 1xPhospho [T370(100)]	Rho guanine nucleotide exchange factor 26 OS=Homo sapiens OX=9606 GN=ARHGEF26 PE=1 SV=4	0	2571.22	0.968	0.446287	0.868924	6.049e-10	5.9
[R].GAAAAATGQPGTAPAGTPGAPPLAGMAIVK.[E]	1xTMT6plex [K30];1xTMT6plex [N-Term];1xPhospho [T17(100)]	3	Q13263	Q13263 [525-554]	Q13263 1xPhospho [T541(100)]	Transcription intermediary factor 1-beta OS=Homo sapiens OX=9606 GN=TRIM28 PE=1 SV=5	0	3110.65	0.977	0.856839	0.971061	8.055e-13	5.9
[R].TVAISDAAQLPHDYCTTPGGTLFSTTPGGTR.[I]	1xCarbamidomethyl [C15];1xTMT6plex [N-Term];2xPhospho [T25(100); T26(100)]	8	Q13542	Q13542 [21-51]	Q13542 2xPhospho [T45(100); T46(100)]	Eukaryotic translation initiation factor 4E-binding protein 2 OS=Homo sapiens OX=9606 GN=EIF4EBP2 PE=1 SV=1	0	3581.62	1.064	0.991982	0.998729	7.793e-12	5.9
[R].RDSGVGSGLEAQESWER.[L]	1xTMT6plex [N-Term];1xPhospho [S3(100)]	2	Q12770	Q12770 [820-836]	Q12770 1xPhospho [S822(100)]	Sterol regulatory element-binding protein cleavage-activating protein OS=Homo sapiens OX=9606 GN=SCAP PE=1 SV=4	1	2171.99	1.022	0.379318	0.850594	1.408e-09	5.9
[K].EGVIEAGAFQGSPAPPLPSVMSPSR.[V]	1xTMT6plex [N-Term];1xPhospho [S22(100)]	2	P53367	P53367 [58-82]	P53367 1xPhospho [S79(100)]	Arfaptin-1 OS=Homo sapiens OX=9606 GN=ARFIP1 PE=1 SV=2	0	2790.37	1.127	0.0163353	0.701609	2.948e-11	5.9
[K].SNDSTEQNLSDGTPMPDSYPTTPSSTDAATSESK.[E]	1xTMT6plex [K34];1xTMT6plex [N-Term];1xPhospho [T22(100)]	1	Q7Z6Z7	Q7Z6Z7 [2726-2759]	Q7Z6Z7 1xPhospho [T2747(100)]	E3 ubiquitin-protein ligase HUWE1 OS=Homo sapiens OX=9606 GN=HUWE1 PE=1 SV=3	0	4056.78	1.105	0.524319	0.884746	3.831e-13	5.9
[K].TTTAAGSSHSRPGVPVEGSPGRNPGV.[-]	1xTMT6plex [N-Term];1xPhospho [S19(100)]	1	Q8NE01	Q8NE01 [682-707]	Q8NE01 1xPhospho [S700(100)]	Metal transporter CNNM3 OS=Homo sapiens OX=9606 GN=CNNM3 PE=1 SV=1	1	2784.36	1.08	0.710251	0.932608	4.165e-12	5.9
[R].RVEHNQSYSQAGITETEWTSGSSK.[G]	1xTMT6plex [K24];1xTMT6plex [N-Term];1xPhospho [S7(100)]	2	P42167	P42167 [216-239]	P42167 1xPhospho [S222(100)]	Lamina-associated polypeptide 2, isoforms beta/gamma OS=Homo sapiens OX=9606 GN=TMPO PE=1 SV=2	1	3220.53	0.941	0.46382	0.871318	9.014e-12	5.9
[K].LEDSEVRSVASNQSEMEFSSLQDMPK.[E]	1xTMT6plex [K26];1xTMT6plex [N-Term];3xPhospho [S8(100); S11(100); S14(100)]	16	Q8N163	Q8N163 [668-693]	Q8N163 3xPhospho [S675(100); S678(100); S681(100)]	Cell cycle and apoptosis regulator protein 2 OS=Homo sapiens OX=9606 GN=CCAR2 PE=1 SV=2	1	3641.56	0.999	0.898245	0.978859	1.437e-10	5.9
[R].RDSSSHEETPGSHPLYGHGECK.[W]	1xCarbamidomethyl [C21];1xTMT6plex [K22];1xTMT6plex [N-Term];1xPhospho [S3(99.3)]	1	Q8IVH2	Q8IVH2 [289-310]	Q8IVH2 1xPhospho [S291(99.3)]	Forkhead box protein P4 OS=Homo sapiens OX=9606 GN=FOXP4 PE=1 SV=1	1	3005.36	1.023	0.921311	0.983424	3.111e-10	5.9
[R].LSPAYSLGSLTGASPCQSPCVQR.[K]	2xCarbamidomethyl [C16; C20];1xTMT6plex [N-Term];1xPhospho [S6(99.6)]	1	Q86UU1	Q86UU1 [538-560]	Q86UU1 1xPhospho [S543(99.6)]	Pleckstrin homology-like domain family B member 1 OS=Homo sapiens OX=9606 GN=PHLDB1 PE=1 SV=1	0	2745.29	0.909	0.796959	0.955061	1.165e-10	5.89
[K].KDASSSPASTASSASSTSLK.[S]	2xTMT6plex [K1; K20];1xTMT6plex [N-Term];1xPhospho [S5(99.5)]	1	Q04724	Q04724 [281-300]	Q04724 1xPhospho [S285(99.5)]	Transducin-like enhancer protein 1 OS=Homo sapiens OX=9606 GN=TLE1 PE=1 SV=2	1	2637.36	0.987	0.942813	0.988381	1.557e-11	5.89
[R].SVEDVRPHHTDANNQSACFEAPDQK.[T]	1xCarbamidomethyl [C18];1xTMT6plex [K25];1xTMT6plex [N-Term];1xPhospho [S1(100)]	1	Q9Y520	Q9Y520 [878-902]	Q9Y520 1xPhospho [S878(100)]	Protein PRRC2C OS=Homo sapiens OX=9606 GN=PRRC2C PE=1 SV=4	0	3390.56	1.137	0.621787	0.908205	1.147e-09	5.89
[R].RKPVLPALTINPTIAEGPSPTSEGASEANLVDLQK.[K]	2xTMT6plex [K2; K35];1xTMT6plex [N-Term];1xPhospho [S/T]	1	P36507	P36507 [5-39]		Dual specificity mitogen-activated protein kinase kinase 2 OS=Homo sapiens OX=9606 GN=MAP2K2 PE=1 SV=1	1	4381.4	0.997	0.954704	0.990672	1.542e-11	5.89
[R].KEQTLQGAEEDEDLEGPPSYKPPTPK.[A]	3xTMT6plex [K1; K21; K26];1xTMT6plex [N-Term];1xPhospho [T4(100)]	1	Q92692	Q92692 [387-412]	Q92692 1xPhospho [T390(100)]	Nectin-2 OS=Homo sapiens OX=9606 GN=NECTIN2 PE=1 SV=1	1	3880.01	1.008	0.875217	0.974559	3.881e-09	5.89
[K].SGSMEEDVDTSPGGDYYTSPSSPTSSSR.[N]	1xTMT6plex [N-Term];1xPhospho [S22(99.1)]	3	P08651	P08651 [284-311]	P08651 1xPhospho [S305(99.7)]	Nuclear factor 1 C-type OS=Homo sapiens OX=9606 GN=NFIC PE=1 SV=2	0	3192.3	1.023	0.919217	0.983164	3.698e-12	5.89
[R].IFPPETSASVAATPPPSTASAPAAVNSSASADKPLSNMK.[I]	2xTMT6plex [K33; K39];1xTMT6plex [N-Term];1xPhospho [T13(96.6)]	1	P09874	P09874 [356-394]	P09874 1xPhospho [T368(96.6)]	Poly [ADP-ribose] polymerase 1 OS=Homo sapiens OX=9606 GN=PARP1 PE=1 SV=4	0	4535.33	0.897	0.533643	0.887388	6.672e-15	5.89
[K].RKPSVPDSASPADDSFVDPGER.[L]	1xTMT6plex [K2];1xTMT6plex [N-Term];1xPhospho [S15(100)]	1	P16333	P16333 [82-103]	P16333 1xPhospho [S96(100)]	Cytoplasmic protein NCK1 OS=Homo sapiens OX=9606 GN=NCK1 PE=1 SV=1	1	2867.4	1.055	0.768805	0.948856	1.906e-12	5.89
[K].RPDYAPMESSDEEDEEFQFIK.[K]	1xTMT6plex [K21];1xTMT6plex [N-Term];2xPhospho [S9(100); S10(100)]	7	P55081	P55081 [44-64]	P55081 2xPhospho [S52(100); S53(100)]	Microfibrillar-associated protein 1 OS=Homo sapiens OX=9606 GN=MFAP1 PE=1 SV=2	0	3180.36	1.119	0.724355	0.936435	6.704e-12	5.89
[R].AGGASPAASSTAQPPTQHR.[L]	1xTMT6plex [N-Term];1xPhospho [S5(100)]	14	Q8IU81	Q8IU81 [449-467]	Q8IU81 1xPhospho [S453(100)]	Interferon regulatory factor 2-binding protein 1 OS=Homo sapiens OX=9606 GN=IRF2BP1 PE=1 SV=1	0	2101	0.998	0.711319	0.932754	2.052e-12	5.89
[R].QQDLHLESPQRQPEYSPESPR.[C]	1xTMT6plex [N-Term];2xPhospho [S8(100); S19(100)]	4	Q9H6F5	Q9H6F5 [95-115]	Q9H6F5 2xPhospho [S102(100); S113(99.3)]	Coiled-coil domain-containing protein 86 OS=Homo sapiens OX=9606 GN=CCDC86 PE=1 SV=1	1	2910.3	1.013	0.36511	0.846113	2.969e-09	5.89
[K].DKFSPFPVQDRPESSLVFK.[D]	2xTMT6plex [K2; K19];1xTMT6plex [N-Term];1xPhospho [S4(100)]	3	Q9UQ35	Q9UQ35 [1185-1203]	Q9UQ35 1xPhospho [S1188(100)]	Serine/arginine repetitive matrix protein 2 OS=Homo sapiens OX=9606 GN=SRRM2 PE=1 SV=2	1	2990.6	1.01	0.5984	0.903485	2.263e-09	5.89
[K].KKPSTDEQTSSAEEDVPTCGYLNVLSNSR.[W]	1xCarbamidomethyl [C19];2xTMT6plex [K1; K2];1xTMT6plex [N-Term];2xPhospho [S10(99.4); S11(100)]	1	Q8N556	Q8N556 [333-361]	Q8N556 2xPhospho [S342(99.4); S343(100)]	Actin filament-associated protein 1 OS=Homo sapiens OX=9606 GN=AFAP1 PE=1 SV=2	1	4059.92	0.923	0.926045	0.983731	1.308e-12	5.89
[R].GQLERSPSGSAFGSQENLR.[W]	1xTMT6plex [N-Term];1xPhospho [S6(99.4)]	3	Q96N67-6	Q96N67-6 [1416-1434]	Q96N67-6 1xPhospho [S1421(100)]	Isoform 6 of Dedicator of cytokinesis protein 7 OS=Homo sapiens OX=9606 GN=DOCK7	1	2329.11	1.171	0.103125	0.775889	2.582e-10	5.89
[R].RASAPHGPLDMAPFAR.[L]	1xTMT6plex [N-Term];1xPhospho [S3(100)]	1	Q8N4B1	Q8N4B1 [211-226]	Q8N4B1 1xPhospho [S213(100)]	Sesquipedalian-1 OS=Homo sapiens OX=9606 GN=PHETA1 PE=1 SV=1	1	2002.99	0.996	0.969955	0.993873	2.911e-08	5.88
[K].RASPNLFSEAQYQEAPVEK.[N]	1xTMT6plex [K19];1xTMT6plex [N-Term];1xPhospho [S3(100)]	3	Q9HC77	Q9HC77 [258-276]	Q9HC77 1xPhospho [S260(100)]	Centromere protein J OS=Homo sapiens OX=9606 GN=CENPJ PE=1 SV=2	1	2702.36	0.98	0.961066	0.991107	1.464e-10	5.88
[R].HPPLYQAGLTPPLSPPK.[S]	1xTMT6plex [K17];1xTMT6plex [N-Term];1xPhospho [S14(100)]	2	Q9ULL5	Q9ULL5 [1295-1311]	Q9ULL5 1xPhospho [S1308(100)]	Proline-rich protein 12 OS=Homo sapiens OX=9606 GN=PRR12 PE=1 SV=3	0	2351.29	0.982	0.946325	0.989276	9.528e-11	5.88
[K].RTIQEVLEEQSEDEDR.[E]	1xTMT6plex [N-Term];1xPhospho [S11(100)]	2	P18858	P18858 [131-146]	P18858 1xPhospho [S141(100)]	DNA ligase 1 OS=Homo sapiens OX=9606 GN=LIG1 PE=1 SV=1	1	2285.05	1.072	0.10441	0.775889	1.742e-11	5.88
[R].EALAEAALESPRPALVR.[S]	1xTMT6plex [N-Term];1xPhospho [S10(100)]	12	O14745	O14745 [271-287]	O14745 1xPhospho [S280(100)]	Na(+)/H(+) exchange regulatory cofactor NHE-RF1 OS=Homo sapiens OX=9606 GN=SLC9A3R1 PE=1 SV=4	0	2102.12	1.022	0.411442	0.861035	1.343e-10	5.88
[K].VAEPELMGTPDGTCYPPPPVPR.[Q]	1xCarbamidomethyl [C14];1xTMT6plex [N-Term];1xPhospho [T9(100)]	2	P27708	P27708 [1876-1897]	P27708 1xPhospho [T1884(100)]	CAD protein OS=Homo sapiens OX=9606 GN=CAD PE=1 SV=3	0	2689.26	0.998	0.852769	0.970727	1.318e-11	5.87
[R].DSLGAYASQDANEQGQDLGK.[R]	1xTMT6plex [K20];1xTMT6plex [N-Term];1xPhospho [S2(100)]	3	Q9C0C2	Q9C0C2 [892-911]	Q9C0C2 1xPhospho [S893(100)]	182 kDa tankyrase-1-binding protein OS=Homo sapiens OX=9606 GN=TNKS1BP1 PE=1 SV=4	0	2605.22	1.089	0.134352	0.787005	1.624e-09	5.87
[R].AHASPFSGALTPSAPPGPEMNR.[S]	1xTMT6plex [N-Term];1xPhospho [S4(100)]	1	O15027	O15027 [119-140]	O15027 1xPhospho [S122(100)]	Protein transport protein Sec16A OS=Homo sapiens OX=9606 GN=SEC16A PE=1 SV=4	0	2501.18	1.069	0.500082	0.879854	1.508e-10	5.87
[R].YESQEPLAGQESPLPLATR.[E]	1xTMT6plex [N-Term];1xPhospho [S12(100)]	8	Q9C0C2	Q9C0C2 [590-608]	Q9C0C2 1xPhospho [S601(100)]	182 kDa tankyrase-1-binding protein OS=Homo sapiens OX=9606 GN=TNKS1BP1 PE=1 SV=4	0	2395.17	0.994	0.796304	0.954649	9.598e-11	5.87
[K].KSASSESEAENLEAQPQSTVRPEEIPPIPENR.[F]	1xTMT6plex [K1];1xTMT6plex [N-Term];3xPhospho [S4(100); S5(100); S7(100)]	2	Q13427	Q13427 [253-284]	Q13427 3xPhospho [S256(100); S257(100); S259(100)]	Peptidyl-prolyl cis-trans isomerase G OS=Homo sapiens OX=9606 GN=PPIG PE=1 SV=2	1	4217.94	1.018	0.775972	0.949688	6.789e-11	5.87
[K].DLHQPSLSPASPHSQGFER.[G]	1xTMT6plex [N-Term];1xPhospho [S8(99.5)]	1	Q9BZF1	Q9BZF1 [58-76]	Q9BZF1 1xPhospho [S65(99.5)]	Oxysterol-binding protein-related protein 8 OS=Homo sapiens OX=9606 GN=OSBPL8 PE=1 SV=3	0	2399.13	0.986	0.777692	0.95	1.064e-10	5.87
[R].DKEDPQEMPHSPLGSMPEIR.[D]	1xTMT6plex [K2];1xTMT6plex [N-Term];1xPhospho [S11(100)]	1	Q9HB58	Q9HB58 [234-253]	Q9HB58 1xPhospho [S244(100)]	Sp110 nuclear body protein OS=Homo sapiens OX=9606 GN=SP110 PE=1 SV=5	1	2831.35	1.026	0.470087	0.872601	1.023e-10	5.87
[R].DTTLIRHSPQPSPSSSFNEGLLTGGHR.[H]	1xTMT6plex [N-Term];1xPhospho [S8(100)]	1	Q9Y2J4	Q9Y2J4 [595-621]	Q9Y2J4 1xPhospho [S602(100)]	Angiomotin-like protein 2 OS=Homo sapiens OX=9606 GN=AMOTL2 PE=1 SV=3	1	3200.57	0.943	0.105339	0.776695	3.747e-09	5.86
[K].TPPTAALSAPPPLISTLGGRPVSPR.[R]	1xTMT6plex [N-Term];1xPhospho [S15(99.5)]	1	Q8WXX7	Q8WXX7 [1211-1235]	Q8WXX7 1xPhospho [S1225(99.5)]	Autism susceptibility gene 2 protein OS=Homo sapiens OX=9606 GN=AUTS2 PE=1 SV=1	0	2762.52	0.903	0.274891	0.825926	2.864e-09	5.86
[K].TVSSPPTSPRPGSAATVSASTSNIIPPR.[H]	1xTMT6plex [N-Term];1xPhospho [T/S]	4	O76094	O76094 [618-645]		Signal recognition particle subunit SRP72 OS=Homo sapiens OX=9606 GN=SRP72 PE=1 SV=3	0	3044.56	0.966	0.146527	0.791855	8.258e-09	5.86
[R].AATAARPPAPPPAPQPPSPTPSPPRPTLAR.[E]	1xTMT6plex [N-Term];1xPhospho [S18(99.1)]	1	Q96B36	Q96B36 [71-100]	Q96B36 1xPhospho [S88(99.1)]	Proline-rich AKT1 substrate 1 OS=Homo sapiens OX=9606 GN=AKT1S1 PE=1 SV=1	0	3273.75	0.913	0.628896	0.910261	3.763e-10	5.86
[K].LEDSEVRSVASNQSEMEFSSLQDMPK.[E]	1xTMT6plex [K26];1xTMT6plex [N-Term];2xPhospho [S8(100); S11(100)]	2	Q8N163	Q8N163 [668-693]	Q8N163 2xPhospho [S675(100); S678(100)]	Cell cycle and apoptosis regulator protein 2 OS=Homo sapiens OX=9606 GN=CCAR2 PE=1 SV=2	1	3561.59	1.208	0.57577	0.896535	8.485e-10	5.86
[K].ERESPPPSALQPVQLPR.[L]	1xTMT6plex [N-Term];1xPhospho [S4(100)]	2	Q86VE0	Q86VE0 [199-215]	Q86VE0 1xPhospho [S202(100)]	Myb-related transcription factor, partner of profilin OS=Homo sapiens OX=9606 GN=MYPOP PE=1 SV=2	1	2210.15	1.011	0.412451	0.861035	4.996e-11	5.86
[R].HQQDSDLSAACSDADLHR.[H]	1xCarbamidomethyl [C11];1xTMT6plex [N-Term];3xPhospho [S5(100); S8(100); S12(100)]	1	Q9H9J4	Q9H9J4 [1215-1232]	Q9H9J4 3xPhospho [S1219(100); S1222(100); S1226(100)]	Ubiquitin carboxyl-terminal hydrolase 42 OS=Homo sapiens OX=9606 GN=USP42 PE=1 SV=3	0	2494.93	1.023	0.630866	0.910447	3.332e-09	5.86
[K].LSEGSQPAEEEEDQETPSR.[N]	1xTMT6plex [N-Term];1xPhospho [S2(100)]	3	Q9UKV3; Q9UKV3-5	Q9UKV3 [239-257]; Q9UKV3-5 [239-257]	Q9UKV3 1xPhospho [S240(100)]; Q9UKV3-5 1xPhospho [S240(100)]	Apoptotic chromatin condensation inducer in the nucleus OS=Homo sapiens OX=9606 GN=ACIN1 PE=1 SV=2 Isoform 4 of Apoptotic chromatin condensation inducer in the nucleus OS=Homo sapiens OX=9606 GN=ACIN1	0	2427.04	1.062	0.876138	0.974885	6.85e-10	5.85
[R].GLRDSHSSEEDEASSQTDLSQTISK.[K]	1xTMT6plex [K25];1xTMT6plex [N-Term];3xPhospho [S5(100); S7(100); S8(100)]	3	Q5JTV8	Q5JTV8 [150-174]	Q5JTV8 3xPhospho [S154(100); S156(100); S157(100)]	Torsin-1A-interacting protein 1 OS=Homo sapiens OX=9606 GN=TOR1AIP1 PE=1 SV=2	1	3405.45	0.973	0.519071	0.883979	1.619e-09	5.85
[R].ASPGHSPHYFAASSPTSPNALPPAR.[K]	1xTMT6plex [N-Term];1xPhospho [S2(100)]	2	Q8TEM1	Q8TEM1 [1847-1871]	Q8TEM1 1xPhospho [S1848(100)]	Nuclear pore membrane glycoprotein 210 OS=Homo sapiens OX=9606 GN=NUP210 PE=1 SV=3	0	2826.36	0.915	0.549412	0.891059	1.723e-11	5.85
[R].ILDPEGLALGAVIASSKK.[A]	2xTMT6plex [K17; K18];1xTMT6plex [N-Term];1xPhospho [S15(100)]	1	Q8IY81	Q8IY81 [662-679]	Q8IY81 1xPhospho [S676(100)]	pre-rRNA 2'-O-ribose RNA methyltransferase FTSJ3 OS=Homo sapiens OX=9606 GN=FTSJ3 PE=1 SV=2	1	2549.49	1.087	0.605113	0.90388	3.473e-12	5.85
[R].DGGGVRDEGPAAAGDGLGRPLGPTPSQSR.[F]	1xTMT6plex [N-Term];1xPhospho [S26(98.7)]	2	P55011	P55011 [52-80]	P55011 1xPhospho [S77(98.9)]	Solute carrier family 12 member 2 OS=Homo sapiens OX=9606 GN=SLC12A2 PE=1 SV=1	1	3056.47	0.989	0.615863	0.906479	2.536e-11	5.85
[K].KTSASDVTNIYPGDAGK.[A]	2xTMT6plex [K1; K17];1xTMT6plex [N-Term];1xPhospho [S3(99.6)]	1	Q15042	Q15042 [535-551]	Q15042 1xPhospho [S537(99.6)]	Rab3 GTPase-activating protein catalytic subunit OS=Homo sapiens OX=9606 GN=RAB3GAP1 PE=1 SV=3	1	2491.3	0.924	0.448387	0.868924	2.858e-08	5.85
[K].YMEDVTQIVVEPEPTAEEKPSPR.[R]	1xTMT6plex [K19];1xTMT6plex [N-Term];1xPhospho [S21(100)]	2	O15297	O15297 [20-42]	O15297 1xPhospho [S40(100)]	Protein phosphatase 1D OS=Homo sapiens OX=9606 GN=PPM1D PE=1 SV=1	0	3182.57	1.014	0.652374	0.918156	4.661e-11	5.85
[K].SYESSEDCSEAAGSPARK.[V]	1xCarbamidomethyl [C8];1xTMT6plex [K18];1xTMT6plex [N-Term];1xPhospho [S14(100)]	4	Q6P6C2	Q6P6C2 [371-388]	Q6P6C2 1xPhospho [S384(100)]	RNA demethylase ALKBH5 OS=Homo sapiens OX=9606 GN=ALKBH5 PE=1 SV=2	1	2469.1	0.947	0.110833	0.778383	2.832e-10	5.84
[K].RACASPSAQVEGSPVAGSDGSQPAVK.[L]	1xCarbamidomethyl [C3];1xTMT6plex [K26];1xTMT6plex [N-Term];1xPhospho [S5(100)]	2	Q9UFC0	Q9UFC0 [247-272]	Q9UFC0 1xPhospho [S251(100)]	Leucine-rich repeat and WD repeat-containing protein 1 OS=Homo sapiens OX=9606 GN=LRWD1 PE=1 SV=2	1	3051.5	0.937	0.346378	0.841385	8.883e-11	5.84
[K].TATCHSSSSPPIDAASAEPYGFR.[A]	1xCarbamidomethyl [C4];1xTMT6plex [N-Term];1xPhospho [S9(99)]	1	P46821	P46821 [1811-1833]	P46821 1xPhospho [S1819(99)]	Microtubule-associated protein 1B OS=Homo sapiens OX=9606 GN=MAP1B PE=1 SV=2	0	2718.21	1.049	0.115044	0.779663	9.913e-11	5.84
[R].TQVYRPPPPYPPPRPANSTPDLSR.[H]	1xTMT6plex [N-Term];1xPhospho [S/T/Y]	2	Q16825	Q16825 [560-583]		Tyrosine-protein phosphatase non-receptor type 21 OS=Homo sapiens OX=9606 GN=PTPN21 PE=1 SV=2	0	3012.53	0.91	0.28867	0.82897	3.605e-10	5.84
[R].RIPVLSPKPVAPPAPPSSSQLCR.[Y]	1xCarbamidomethyl [C22];1xTMT6plex [K8];1xTMT6plex [N-Term];1xPhospho [S6(100)]	1	Q6PJT7-2	Q6PJT7-2 [660-682]	Q6PJT7-2 1xPhospho [S665(100)]	Isoform 2 of Zinc finger CCCH domain-containing protein 14 OS=Homo sapiens OX=9606 GN=ZC3H14	1	2992.66	0.953	0.477718	0.875075	2.664e-11	5.84
[K].ALELPLAASSIPRPRTPSPESHR.[S]	1xTMT6plex [N-Term];2xPhospho [S10(98.3); T/S]	2	Q66K74	Q66K74 [623-645]	Q66K74 2xPhospho [S632(98.3); T/S]	Microtubule-associated protein 1S OS=Homo sapiens OX=9606 GN=MAP1S PE=1 SV=2	1	2871.45	1.002	0.518066	0.883979	1.242e-09	5.84
[R].KTSPAPGGPAGEGPLQSLTCLIGEK.[D]	1xCarbamidomethyl [C20];2xTMT6plex [K1; K25];1xTMT6plex [N-Term];1xPhospho [T/S]	2	Q07912	Q07912 [100-124]		Activated CDC42 kinase 1 OS=Homo sapiens OX=9606 GN=TNK2 PE=1 SV=3	1	3232.73	1.06	0.74486	0.941342	8.16e-09	5.84
[K].NTADHDESPPRTPTGNAPSSESDIDISSPNVSHDESIAK.[D]	1xTMT6plex [K39];1xTMT6plex [N-Term];2xPhospho [S8(100); T12(100)]	3	O95251	O95251 [117-155]	O95251 2xPhospho [S124(100); T128(99.5)]	Histone acetyltransferase KAT7 OS=Homo sapiens OX=9606 GN=KAT7 PE=1 SV=1	1	4693.1	1.01	0.833964	0.966302	7.684e-13	5.83
[K].KAYSFCGTVEYMAPEVVNR.[QR]	1xCarbamidomethyl [C6];1xTMT6plex [K1];1xTMT6plex [N-Term];1xPhospho [S4(100)]	3	P51812; Q15418	P51812 [224-242]; Q15418 [218-236]	P51812 1xPhospho [S227(100)]; Q15418 1xPhospho [S221(100)]	Ribosomal protein S6 kinase alpha-3 OS=Homo sapiens OX=9606 GN=RPS6KA3 PE=1 SV=1 Ribosomal protein S6 kinase alpha-1 OS=Homo sapiens OX=9606 GN=RPS6KA1 PE=1 SV=2	1	2759.33	0.965	0.627515	0.90984	1.129e-09	5.83
[R].KNSSTDQGSDEEGSLQK.[E]	2xTMT6plex [K1; K17];1xTMT6plex [N-Term];2xPhospho [S4(98.8); S9(100)]	1	Q12789	Q12789 [1060-1076]	Q12789 2xPhospho [S1063(98.8); S1068(100)]	General transcription factor 3C polypeptide 1 OS=Homo sapiens OX=9606 GN=GTF3C1 PE=1 SV=4	1	2657.23	1.021	0.805671	0.95849	2.266e-08	5.83
[K].LCDFGSASHVADNDITPYLVSR.[F]	1xCarbamidomethyl [C2];1xTMT6plex [N-Term];1xPhospho [T16(100)]	1	Q13523	Q13523 [832-853]	Q13523 1xPhospho [T847(100)]	Serine/threonine-protein kinase PRP4 homolog OS=Homo sapiens OX=9606 GN=PRPF4B PE=1 SV=3	0	2746.27	0.975	0.953052	0.990672	1.837e-15	5.83
[K].EEPLSEEEPCTSTAIASPEKK.[K]	1xCarbamidomethyl [C10];2xTMT6plex [K20; K21];1xTMT6plex [N-Term];1xPhospho [S5(100)]	1	Q9Y2X3	Q9Y2X3 [498-518]	Q9Y2X3 1xPhospho [S502(100)]	Nucleolar protein 58 OS=Homo sapiens OX=9606 GN=NOP58 PE=1 SV=1	1	3099.54	0.972	0.569544	0.894412	1.066e-10	5.83
[K].SPAVATSTAAPPPPSSPLPSK.[S]	1xTMT6plex [K21];1xTMT6plex [N-Term];1xPhospho [S16(99.7)]	11	Q14157-1	Q14157-1 [439-459]	Q14157-1 1xPhospho [S454(99.7)]	Isoform 2 of Ubiquitin-associated protein 2-like OS=Homo sapiens OX=9606 GN=UBAP2L	0	2498.33	0.906	0.31794	0.840236	1.871e-11	5.83
[R].GLMAGGRPEGQYSEDEDTDTDEYK.[E]	1xTMT6plex [K24];1xTMT6plex [N-Term];2xPhospho [S13(100); T18(100)]	17	Q9NPQ8	Q9NPQ8 [424-447]	Q9NPQ8 2xPhospho [S436(100); T441(100)]	Synembryn-A OS=Homo sapiens OX=9606 GN=RIC8A PE=1 SV=3	0	3281.36	0.983	0.640418	0.913769	4.422e-11	5.83
[K].RIIYDSDSESEETLQVK.[N]	1xTMT6plex [K17];1xTMT6plex [N-Term];2xPhospho [S6(100); S8(100)]	6	P35251	P35251 [64-80]	P35251 2xPhospho [S69(100); S71(100)]	Replication factor C subunit 1 OS=Homo sapiens OX=9606 GN=RFC1 PE=1 SV=4	1	2630.24	0.878	0.13372	0.785526	1.225e-09	5.83
[R].VGVEASEETPQTSSSSARPGTPSDHQSQEASQFER.[K]	1xTMT6plex [N-Term];1xPhospho [S/T]	1	Q6Y7W6-5; Q6Y7W6	Q6Y7W6-5 [356-390]; Q6Y7W6 [362-396]		Isoform 4 of GRB10-interacting GYF protein 2 OS=Homo sapiens OX=9606 GN=GIGYF2 GRB10-interacting GYF protein 2 OS=Homo sapiens OX=9606 GN=GIGYF2 PE=1 SV=1	0	4012.8	1.182	0.390754	0.85526	1.045e-12	5.83
[R].SLDGAAAVDSADRSPRPTSAPAITQGQVAEGGVLDASAK.[K]	1xTMT6plex [K39];1xTMT6plex [N-Term];1xPhospho [S/T]	1	P11171	P11171 [542-580]		Protein 4.1 OS=Homo sapiens OX=9606 GN=EPB41 PE=1 SV=4	1	4275.17	0.883	0.656871	0.919183	1.896e-13	5.83
[R].AASPQDLAGGYTSSLACHR.[A]	1xCarbamidomethyl [C17];1xTMT6plex [N-Term];1xPhospho [S3(100)]	1	P51948	P51948 [277-295]	P51948 1xPhospho [S279(100)]	CDK-activating kinase assembly factor MAT1 OS=Homo sapiens OX=9606 GN=MNAT1 PE=1 SV=1	0	2271.04	0.987	0.703948	0.930806	3.209e-09	5.83
[K].IPSTENSSQEISVEERTPTK.[A]	1xTMT6plex [K20];1xTMT6plex [N-Term];1xPhospho [T17(99.6)]	5	Q96T58	Q96T58 [2405-2424]	Q96T58 1xPhospho [T2421(99.7)]	Msx2-interacting protein OS=Homo sapiens OX=9606 GN=SPEN PE=1 SV=1	1	2770.39	0.991	0.686374	0.92683	1.148e-09	5.82
[K].SNDSTEQNLSDGTPMPDSYPTTPSSTDAATSESK.[E]	1xTMT6plex [K34];1xTMT6plex [N-Term];1xPhospho [T13(98.6)]	1	Q7Z6Z7	Q7Z6Z7 [2726-2759]	Q7Z6Z7 1xPhospho [T2738(98.6)]	E3 ubiquitin-protein ligase HUWE1 OS=Homo sapiens OX=9606 GN=HUWE1 PE=1 SV=3	0	4056.78	0.968	0.460676	0.869553	1.411e-12	5.82
[R].SVASNQSEMEFSSLQDMPK.[E]	1xTMT6plex [K19];1xTMT6plex [N-Term];3xPhospho [S1(100); S4(100); S7(100)]	9	Q8N163	Q8N163 [675-693]	Q8N163 3xPhospho [S675(100); S678(100); S681(100)]	Cell cycle and apoptosis regulator protein 2 OS=Homo sapiens OX=9606 GN=CCAR2 PE=1 SV=2	0	2813.16	1.201	0.284233	0.827058	9.979e-09	5.82
[R].RGEGDAPFSEPGTTSTQRPSSPETATK.[Q]	1xTMT6plex [K27];1xTMT6plex [N-Term];2xPhospho [S21(99.2); T/S]	5	Q9UQ35	Q9UQ35 [303-329]	Q9UQ35 2xPhospho [S323(99.4); T/S]	Serine/arginine repetitive matrix protein 2 OS=Homo sapiens OX=9606 GN=SRRM2 PE=1 SV=2	1	3409.57	0.981	0.232897	0.815244	1.593e-10	5.82
[K].TNILQYASTRPPTLSPIPHIPRSPYK.[F]	1xTMT6plex [K26];1xTMT6plex [N-Term];2xPhospho [S23(100); S/T/Y]	2	P06400	P06400 [766-791]	P06400 2xPhospho [S788(100); S/T/Y]	Retinoblastoma-associated protein OS=Homo sapiens OX=9606 GN=RB1 PE=1 SV=2	1	3565.87	1.01	0.833443	0.966107	1.61e-07	5.82
[R].EGESPAAGPPPQELVEEEPSAPPTLLEEETEDGSDK.[V]	1xTMT6plex [K36];1xTMT6plex [N-Term];1xPhospho [S4(100)]	7	Q8IZL8	Q8IZL8 [1040-1075]	Q8IZL8 1xPhospho [S1043(100)]	Proline-, glutamic acid- and leucine-rich protein 1 OS=Homo sapiens OX=9606 GN=PELP1 PE=1 SV=2	0	4299	1.165	0.19675	0.802636	4.926e-10	5.82
[K].RSPQQTVPYVVPLSPK.[L]	1xTMT6plex [K16];1xTMT6plex [N-Term];2xPhospho [S2(99.3); S14(100)]	3	Q9UQR0	Q9UQR0 [498-513]	Q9UQR0 2xPhospho [S499(99.3); S511(100)]	Sex comb on midleg-like protein 2 OS=Homo sapiens OX=9606 GN=SCML2 PE=1 SV=1	1	2414.27	0.921	0.898756	0.97886	2.064e-08	5.82
[R].RGSGDTSISIDTEASIR.[E]	1xTMT6plex [N-Term];1xPhospho [S3(100)]	1	Q32MZ4	Q32MZ4 [118-134]	Q32MZ4 1xPhospho [S120(100)]	Leucine-rich repeat flightless-interacting protein 1 OS=Homo sapiens OX=9606 GN=LRRFIP1 PE=1 SV=2	1	2074	1.116	0.123961	0.784305	8.958e-10	5.82
[K].GNAEGSSDEEGKLVIDEPAK.[E]	2xTMT6plex [K12; K20];1xTMT6plex [N-Term];2xPhospho [S6(100); S7(100)]	12	P51858	P51858 [127-146]	P51858 2xPhospho [S132(100); S133(100)]	Hepatoma-derived growth factor OS=Homo sapiens OX=9606 GN=HDGF PE=1 SV=1	1	2892.39	0.986	0.440808	0.867781	2.528e-08	5.82
[K].YMLTHQELASDGEIETK.[L]	1xTMT6plex [K17];1xTMT6plex [N-Term];1xPhospho [S10(100)]	7	Q02241-2; Q02241	Q02241-2 [754-770]; Q02241 [858-874]	Q02241-2 1xPhospho [S763(100)]; Q02241 1xPhospho [S867(100)]	Isoform 2 of Kinesin-like protein KIF23 OS=Homo sapiens OX=9606 GN=KIF23 Kinesin-like protein KIF23 OS=Homo sapiens OX=9606 GN=KIF23 PE=1 SV=3	0	2503.22	0.978	0.641151	0.913897	2.11e-11	5.82
[R].GAQPGRHSVTGYGDCAVGAR.[Y]	1xCarbamidomethyl [C15];1xTMT6plex [N-Term];1xPhospho [S8(100)]	4	Q96IF1	Q96IF1 [256-275]	Q96IF1 1xPhospho [S263(100)]	LIM domain-containing protein ajuba OS=Homo sapiens OX=9606 GN=AJUBA PE=1 SV=1	1	2325.08	0.977	0.172977	0.793851	2.74e-09	5.82
[R].RFSEGVLQSPSQDQEK.[L]	1xTMT6plex [K16];1xTMT6plex [N-Term];1xPhospho [S3(100)]	4	Q9C0C2	Q9C0C2 [427-442]	Q9C0C2 1xPhospho [S429(100)]	182 kDa tankyrase-1-binding protein OS=Homo sapiens OX=9606 GN=TNKS1BP1 PE=1 SV=4	1	2373.19	0.916	0.0619096	0.746009	4.266e-09	5.81
[K].THTTALAGRSPSPASGR.[R]	1xTMT6plex [N-Term];2xPhospho [S10(100); S12(100)]	18	Q9UQ35	Q9UQ35 [286-302]	Q9UQ35 2xPhospho [S295(100); S297(100)]	Serine/arginine repetitive matrix protein 2 OS=Homo sapiens OX=9606 GN=SRRM2 PE=1 SV=2	1	2055.96	0.99	0.379064	0.850594	5.11e-10	5.81
[R].SHSQASLAGPGPVDPSNR.[S]	1xTMT6plex [N-Term];2xPhospho [S3(100); S6(100)]	1	Q9P2M7	Q9P2M7 [129-146]	Q9P2M7 2xPhospho [S131(100); S134(100)]	Cingulin OS=Homo sapiens OX=9606 GN=CGN PE=1 SV=2	0	2165.96	0.967	0.96712	0.993125	1.133e-08	5.81
[R].TGEPSPPHDILHEPPDVVSDDEKDHGK.[K]	2xTMT6plex [K23; K27];1xTMT6plex [N-Term];2xPhospho [S5(100); S19(100)]	1	Q15311	Q15311 [44-70]	Q15311 2xPhospho [S48(100); S62(100)]	RalA-binding protein 1 OS=Homo sapiens OX=9606 GN=RALBP1 PE=1 SV=3	1	3794.79	0.905	0.279514	0.827058	4.754e-08	5.81
[R].SPAGPAATPAQAQAASTPRK.[A]	1xTMT6plex [K20];1xTMT6plex [N-Term];1xPhospho [T17(99.2)]	4	Q13428-6; Q13428	Q13428-6 [967-986]; Q13428 [967-986]	Q13428-6 1xPhospho [T983(100)]; Q13428 1xPhospho [T983(100)]	Isoform 6 of Treacle protein OS=Homo sapiens OX=9606 GN=TCOF1 Treacle protein OS=Homo sapiens OX=9606 GN=TCOF1 PE=1 SV=3	1	2416.27	0.914	0.187275	0.79797	7.896e-09	5.81
[R].EMDTARTPLSEAEFEEIMNR.[N]	1xTMT6plex [N-Term];1xPhospho [T7(100)]	2	Q16630	Q16630 [401-420]	Q16630 1xPhospho [T407(100)]	Cleavage and polyadenylation specificity factor subunit 6 OS=Homo sapiens OX=9606 GN=CPSF6 PE=1 SV=2	1	2678.2	1.043	0.871811	0.973856	1.93e-10	5.81
[K].RTGSNISGASSDISLDEQYK.[H]	1xTMT6plex [K20];1xTMT6plex [N-Term];2xPhospho [S7(100); T/S/Y]	4	P22059	P22059 [376-395]	P22059 2xPhospho [S382(100); T/S/Y]	Oxysterol-binding protein 1 OS=Homo sapiens OX=9606 GN=OSBP PE=1 SV=1	1	2746.27	1.021	0.773901	0.949636	1.414e-08	5.81
[K].NHLSPQQGGATPQVPSPCCR.[F]	2xCarbamidomethyl [C18; C19];1xTMT6plex [N-Term];1xPhospho [S4(100)]	4	Q9H4L4	Q9H4L4 [166-185]	Q9H4L4 1xPhospho [S169(100)]	Sentrin-specific protease 3 OS=Homo sapiens OX=9606 GN=SENP3 PE=1 SV=2	0	2500.14	0.998	0.981449	0.997176	5.586e-10	5.81
[R].NQGGYGGSSSSSSYGSGR.[R]	1xTMT6plex [N-Term];1xPhospho [S12(99.6)]	10	P09651	P09651 [353-370]	P09651 1xPhospho [S364(99.5)]	Heterogeneous nuclear ribonucleoprotein A1 OS=Homo sapiens OX=9606 GN=HNRNPA1 PE=1 SV=5	0	2003.83	0.907	0.00339246	0.691529	3.064e-11	5.8
[R].GAVAAEGASDTEREEPTESQGLAAR.[L]	1xTMT6plex [N-Term];1xPhospho [S/T]	1	Q9P1Y6	Q9P1Y6 [907-931]		PHD and RING finger domain-containing protein 1 OS=Homo sapiens OX=9606 GN=PHRF1 PE=1 SV=3	1	2811.3	0.943	0.0540488	0.739771	9.777e-10	5.8
[K].KSLDSDESEDEEDDYQQK.[R]	2xTMT6plex [K1; K18];1xTMT6plex [N-Term];2xPhospho [S5(100); S8(100)]	22	Q13442	Q13442 [56-73]	Q13442 2xPhospho [S60(100); S63(100)]	28 kDa heat- and acid-stable phosphoprotein OS=Homo sapiens OX=9606 GN=PDAP1 PE=1 SV=1	1	3007.29	0.895	0.0984279	0.77451	2.254e-10	5.8
[K].KPESAAGSQSPALPPR.[L]	1xTMT6plex [K1];1xTMT6plex [N-Term];1xPhospho [S10(99.6)]	6	Q02297	Q02297 [23-38]	Q02297 1xPhospho [S32(100)]	Pro-neuregulin-1, membrane-bound isoform OS=Homo sapiens OX=9606 GN=NRG1 PE=1 SV=3	0	2131.13	0.906	0.158338	0.791855	1.284e-11	5.8
[K].EAQSSQATPVQTSQPDSSNIVKVSPR.[E]	1xTMT6plex [K22];1xTMT6plex [N-Term];1xPhospho [S24(100)]	1	Q8IZH2	Q8IZH2 [1622-1647]	Q8IZH2 1xPhospho [S1645(100)]	5'-3' exoribonuclease 1 OS=Homo sapiens OX=9606 GN=XRN1 PE=1 SV=1	1	3279.66	0.934	0.117902	0.781754	7.305e-10	5.8
[R].STGVSFWTQDSDENEQEQQSDTEEGSNKK.[E]	2xTMT6plex [K28; K29];1xTMT6plex [N-Term];2xPhospho [S11(100); S20(100)]	6	O14974	O14974 [852-880]	O14974 2xPhospho [S862(100); S871(100)]	Protein phosphatase 1 regulatory subunit 12A OS=Homo sapiens OX=9606 GN=PPP1R12A PE=1 SV=1	1	4137.81	0.973	0.909488	0.981519	1.879e-12	5.8
[R].RYSTDSSSSTSCYSPESSR.[G]	1xCarbamidomethyl [C12];1xTMT6plex [N-Term];1xPhospho [S3(100)]	1	Q9H6A9	Q9H6A9 [441-459]	Q9H6A9 1xPhospho [S443(100)]	Pecanex-like protein 3 OS=Homo sapiens OX=9606 GN=PCNX3 PE=1 SV=2	1	2453.01	1.053	0.361844	0.846113	9.788e-10	5.8
[K].GPSSEGPEEEDGEGFSFKYSPGK.[L]	2xTMT6plex [K18; K23];1xTMT6plex [N-Term];1xPhospho [S20(100)]	6	P84157	P84157 [125-147]	P84157 1xPhospho [S144(100)]	Matrix-remodeling-associated protein 7 OS=Homo sapiens OX=9606 GN=MXRA7 PE=1 SV=1	1	3184.5	1.053	0.292595	0.831428	9.973e-10	5.79
[K].ESIAESKSPEMSMQEDCISDIAPMQTDEQTNK.[E]	1xCarbamidomethyl [C17];2xTMT6plex [K7; K32];1xTMT6plex [N-Term];1xPhospho [S/T]	1	O60502	O60502 [504-535]		Protein O-GlcNAcase OS=Homo sapiens OX=9606 GN=OGA PE=1 SV=2	1	4397.01	1.174	0.559099	0.892542	5.073e-10	5.79
[R].TCNSPQNSTDSVSDIVPDSPFPGALGSDTR.[T]	1xCarbamidomethyl [C2];1xTMT6plex [N-Term];1xPhospho [S4(99.6)]	6	Q14694	Q14694 [208-237]	Q14694 1xPhospho [S211(99.6)]	Ubiquitin carboxyl-terminal hydrolase 10 OS=Homo sapiens OX=9606 GN=USP10 PE=1 SV=2	0	3430.53	1.207	0.00887193	0.691529	2.244e-11	5.79
[R].SPARPQPGEGPGGPGGPPEVSR.[G]	1xTMT6plex [N-Term];1xPhospho [S1(100)]	1	Q9H4M7	Q9H4M7 [164-185]	Q9H4M7 1xPhospho [S164(100)]	Pleckstrin homology domain-containing family A member 4 OS=Homo sapiens OX=9606 GN=PLEKHA4 PE=1 SV=2	0	2392.16	1.058	0.028024	0.717532	6.738e-13	5.79
[K].DITDPLSLNTCTDEGHVVLASPLK.[T]	1xCarbamidomethyl [C11];1xTMT6plex [K24];1xTMT6plex [N-Term];1xPhospho [S21(100)]	8	Q7L2J0	Q7L2J0 [234-257]	Q7L2J0 1xPhospho [S254(100)]	7SK snRNA methylphosphate capping enzyme OS=Homo sapiens OX=9606 GN=MEPCE PE=1 SV=1	0	3133.59	0.981	0.955286	0.990672	1.164e-12	5.79
[K].EGEEPTVYSDEEEPKDESAR.[K]	1xTMT6plex [K15];1xTMT6plex [N-Term];1xPhospho [S9(100)]	25	O00264	O00264 [173-192]	O00264 1xPhospho [S181(100)]	Membrane-associated progesterone receptor component 1 OS=Homo sapiens OX=9606 GN=PGRMC1 PE=1 SV=3	1	2834.27	1.03	0.0818029	0.764582	2.875e-11	5.79
[K].GPPDFSSDEEREPTPVLGSGAAAAGR.[S]	1xTMT6plex [N-Term];1xPhospho [S7(100)]	12	P42167; P42166	P42167 [61-86]; P42166 [61-86]	P42167 1xPhospho [S67(99.5)]; P42166 1xPhospho [S67(99.5)]	Lamina-associated polypeptide 2, isoforms beta/gamma OS=Homo sapiens OX=9606 GN=TMPO PE=1 SV=2 Lamina-associated polypeptide 2, isoform alpha OS=Homo sapiens OX=9606 GN=TMPO PE=1 SV=2	1	2879.34	1.014	0.454685	0.869243	2.647e-10	5.79
[R].HGSGADSDYENTQSGDPLLGLEGK.[R]	1xTMT6plex [K24];1xTMT6plex [N-Term];1xPhospho [S3(100)]	4	Q9Y2X7	Q9Y2X7 [590-613]	Q9Y2X7 1xPhospho [S592(100)]	ARF GTPase-activating protein GIT1 OS=Homo sapiens OX=9606 GN=GIT1 PE=1 SV=2	0	2985.39	1.047	0.893158	0.977856	5.294e-11	5.79
[K].VQTLSNQPLLKSPAPPLLHVAALGQK.[Q]	2xTMT6plex [K11; K26];1xTMT6plex [N-Term];1xPhospho [S12(100)]	3	Q8N163	Q8N163 [113-138]	Q8N163 1xPhospho [S124(100)]	Cell cycle and apoptosis regulator protein 2 OS=Homo sapiens OX=9606 GN=CCAR2 PE=1 SV=2	1	3488.04	0.885	0.098438	0.77451	8.285e-12	5.79
[R].TTKSPSDSGYSYETIGK.[T]	2xTMT6plex [K3; K17];1xTMT6plex [N-Term];1xPhospho [T2(99.4)]	1	P46821	P46821 [1912-1928]	P46821 1xPhospho [T1913(99.4)]	Microtubule-associated protein 1B OS=Homo sapiens OX=9606 GN=MAP1B PE=1 SV=2	1	2588.31	0.873	0.0893955	0.770715	4.193e-09	5.79
[R].LSPGSGGPEAQTAGPVTPASISGR.[F]	1xTMT6plex [N-Term];1xPhospho [S2(100)]	1	O95613	O95613 [2351-2374]	O95613 1xPhospho [S2352(100)]	Pericentrin OS=Homo sapiens OX=9606 GN=PCNT PE=1 SV=4	0	2503.24	0.854	0.549122	0.891059	7.222e-10	5.79
[R].EYVNSTSEESHDEDEIRPVQQQDLHR.[A]	1xTMT6plex [N-Term];1xPhospho [S5(100)]	1	Q8NBU5	Q8NBU5 [313-338]	Q8NBU5 1xPhospho [S317(100)]	ATPase family AAA domain-containing protein 1 OS=Homo sapiens OX=9606 GN=ATAD1 PE=1 SV=1	0	3449.54	0.917	0.43021	0.865623	2.292e-11	5.78
[R].LSLSNMHTAQLELTQANLQK.[E]	1xTMT6plex [K20];1xTMT6plex [N-Term];1xPhospho [S2(99.8)]	1	O95613	O95613 [252-271]	O95613 1xPhospho [S253(99.8)]	Pericentrin OS=Homo sapiens OX=9606 GN=PCNT PE=1 SV=4	0	2778.46	1.035	0.686483	0.92683	5.021e-10	5.78
[K].STVTGERQSGDGQESTEPVENK.[V]	1xTMT6plex [K22];1xTMT6plex [N-Term];1xPhospho [S9(100)]	6	O15234	O15234 [140-161]	O15234 1xPhospho [S148(100)]	Protein CASC3 OS=Homo sapiens OX=9606 GN=CASC3 PE=1 SV=2	1	2873.36	0.948	0.988923	0.998291	9.281e-11	5.78
[K].KHQEVQDQDPVFQGSDSSGYQSDHK.[K]	2xTMT6plex [K1; K25];1xTMT6plex [N-Term];1xPhospho [S22(100)]	1	Q3B726	Q3B726 [283-307]	Q3B726 1xPhospho [S304(100)]	DNA-directed RNA polymerase I subunit RPA43 OS=Homo sapiens OX=9606 GN=TWISTNB PE=1 SV=1	1	3613.72	0.888	0.488381	0.876067	3.997e-12	5.78
[R].MSPMGTASGSNSPTSDSASVQR.[A]	1xTMT6plex [N-Term];1xPhospho [S2(100)]	4	O76080	O76080 [47-68]	O76080 1xPhospho [S48(100)]	AN1-type zinc finger protein 5 OS=Homo sapiens OX=9606 GN=ZFAND5 PE=1 SV=1	0	2464.07	1.074	0.0476716	0.739771	1.117e-11	5.78
[K].ESRPGLVTVTSSQSTPAK.[A]	1xTMT6plex [K18];1xTMT6plex [N-Term];1xPhospho [T15(99.5)]	2	Q9NZJ0	Q9NZJ0 [415-432]	Q9NZJ0 1xPhospho [T429(100)]	Denticleless protein homolog OS=Homo sapiens OX=9606 GN=DTL PE=1 SV=3	0	2383.26	0.82	0.308185	0.834231	5.667e-12	5.78
[K].ALDISLSSGEEDEGDEEDSTAGTTK.[Q]	1xTMT6plex [K25];1xTMT6plex [N-Term];3xPhospho [S5(100); S7(100); S8(100)]	15	Q8IY81	Q8IY81 [329-353]	Q8IY81 3xPhospho [S333(100); S335(100); S336(100)]	pre-rRNA 2'-O-ribose RNA methyltransferase FTSJ3 OS=Homo sapiens OX=9606 GN=FTSJ3 PE=1 SV=2	0	3254.32	1.014	0.835189	0.966718	3.393e-09	5.77
[K].GKLSAEENPDDSEVPSSSGINSTK.[S]	2xTMT6plex [K2; K24];1xTMT6plex [N-Term];1xPhospho [S4(100)]	5	Q9Y5Q9	Q9Y5Q9 [40-63]	Q9Y5Q9 1xPhospho [S43(100)]	General transcription factor 3C polypeptide 3 OS=Homo sapiens OX=9606 GN=GTF3C3 PE=1 SV=1	1	3215.59	1.061	0.243977	0.818198	1.698e-10	5.77
[K].LQEEGGGSDEEETGSPSEDGMQSAR.[T]	1xTMT6plex [N-Term];1xPhospho [S8(100)]	4	Q13610	Q13610 [43-67]	Q13610 1xPhospho [S50(100)]	Periodic tryptophan protein 1 homolog OS=Homo sapiens OX=9606 GN=PWP1 PE=1 SV=1	0	2891.17	1.063	0.130779	0.785526	3.809e-12	5.77
[R].VTTTNTVASTPPTPTCEDAASR.[Q]	1xCarbamidomethyl [C16];1xTMT6plex [N-Term];1xPhospho [T10(99.4)]	1	Q96JK2	Q96JK2 [488-509]	Q96JK2 1xPhospho [T497(99.4)]	DDB1- and CUL4-associated factor 5 OS=Homo sapiens OX=9606 GN=DCAF5 PE=1 SV=2	0	2586.2	1.02	0.524498	0.884746	6.359e-11	5.77
[K].KAASTDLGAGETVVGK.[V]	2xTMT6plex [K1; K16];1xTMT6plex [N-Term];1xPhospho [S4(100)]	1	Q15032	Q15032 [970-985]	Q15032 1xPhospho [S973(100)]	R3H domain-containing protein 1 OS=Homo sapiens OX=9606 GN=R3HDM1 PE=1 SV=3	1	2271.26	0.925	0.0347019	0.735033	4.43e-09	5.77
[K].EQPPAETPTDAAVLTSPPAPAPPVTPSKPMAGTTDREEATR.[L]	1xTMT6plex [K28];1xTMT6plex [N-Term];1xPhospho [T25(99.3)]	2	Q3KQU3	Q3KQU3 [561-601]	Q3KQU3 1xPhospho [T585(99.3)]	MAP7 domain-containing protein 1 OS=Homo sapiens OX=9606 GN=MAP7D1 PE=1 SV=1	1	4720.36	0.888	0.362614	0.846113	5.287e-10	5.77
[R].SGSPRPTEPTDFLMLFEGSPSGK.[K]	1xTMT6plex [K23];1xTMT6plex [N-Term];1xPhospho [S3(100)]	2	Q9UPN4-2	Q9UPN4-2 [87-109]	Q9UPN4-2 1xPhospho [S89(100)]	Isoform 2 of Centrosomal protein of 131 kDa OS=Homo sapiens OX=9606 GN=CEP131	0	2975.46	1.078	0.564909	0.89257	4.891e-11	5.77
[R].ESEDSETQPFDTHLEAYGPCLSPPR.[A]	1xCarbamidomethyl [C20];1xTMT6plex [N-Term];1xPhospho [S22(100)]	9	Q14676	Q14676 [759-783]	Q14676 1xPhospho [S780(100)]	Mediator of DNA damage checkpoint protein 1 OS=Homo sapiens OX=9606 GN=MDC1 PE=1 SV=3	0	3171.38	1.007	0.831436	0.965983	5.431e-13	5.77
[R].RHSDVSLANADLEDSR.[I]	1xTMT6plex [N-Term];1xPhospho [S3(100)]	1	Q9UQ26-1	Q9UQ26-1 [175-190]	Q9UQ26-1 1xPhospho [S177(100)]	Isoform 1 of Regulating synaptic membrane exocytosis protein 2 OS=Homo sapiens OX=9606 GN=RIMS2	1	2093.98	1.138	0.256117	0.819647	4.845e-10	5.77
[R].RYSGDSDSSASSAQSGPLGTR.[S]	1xTMT6plex [N-Term];2xPhospho [S3(100); S6(100)]	1	Q99501	Q99501 [350-370]	Q99501 2xPhospho [S352(100); S355(100)]	GAS2-like protein 1 OS=Homo sapiens OX=9606 GN=GAS2L1 PE=1 SV=2	1	2475.04	1.13	0.181959	0.794316	3.317e-10	5.77
[K].KLPPPPPQAPPEEENESEPEEPSGVEGAAFQSR.[L]	1xTMT6plex [K1];1xTMT6plex [N-Term];1xPhospho [S17(100)]	5	O60341	O60341 [150-182]	O60341 1xPhospho [S166(100)]	Lysine-specific histone demethylase 1A OS=Homo sapiens OX=9606 GN=KDM1A PE=1 SV=2	1	4064.95	1.006	0.930527	0.985106	8.07e-12	5.76
[K].EKEVDGLLTSEPMGSPVSSK.[T]	2xTMT6plex [K2; K20];1xTMT6plex [N-Term];1xPhospho [S15(100)]	2	Q8WWM7	Q8WWM7 [580-599]	Q8WWM7 1xPhospho [S594(100)]	Ataxin-2-like protein OS=Homo sapiens OX=9606 GN=ATXN2L PE=1 SV=2	1	2857.49	0.798	0.173438	0.793851	1.862e-12	5.76
[R].MGQAPSQSLLPPAQDQPRSPVPSAFSDQSR.[C]	1xTMT6plex [N-Term];1xPhospho [S19(100)]	24	Q9UQ35	Q9UQ35 [2431-2460]	Q9UQ35 1xPhospho [S2449(100)]	Serine/arginine repetitive matrix protein 2 OS=Homo sapiens OX=9606 GN=SRRM2 PE=1 SV=2	1	3488.68	0.938	0.83326	0.966107	4.324e-12	5.76
[R].SSVKTPETVVPTAPELQASASTDQPVTSEPTSR.[T]	1xTMT6plex [K4];1xTMT6plex [N-Term];1xPhospho [T5(99.6)]	2	Q14676	Q14676 [1481-1513]	Q14676 1xPhospho [T1485(99.6)]	Mediator of DNA damage checkpoint protein 1 OS=Homo sapiens OX=9606 GN=MDC1 PE=1 SV=3	1	3935.99	0.937	0.0392619	0.739771	8.75e-12	5.76
[K].HQEVQDQDPVFQGSDSSGYQSDHK.[K]	1xTMT6plex [K24];1xTMT6plex [N-Term];1xPhospho [S21(100)]	3	Q3B726	Q3B726 [284-307]	Q3B726 1xPhospho [S304(100)]	DNA-directed RNA polymerase I subunit RPA43 OS=Homo sapiens OX=9606 GN=TWISTNB PE=1 SV=1	0	3256.46	0.962	0.832769	0.966043	1.671e-12	5.76
[R].GGGQLDLLGVSLASLKK.[Q]	2xTMT6plex [K16; K17];1xTMT6plex [N-Term];1xPhospho [S14(100)]	2	Q8WVB6	Q8WVB6 [212-228]	Q8WVB6 1xPhospho [S225(100)]	Chromosome transmission fidelity protein 18 homolog OS=Homo sapiens OX=9606 GN=CHTF18 PE=1 SV=1	1	2423.42	1.034	0.732961	0.938558	1.136e-12	5.75
[R].GAGFPSIPVGKSPMVEQAVQTGSADNLNAK.[K]	2xTMT6plex [K11; K30];1xTMT6plex [N-Term];1xPhospho [S12(100)]	1	Q9BX40-3	Q9BX40-3 [99-128]	Q9BX40-3 1xPhospho [S110(100)]	Isoform 3 of Protein LSM14 homolog B OS=Homo sapiens OX=9606 GN=LSM14B	1	3737.95	0.979	0.680367	0.924727	2.425e-09	5.75
[R].KDEETEESEYDSEHENSEPVTNIR.[N]	1xTMT6plex [K1];1xTMT6plex [N-Term];2xPhospho [S8(100); S12(100)]	1	Q15154-5; Q15154-2	Q15154-5 [526-549]; Q15154-2 [526-549]	Q15154-5 2xPhospho [S533(100); S537(100)]; Q15154-2 2xPhospho [S533(100); S537(100)]	Isoform 5 of Pericentriolar material 1 protein OS=Homo sapiens OX=9606 GN=PCM1 Isoform 2 of Pericentriolar material 1 protein OS=Homo sapiens OX=9606 GN=PCM1	1	3484.47	0.893	0.192504	0.802277	1.638e-09	5.75
[K].HLDGEEDGSSDQSQASGTTGGR.[R]	1xTMT6plex [N-Term];1xPhospho [S9(100)]	1	Q9UNF1	Q9UNF1 [182-203]	Q9UNF1 1xPhospho [S190(100)]	Melanoma-associated antigen D2 OS=Homo sapiens OX=9606 GN=MAGED2 PE=1 SV=2	0	2500.04	1.046	0.762916	0.947215	3.522e-13	5.75
[R].GPPSPPAPVMHSPSRK.[M]	1xTMT6plex [K16];1xTMT6plex [N-Term];2xPhospho [S4(100); S12(100)]	17	Q13573	Q13573 [221-236]	Q13573 2xPhospho [S224(100); S232(100)]	SNW domain-containing protein 1 OS=Homo sapiens OX=9606 GN=SNW1 PE=1 SV=1	1	2260.11	1.009	0.896766	0.978609	2.896e-06	5.75
[K].IKEEVLSESEAENQQAGAAALAPEIVIK.[V]	2xTMT6plex [K2; K28];1xTMT6plex [N-Term];2xPhospho [S7(100); S9(100)]	1	Q9UJX5	Q9UJX5 [771-798]	Q9UJX5 2xPhospho [S777(100); S779(100)]	Anaphase-promoting complex subunit 4 OS=Homo sapiens OX=9606 GN=ANAPC4 PE=1 SV=2	1	3784.96	0.952	0.402959	0.860337	7.422e-08	5.75
[R].RVNSASSSNPPAEVDPDTILK.[A]	1xTMT6plex [K21];1xTMT6plex [N-Term];1xPhospho [S4(100)]	1	Q9BY77	Q9BY77 [380-400]	Q9BY77 1xPhospho [S383(100)]	Polymerase delta-interacting protein 3 OS=Homo sapiens OX=9606 GN=POLDIP3 PE=1 SV=2	1	2735.4	0.906	0.204026	0.804507	1.927e-09	5.75
[R].RSASPHDVDLCLVSPCEFEHR.[K]	2xCarbamidomethyl [C11; C16];1xTMT6plex [N-Term];1xPhospho [S]	3	Q66K74	Q66K74 [728-748]		Microtubule-associated protein 1S OS=Homo sapiens OX=9606 GN=MAP1S PE=1 SV=2	1	2820.28	1.032	0.114102	0.779183	1.924e-09	5.74
[R].TEAQDLCRASPEPPGPESSSR.[W]	1xCarbamidomethyl [C7];1xTMT6plex [N-Term];1xPhospho [S10(100)]	9	Q9C0C2	Q9C0C2 [663-683]	Q9C0C2 1xPhospho [S672(100)]	182 kDa tankyrase-1-binding protein OS=Homo sapiens OX=9606 GN=TNKS1BP1 PE=1 SV=4	1	2580.16	0.946	0.498464	0.879524	3.293e-11	5.74
[R].HGGSPQPLATTPLSQEPVNPPSEASPTR.[D]	1xTMT6plex [N-Term];1xPhospho [S/T]	2	Q9UQ35	Q9UQ35 [374-401]		Serine/arginine repetitive matrix protein 2 OS=Homo sapiens OX=9606 GN=SRRM2 PE=1 SV=2	0	3161.55	0.992	0.591347	0.902386	3.439e-11	5.74
[K].AGMSSNQSISSPVLDAVPRTPSR.[E]	1xTMT6plex [N-Term];2xPhospho [S11(99.1); T20(100)]	5	Q9UQ35	Q9UQ35 [1394-1416]	Q9UQ35 2xPhospho [S1404(98.7); T1413(99.3)]	Serine/arginine repetitive matrix protein 2 OS=Homo sapiens OX=9606 GN=SRRM2 PE=1 SV=2	1	2746.28	0.964	0.929061	0.984859	7.613e-10	5.74
[K].MESEGGADDSAEEGDLLDDDDNEDR.[G]	1xTMT6plex [N-Term];1xPhospho [S10(100)]	1	P07910-2	P07910-2 [238-262]	P07910-2 1xPhospho [S247(100)]	Isoform C1 of Heterogeneous nuclear ribonucleoproteins C1/C2 OS=Homo sapiens OX=9606 GN=HNRNPC	0	3008.13	1.05	0.387798	0.854796	1.65e-12	5.74
[K].NSPEDLGLSLTGDSCK.[L]	1xCarbamidomethyl [C15];1xTMT6plex [K16];1xTMT6plex [N-Term];1xPhospho [S2(100)]	7	Q12888	Q12888 [499-514]	Q12888 1xPhospho [S500(100)]	TP53-binding protein 1 OS=Homo sapiens OX=9606 GN=TP53BP1 PE=1 SV=2	0	2231.07	1.088	0.132131	0.785526	2.49e-10	5.74
[R].SPRPTGSDLLPGAPILSLR.[F]	1xTMT6plex [N-Term];1xPhospho [S1(100)]	2	Q8N1F8	Q8N1F8 [599-617]	Q8N1F8 1xPhospho [S599(100)]	Serine/threonine-protein kinase 11-interacting protein OS=Homo sapiens OX=9606 GN=STK11IP PE=1 SV=4	0	2256.23	1.113	0.556337	0.892542	1.557e-11	5.74
[K].SAYQEYDSDSDVPEELKR.[D]	1xTMT6plex [K17];1xTMT6plex [N-Term];1xPhospho [S8(99.6)]	3	Q96JG6	Q96JG6 [552-569]	Q96JG6 1xPhospho [S559(100)]	Syndetin OS=Homo sapiens OX=9606 GN=VPS50 PE=1 SV=3	1	2669.24	1.035	0.122996	0.784305	1.046e-11	5.74
[R].SDSRAQAVSEDAGGNEGR.[A]	1xTMT6plex [N-Term];1xPhospho [S3(100)]	13	P55884	P55884 [117-134]	P55884 1xPhospho [S119(100)]	Eukaryotic translation initiation factor 3 subunit B OS=Homo sapiens OX=9606 GN=EIF3B PE=1 SV=3	1	2114.93	0.97	0.44646	0.868924	6.633e-10	5.74
[R].VGLSPDSPAGDRNSVGSEGSVGSIR.[S]	1xTMT6plex [N-Term];1xPhospho [S14(100)]	1	Q8WXE0	Q8WXE0 [390-414]	Q8WXE0 1xPhospho [S403(100)]	Caskin-2 OS=Homo sapiens OX=9606 GN=CASKIN2 PE=1 SV=2	1	2709.3	1.006	0.380049	0.850594	9.001e-10	5.73
[K].CGSGPVHISGQHLVAVEEDAESEDEEEEDVK.[L]	1xCarbamidomethyl [C1];1xTMT6plex [K31];1xTMT6plex [N-Term];1xPhospho [S22(100)]	14	P06748	P06748 [104-134]	P06748 1xPhospho [S125(100)]	Nucleophosmin OS=Homo sapiens OX=9606 GN=NPM1 PE=1 SV=2	0	3918.76	1.201	0.430607	0.865935	4.023e-15	5.73
[R].MSPMGTASGSNSPTSDSASVQR.[A]	1xOxidation [M1];1xTMT6plex [N-Term];1xPhospho [S2(96)]	1	O76080	O76080 [47-68]	O76080 1xPhospho [S48(100)]	AN1-type zinc finger protein 5 OS=Homo sapiens OX=9606 GN=ZFAND5 PE=1 SV=1	0	2480.06	1.063	0.503817	0.881086	1.856e-10	5.73
[R].SQSESSDEVTELDLSHGK.[K]	1xTMT6plex [K18];1xTMT6plex [N-Term];2xPhospho [S3(100); S5(99.6)]	1	Q86YS7-3	Q86YS7-3 [657-674]	Q86YS7-3 2xPhospho [S659(100); S661(99.6)]	Isoform 3 of C2 domain-containing protein 5 OS=Homo sapiens OX=9606 GN=C2CD5	0	2566.14	1.072	0.179858	0.793851	2.624e-10	5.73
[R].APAASEGNHTDGAEEAAGSCAQAPSHSPPNKPK.[L]	1xCarbamidomethyl [C20];2xTMT6plex [K31; K33];1xTMT6plex [N-Term];1xPhospho [S27(100)]	2	Q92560	Q92560 [301-333]	Q92560 1xPhospho [S327(100)]	Ubiquitin carboxyl-terminal hydrolase BAP1 OS=Homo sapiens OX=9606 GN=BAP1 PE=1 SV=2	0	4008.91	1.013	0.641543	0.914007	6.097e-13	5.73
[R].ACASPSAQVEGSPVAGSDGSQPAVK.[L]	1xCarbamidomethyl [C2];1xTMT6plex [K25];1xTMT6plex [N-Term];2xPhospho [S4(100); S12(100)]	2	Q9UFC0	Q9UFC0 [248-272]	Q9UFC0 2xPhospho [S251(100); S259(100)]	Leucine-rich repeat and WD repeat-containing protein 1 OS=Homo sapiens OX=9606 GN=LRWD1 PE=1 SV=2	0	2975.36	0.986	0.552141	0.891828	1.669e-09	5.73
[K].GRWESQQDVSQTTVSR.[G]	1xTMT6plex [N-Term];1xPhospho [S5(100)]	3	Q9NQT8	Q9NQT8 [1406-1421]	Q9NQT8 1xPhospho [S1410(100)]	Kinesin-like protein KIF13B OS=Homo sapiens OX=9606 GN=KIF13B PE=1 SV=2	1	2173.02	0.864	0.0711258	0.756972	1.927e-08	5.73
[R].ASTASPCNNNINAATAVALQEPR.[K]	1xCarbamidomethyl [C7];1xTMT6plex [N-Term];1xPhospho [S5(100)]	4	Q71RC2	Q71RC2 [593-615]	Q71RC2 1xPhospho [S597(100)]	La-related protein 4 OS=Homo sapiens OX=9606 GN=LARP4 PE=1 SV=3	0	2679.28	1.056	0.215585	0.808535	5.777e-10	5.73
[K].MAEESSSSSSSSSPTAATSQQQQLK.[N]	1xTMT6plex [K25];1xTMT6plex [N-Term];1xPhospho [S12(98.2)]	1	Q13620-1	Q13620-1 [116-140]	Q13620-1 1xPhospho [S127(98.2)]	Isoform 2 of Cullin-4B OS=Homo sapiens OX=9606 GN=CUL4B	0	3082.43	1.007	0.730475	0.937878	6.897e-11	5.73
[K].DAETGSSQCQTPGSTASSEPVSPLQEK.[L]	1xCarbamidomethyl [C9];1xTMT6plex [K27];1xTMT6plex [N-Term];1xPhospho [S22(100)]	1	A7KAX9	A7KAX9 [835-861]	A7KAX9 1xPhospho [S856(100)]	Rho GTPase-activating protein 32 OS=Homo sapiens OX=9606 GN=ARHGAP32 PE=1 SV=1	0	3316.53	0.993	0.9412	0.987898	5.467e-09	5.73
[R].YLCEGTESPYQTGQLHPAIR.[V]	1xCarbamidomethyl [C3];1xTMT6plex [N-Term];1xPhospho [S8(99.5)]	4	Q15262	Q15262 [849-868]	Q15262 1xPhospho [S856(100)]	Receptor-type tyrosine-protein phosphatase kappa OS=Homo sapiens OX=9606 GN=PTPRK PE=1 SV=2	0	2629.23	1.026	0.151208	0.791855	3.431e-10	5.73
[R].RQDSDLVQCGVTSPSSAEATGK.[L]	1xCarbamidomethyl [C9];1xTMT6plex [K22];1xTMT6plex [N-Term];1xPhospho [S4(100)]	1	Q9HC52	Q9HC52 [253-274]	Q9HC52 1xPhospho [S256(100)]	Chromobox protein homolog 8 OS=Homo sapiens OX=9606 GN=CBX8 PE=1 SV=3	1	2831.36	0.97	0.918129	0.982896	2.074e-10	5.73
[K].LSPTSLVHPVMSTLPELSCK.[E]	1xCarbamidomethyl [C19];1xTMT6plex [K20];1xTMT6plex [N-Term];1xPhospho [S2(100)]	3	Q9UGP4	Q9UGP4 [383-402]	Q9UGP4 1xPhospho [S384(100)]	LIM domain-containing protein 1 OS=Homo sapiens OX=9606 GN=LIMD1 PE=1 SV=1	0	2734.43	1.011	0.352829	0.844789	2.269e-09	5.72
[K].LEAQEMPSQLFTLGASEHSPLK.[T]	1xTMT6plex [K22];1xTMT6plex [N-Term];1xPhospho [S19(100)]	2	Q92692	Q92692 [415-436]	Q92692 1xPhospho [S433(100)]	Nectin-2 OS=Homo sapiens OX=9606 GN=NECTIN2 PE=1 SV=1	0	2951.5	1.221	0.321483	0.840261	1.821e-09	5.72
[R].RAPSTSPSFEGTQETYTVAHEENVR.[F]	1xTMT6plex [N-Term];2xPhospho [S4(100); T5(99.1)]	2	Q9BUT9	Q9BUT9 [75-99]	Q9BUT9 2xPhospho [S78(100); T79(99.5)]	MAPK regulated corepressor interacting protein 2 OS=Homo sapiens OX=9606 GN=MCRIP2 PE=1 SV=2	1	3182.4	1.047	0.929275	0.984859	4.696e-09	5.72
[R].GDEHSLGCSPSNSSAQPSLPLYR.[T]	1xCarbamidomethyl [C8];1xTMT6plex [N-Term];1xPhospho [S9(100)]	1	Q70EL1	Q70EL1 [1048-1070]	Q70EL1 1xPhospho [S1056(100)]	Inactive ubiquitin carboxyl-terminal hydrolase 54 OS=Homo sapiens OX=9606 GN=USP54 PE=1 SV=4	0	2768.25	1.063	0.243541	0.817836	2.082e-10	5.72
[R].RFSDSEGEETVPEPR.[L]	1xTMT6plex [N-Term];2xPhospho [S3(100); S5(100)]	1	Q13286	Q13286 [10-24]	Q13286 2xPhospho [S12(100); S14(100)]	Battenin OS=Homo sapiens OX=9606 GN=CLN3 PE=1 SV=1	1	2123.89	1.127	0.331172	0.840261	1.87e-08	5.72
[K].DLGHPVEEEDELESGDQEDEDDESEDPGK.[D]	1xTMT6plex [K29];1xTMT6plex [N-Term];1xPhospho [S14(100)]	5	O60763	O60763 [929-957]	O60763 1xPhospho [S942(100)]	General vesicular transport factor p115 OS=Homo sapiens OX=9606 GN=USO1 PE=1 SV=2	0	3781.56	1.052	0.40351	0.860844	5.709e-14	5.72
[K].KAEAGAGSATEFQFR.[G]	1xTMT6plex [K1];1xTMT6plex [N-Term];1xPhospho [S8(100)]	4	P46783	P46783 [139-153]	P46783 1xPhospho [S146(100)]	40S ribosomal protein S10 OS=Homo sapiens OX=9606 GN=RPS10 PE=1 SV=1	1	2108.06	0.827	0.0214808	0.717532	1.986e-10	5.72
[R].TPGVLLPGAGGAAGFGMTSPPPPTSPSR.[T]	1xTMT6plex [N-Term];1xPhospho [S25(99)]	3	Q96L91	Q96L91 [297-324]	Q96L91 1xPhospho [S321(99.1)]	E1A-binding protein p400 OS=Homo sapiens OX=9606 GN=EP400 PE=1 SV=4	0	2886.44	0.998	0.592974	0.902446	9.592e-13	5.72
[K].ERQSPFHGNHAAINQCQAPVPK.[S]	1xCarbamidomethyl [C16];1xTMT6plex [K22];1xTMT6plex [N-Term];1xPhospho [S4(100)]	2	Q6P1L5	Q6P1L5 [304-325]	Q6P1L5 1xPhospho [S307(100)]	Protein FAM117B OS=Homo sapiens OX=9606 GN=FAM117B PE=1 SV=2	1	3024.5	0.989	0.674691	0.92331	8.337e-10	5.72
[K].LEDSEVRSVASNQSEMEFSSLQDMPK.[E]	1xOxidation [M24];1xTMT6plex [K26];1xTMT6plex [N-Term];3xPhospho [S8(100); S11(100); S14(100)]	7	Q8N163	Q8N163 [668-693]	Q8N163 3xPhospho [S675(100); S678(100); S681(100)]	Cell cycle and apoptosis regulator protein 2 OS=Homo sapiens OX=9606 GN=CCAR2 PE=1 SV=2	1	3657.55	0.954	0.521984	0.883979	7.533e-10	5.72
[K].THDHQLESSLSPVEVFAK.[T]	1xTMT6plex [K18];1xTMT6plex [N-Term];1xPhospho [S8(100)]	1	Q9H410	Q9H410 [20-37]	Q9H410 1xPhospho [S27(100)]	Kinetochore-associated protein DSN1 homolog OS=Homo sapiens OX=9606 GN=DSN1 PE=1 SV=2	0	2562.3	0.938	0.0270224	0.717532	2.799e-09	5.72
[K].SPPREGSQGELTPANSQSR.[M]	1xTMT6plex [N-Term];1xPhospho [S1(100)]	2	Q13098	Q13098 [468-486]	Q13098 1xPhospho [S468(100)]	COP9 signalosome complex subunit 1 OS=Homo sapiens OX=9606 GN=GPS1 PE=1 SV=4	1	2307.09	1.019	0.602187	0.903762	4.889e-09	5.72
[R].VAAAAGSGPSPPGSPGHDRER.[Q]	1xTMT6plex [N-Term];2xPhospho [S10(100); S14(100)]	5	Q9BTU6	Q9BTU6 [38-58]	Q9BTU6 2xPhospho [S47(100); S51(100)]	Phosphatidylinositol 4-kinase type 2-alpha OS=Homo sapiens OX=9606 GN=PI4K2A PE=1 SV=1	1	2362.05	0.933	0.269014	0.822806	5.027e-10	5.72
[R].IEVLPVDTGAGGYSGNSGSPK.[N]	1xTMT6plex [K21];1xTMT6plex [N-Term];1xPhospho [S19(100)]	5	Q92738	Q92738 [698-718]	Q92738 1xPhospho [S716(100)]	USP6 N-terminal-like protein OS=Homo sapiens OX=9606 GN=USP6NL PE=1 SV=3	0	2543.28	1.025	0.423279	0.863882	1.047e-10	5.71
[K].STLESEKPGSPEAAETSPPSNIIDHCEK.[L]	1xCarbamidomethyl [C26];2xTMT6plex [K7; K28];1xTMT6plex [N-Term];2xPhospho [S10(100); T/S]	2	Q96T23	Q96T23 [613-640]	Q96T23 2xPhospho [S622(100); T/S]	Remodeling and spacing factor 1 OS=Homo sapiens OX=9606 GN=RSF1 PE=1 SV=2	0	3857.82	1.015	0.704331	0.930848	6.06e-13	5.71
[K].NQSPTEAEKPASSSLPSSPPPQLLTR.[N]	1xTMT6plex [K9];1xTMT6plex [N-Term];1xPhospho [S18(100)]	3	Q99567	Q99567 [33-58]	Q99567 1xPhospho [S50(100)]	Nuclear pore complex protein Nup88 OS=Homo sapiens OX=9606 GN=NUP88 PE=1 SV=2	0	3257.68	0.914	0.392328	0.856027	7.094e-12	5.71
[R].DISEGGESPVVQSDEEEVQVDTALATSHTDR.[E]	1xTMT6plex [N-Term];2xPhospho [S8(100); S13(100)]	6	Q96EV8	Q96EV8 [309-339]	Q96EV8 2xPhospho [S316(100); S321(100)]	Dysbindin OS=Homo sapiens OX=9606 GN=DTNBP1 PE=1 SV=1	0	3689.59	0.988	0.6969	0.929925	1.659e-10	5.71
[R].RTHSDASDDEAFTTSK.[T]	1xTMT6plex [K16];1xTMT6plex [N-Term];2xPhospho [S4(99.6); S7(100)]	3	Q13017	Q13017 [1170-1185]	Q13017 2xPhospho [S1173(99.5); S1176(100)]	Rho GTPase-activating protein 5 OS=Homo sapiens OX=9606 GN=ARHGAP5 PE=1 SV=2	1	2386.04	0.993	0.372714	0.849142	4.569e-08	5.71
[K].RTVSQQSFDGVSLDSSGPEDR.[I]	1xTMT6plex [N-Term];2xPhospho [S4(99.6); S7(100)]	2	Q6BDS2	Q6BDS2 [1100-1120]	Q6BDS2 2xPhospho [S1103(99.6); S1106(100)]	UHRF1-binding protein 1 OS=Homo sapiens OX=9606 GN=UHRF1BP1 PE=1 SV=1	1	2656.15	0.914	0.34818	0.841552	1.969e-09	5.71
[K].SRSESDLSQPESDEEGYALSGR.[R]	1xTMT6plex [N-Term];2xPhospho [S1(99.3); S12(100)]	1	Q15751	Q15751 [1510-1531]	Q15751 2xPhospho [S1510(99.3); S1521(100)]	Probable E3 ubiquitin-protein ligase HERC1 OS=Homo sapiens OX=9606 GN=HERC1 PE=1 SV=2	1	2788.15	0.906	0.133403	0.785526	1.659e-09	5.7
[K].STPPPNNLVNPVQELETER.[R]	1xTMT6plex [N-Term];1xPhospho [S/T]	1	Q8NDI1	Q8NDI1 [377-395]		EH domain-binding protein 1 OS=Homo sapiens OX=9606 GN=EHBP1 PE=1 SV=3	0	2443.21	1.367	0.203101	0.804298	2.677e-10	5.7
[K].GDLGPASPSQELGSQPVPGGDGAPALGK.[S]	1xTMT6plex [K28];1xTMT6plex [N-Term];1xPhospho [S7(100)]	4	Q4KMQ1	Q4KMQ1 [356-383]	Q4KMQ1 1xPhospho [S362(100)]	Taperin OS=Homo sapiens OX=9606 GN=TPRN PE=1 SV=2	0	3097.56	0.992	0.750564	0.943286	2.909e-08	5.7
[R].SQSSEGVSSLSSSPSNSLETQSQSLSR.[S]	1xTMT6plex [N-Term];2xPhospho [S26(100); S/T]	1	O95155	O95155 [76-102]	O95155 2xPhospho [S101(100); S/T]	Ubiquitin conjugation factor E4 B OS=Homo sapiens OX=9606 GN=UBE4B PE=1 SV=1	0	3145.38	1.098	0.691574	0.928858	4.664e-11	5.7
[K].AETEEAAHSVSQEMSVNSPTAQESQR.[N]	1xTMT6plex [N-Term];1xPhospho [S18(100)]	1	Q9NUA8	Q9NUA8 [173-198]	Q9NUA8 1xPhospho [S190(100)]	Zinc finger and BTB domain-containing protein 40 OS=Homo sapiens OX=9606 GN=ZBTB40 PE=1 SV=4	0	3112.37	1.019	0.547338	0.891059	6.416e-13	5.7
[K].HIKEEPLSEEEPCTSTAIASPEK.[K]	1xCarbamidomethyl [C13];2xTMT6plex [K3; K23];1xTMT6plex [N-Term];1xPhospho [S20(100)]	2	Q9Y2X3	Q9Y2X3 [495-517]	Q9Y2X3 1xPhospho [S514(100)]	Nucleolar protein 58 OS=Homo sapiens OX=9606 GN=NOP58 PE=1 SV=1	1	3349.68	0.917	0.468481	0.872601	1.798e-12	5.7
[R].SQSESSDEVTELDLSHGKK.[D]	2xTMT6plex [K18; K19];1xTMT6plex [N-Term];1xPhospho [S3(100)]	2	Q86YS7-3	Q86YS7-3 [657-675]	Q86YS7-3 1xPhospho [S659(100)]	Isoform 3 of C2 domain-containing protein 5 OS=Homo sapiens OX=9606 GN=C2CD5	1	2843.43	0.973	0.688118	0.927298	1.189e-09	5.7
[R].RVNDAEPGSPEAPQGK.[R]	1xTMT6plex [K16];1xTMT6plex [N-Term];1xPhospho [S9(100)]	7	Q8N8A6	Q8N8A6 [75-90]	Q8N8A6 1xPhospho [S83(100)]	ATP-dependent RNA helicase DDX51 OS=Homo sapiens OX=9606 GN=DDX51 PE=1 SV=3	1	2190.1	1.053	0.096883	0.774017	2.308e-11	5.7
[K].LSSEDEEEDEAEDDQSEASGKK.[S]	2xTMT6plex [K21; K22];1xTMT6plex [N-Term];2xPhospho [S16(100); S]	1	Q8NEJ9	Q8NEJ9 [141-162]	Q8NEJ9 2xPhospho [S156(100); S]	Neuroguidin OS=Homo sapiens OX=9606 GN=NGDN PE=1 SV=1	1	3274.4	0.933	0.532896	0.887291	2.909e-09	5.7
[K].LREVIEIEDASPTK.[C]	1xTMT6plex [K14];1xTMT6plex [N-Term];1xPhospho [S11(100)]	7	P46100	P46100 [1517-1530]	P46100 1xPhospho [S1527(100)]	Transcriptional regulator ATRX OS=Homo sapiens OX=9606 GN=ATRX PE=1 SV=5	1	2138.15	0.97	0.979194	0.996907	1.741e-10	5.7
[K].KISLPGQMAGTPITPLK.[D]	2xTMT6plex [K1; K17];1xTMT6plex [N-Term];1xPhospho [T14(100)]	2	Q9H8Y8	Q9H8Y8 [212-228]	Q9H8Y8 1xPhospho [T225(100)]	Golgi reassembly-stacking protein 2 OS=Homo sapiens OX=9606 GN=GORASP2 PE=1 SV=3	1	2519.46	0.889	0.53122	0.88666	3.975e-12	5.7
[R].QEKPSSPSPMPSSTPSPSLNLGNTEEAIR.[D]	1xTMT6plex [K3];1xTMT6plex [N-Term];1xPhospho [S6(99.3)]	1	O95810	O95810 [20-48]	O95810 1xPhospho [S25(99.3)]	Caveolae-associated protein 2 OS=Homo sapiens OX=9606 GN=CAVIN2 PE=1 SV=3	0	3576.77	0.991	0.537159	0.888638	1.68e-09	5.7
[R].LIRPEYAWIVQPVSGAVYDRPGASPKR.[N]	1xTMT6plex [K26];1xTMT6plex [N-Term];1xPhospho [S24(100)]	2	Q12769	Q12769 [1134-1160]	Q12769 1xPhospho [S1157(100)]	Nuclear pore complex protein Nup160 OS=Homo sapiens OX=9606 GN=NUP160 PE=1 SV=3	1	3563.93	0.99	0.855674	0.971061	1.325e-10	5.7
[K].GSPLNAAPYGIESMSQDTEVR.[S]	1xTMT6plex [N-Term];1xPhospho [S2(100)]	5	P18031	P18031 [351-371]	P18031 1xPhospho [S352(100)]	Tyrosine-protein phosphatase non-receptor type 1 OS=Homo sapiens OX=9606 GN=PTPN1 PE=1 SV=1	0	2531.17	1.079	0.086149	0.768153	8.478e-12	5.7
[K].EAEEESSGGEEEDEDENIEVVYSK.[A]	1xTMT6plex [K24];1xTMT6plex [N-Term];2xPhospho [S6(100); S7(100)]	39	P55010	P55010 [384-407]	P55010 2xPhospho [S389(100); S390(100)]	Eukaryotic translation initiation factor 5 OS=Homo sapiens OX=9606 GN=EIF5 PE=1 SV=2	0	3320.35	1.078	0.41398	0.861035	3.463e-08	5.7
[K].VARPTSSEVDRFSPSGSVVPLTER.[H]	1xTMT6plex [N-Term];1xPhospho [S13(100)]	2	Q5TC79	Q5TC79 [298-321]	Q5TC79 1xPhospho [S310(100)]	Zinc finger and BTB domain-containing protein 37 OS=Homo sapiens OX=9606 GN=ZBTB37 PE=2 SV=1	1	2882.46	0.967	0.161242	0.793851	1.207e-08	5.69
[K].MLAESDESGDEESVSQTDK.[T]	1xTMT6plex [K19];1xTMT6plex [N-Term];2xPhospho [S5(100); S8(100)]	10	P22059	P22059 [186-204]	P22059 2xPhospho [S190(100); S193(100)]	Oxysterol-binding protein 1 OS=Homo sapiens OX=9606 GN=OSBP PE=1 SV=1	0	2675.11	1.086	0.0174432	0.711982	2.055e-08	5.69
[K].SSPVNNHHSPGQTPTLGQPEAR.[A]	1xTMT6plex [N-Term];1xPhospho [S9(100)]	1	Q5SW79	Q5SW79 [1521-1542]	Q5SW79 1xPhospho [S1529(100)]	Centrosomal protein of 170 kDa OS=Homo sapiens OX=9606 GN=CEP170 PE=1 SV=1	0	2620.25	1.007	0.502976	0.881086	8.768e-10	5.69
[R].RISSSSVQPCSEEVSTPQDSLAQCK.[E]	2xCarbamidomethyl [C10; C24];1xTMT6plex [K25];1xTMT6plex [N-Term];1xPhospho [S3(99.7)]	2	P42694	P42694 [1761-1785]	P42694 1xPhospho [S1763(99.7)]	Probable helicase with zinc finger domain OS=Homo sapiens OX=9606 GN=HELZ PE=1 SV=2	1	3318.57	0.926	0.1538	0.791855	3.872e-09	5.69
[R].GAMPPAPVPAGTPAPPGPATMMPDGTLGLTPPTTER.[F]	1xOxidation [M21];1xTMT6plex [N-Term];1xPhospho [T30(100)]	13	Q15233	Q15233 [399-434]	Q15233 1xPhospho [T428(100)]	Non-POU domain-containing octamer-binding protein OS=Homo sapiens OX=9606 GN=NONO PE=1 SV=4	0	3776.83	0.984	0.549597	0.891059	7.58e-10	5.69
[R].GQPGNAYDGAGQPSAAYLSMSQGAVANANSTPPPYER.[T]	1xTMT6plex [N-Term];1xPhospho [T31(98.2)]	3	Q96PK6	Q96PK6 [542-578]	Q96PK6 1xPhospho [T572(98.2)]	RNA-binding protein 14 OS=Homo sapiens OX=9606 GN=RBM14 PE=1 SV=2	0	4003.81	1.091	0.418593	0.86123	4.867e-11	5.69
[K].APAGQEEPGTPPSSPLSAEQLDR.[I]	1xTMT6plex [N-Term];2xPhospho [S13(100); S14(100)]	2	P13051	P13051 [51-73]	P13051 2xPhospho [S63(100); S64(99.2)]	Uracil-DNA glycosylase OS=Homo sapiens OX=9606 GN=UNG PE=1 SV=2	0	2723.22	1.038	0.839309	0.968142	2.434e-10	5.68
[R].DKLEPEAPALALPVTPQK.[E]	2xTMT6plex [K2; K18];1xTMT6plex [N-Term];1xPhospho [T15(100)]	2	Q9BWH6	Q9BWH6 [307-324]	Q9BWH6 1xPhospho [T321(100)]	RNA polymerase II-associated protein 1 OS=Homo sapiens OX=9606 GN=RPAP1 PE=1 SV=3	1	2684.52	0.995	0.646871	0.915456	5.098e-12	5.68
[K].VASGVLSPPPAAPPPSSSSVPEAGGPPIK.[K]	1xTMT6plex [K29];1xTMT6plex [N-Term];1xPhospho [S7(100)]	6	Q8IXM2	Q8IXM2 [104-132]	Q8IXM2 1xPhospho [S110(100)]	Chromatin complexes subunit BAP18 OS=Homo sapiens OX=9606 GN=BAP18 PE=1 SV=1	0	3188.7	1.037	0.165697	0.793851	3.095e-10	5.68
[K].EPPASSSSPPVEISPSTSLK.[S]	1xTMT6plex [K20];1xTMT6plex [N-Term];1xPhospho [S14(100)]	3	Q5T7N3	Q5T7N3 [623-642]	Q5T7N3 1xPhospho [S636(100)]	KN motif and ankyrin repeat domain-containing protein 4 OS=Homo sapiens OX=9606 GN=KANK4 PE=1 SV=1	0	2535.3	1.102	0.0616551	0.746009	3.048e-08	5.68
[K].TESGEETDLISPPQEEVK.[S]	1xTMT6plex [K18];1xTMT6plex [N-Term];1xPhospho [S3(99.7)]	9	O43493	O43493 [296-313]	O43493 1xPhospho [S298(99.8)]	Trans-Golgi network integral membrane protein 2 OS=Homo sapiens OX=9606 GN=TGOLN2 PE=1 SV=4	0	2526.23	1.111	0.0281812	0.717532	2.146e-09	5.68
[R].LAEAPSPAPTPSPTPVEDLGPQTSTSPGR.[L]	1xTMT6plex [N-Term];1xPhospho [S/T]	1	Q14160	Q14160 [1536-1564]		Protein scribble homolog OS=Homo sapiens OX=9606 GN=SCRIB PE=1 SV=4	0	3166.55	1.176	0.107265	0.778383	2.136e-09	5.68
[R].TVSPGSVSPIHGQGQVVENLK.[A]	1xTMT6plex [K21];1xTMT6plex [N-Term];2xPhospho [S3(100); S/T]	1	Q9NZM3	Q9NZM3 [882-902]	Q9NZM3 2xPhospho [S884(100); S/T]	Intersectin-2 OS=Homo sapiens OX=9606 GN=ITSN2 PE=1 SV=3	0	2751.39	1.005	0.990134	0.998428	9.343e-07	5.68
[R].SLGSVQAPSYGARPVSSAASVYAGAGGSGSR.[I]	1xTMT6plex [N-Term];1xPhospho [S9(98.9)]	2	P05783	P05783 [15-45]	P05783 1xPhospho [S23(100)]	Keratin, type I cytoskeletal 18 OS=Homo sapiens OX=9606 GN=KRT18 PE=1 SV=2	0	3163.54	0.948	0.469154	0.872601	8.871e-12	5.68
[R].RYSSSGTPSSASPALSR.[R]	1xTMT6plex [N-Term];1xPhospho [S3(100)]	1	Q14934	Q14934 [270-286]	Q14934 1xPhospho [S272(100)]	Nuclear factor of activated T-cells, cytoplasmic 4 OS=Homo sapiens OX=9606 GN=NFATC4 PE=1 SV=2	1	2019.97	1.016	0.719816	0.935179	7.129e-10	5.68
[R].SVQEGENPDDGVRGSPPEDYR.[L]	1xTMT6plex [N-Term];1xPhospho [S15(100)]	3	P42696	P42696 [14-34]	P42696 1xPhospho [S28(100)]	RNA-binding protein 34 OS=Homo sapiens OX=9606 GN=RBM34 PE=1 SV=2	1	2612.15	1.059	0.0318476	0.727415	5.822e-11	5.68
[K].KLSSWDQAETPGHTPSLR.[W]	1xTMT6plex [K1];1xTMT6plex [N-Term];2xPhospho [T10(100); T14(99.6)]	2	O75533	O75533 [214-231]	O75533 2xPhospho [T223(100); T227(99.5)]	Splicing factor 3B subunit 1 OS=Homo sapiens OX=9606 GN=SF3B1 PE=1 SV=3	1	2628.26	0.963	0.224233	0.811533	5.417e-11	5.68
[K].EEPAAAGSGAASPSAAEK.[G]	1xTMT6plex [K18];1xTMT6plex [N-Term];1xPhospho [S12(100)]	1	P29966	P29966 [70-87]	P29966 1xPhospho [S81(100)]	Myristoylated alanine-rich C-kinase substrate OS=Homo sapiens OX=9606 GN=MARCKS PE=1 SV=4	0	2139.04	1.132	0.227975	0.814017	9.868e-12	5.68
[K].LASVPAGGAVAVSAAPGSAAPAAGSAPAAAEEK.[K]	1xTMT6plex [K33];1xTMT6plex [N-Term];1xPhospho [S25(100)]	4	P05387	P05387 [62-94]	P05387 1xPhospho [S86(100)]	60S acidic ribosomal protein P2 OS=Homo sapiens OX=9606 GN=RPLP2 PE=1 SV=1	0	3312.72	0.931	0.144388	0.791293	3.897e-15	5.68
[R].VNTHGIFTISTASMVEK.[V]	1xTMT6plex [K17];1xTMT6plex [N-Term];1xPhospho [T3(100)]	1	Q92598	Q92598 [484-500]	Q92598 1xPhospho [T486(100)]	Heat shock protein 105 kDa OS=Homo sapiens OX=9606 GN=HSPH1 PE=1 SV=1	0	2373.23	1.051	0.111092	0.778383	4.278e-10	5.68
[K].VHSPSGALEECYVTEIDQDK.[Y]	1xCarbamidomethyl [C11];1xTMT6plex [K20];1xTMT6plex [N-Term];1xPhospho [S3(99.5)]	1	P21333	P21333 [2368-2387]	P21333 1xPhospho [S2370(99.5)]	Filamin-A OS=Homo sapiens OX=9606 GN=FLNA PE=1 SV=4	0	2815.33	0.951	0.932633	0.985545	1.134e-09	5.68
[K].QKSDAEEDGGTVSQEEEDR.[K]	1xTMT6plex [K2];1xTMT6plex [N-Term];2xPhospho [S3(100); T/S]	1	P27824	P27824 [552-570]	P27824 2xPhospho [S554(100); T/S]	Calnexin OS=Homo sapiens OX=9606 GN=CANX PE=1 SV=2	1	2727.14	1.104	0.112047	0.778383	1.06e-07	5.68
[R].SPSGGAAGPLLTPSQSLDGSR.[R]	1xTMT6plex [N-Term];1xPhospho [S1(100)]	2	Q96CX2	Q96CX2 [185-205]	Q96CX2 1xPhospho [S185(100)]	BTB/POZ domain-containing protein KCTD12 OS=Homo sapiens OX=9606 GN=KCTD12 PE=1 SV=1	0	2264.11	1.003	0.506761	0.881086	1.315e-11	5.67
[R].GPALTPIRDEEWGGHSPR.[S]	1xTMT6plex [N-Term];1xPhospho [S16(100)]	4	Q86X29	Q86X29 [449-466]	Q86X29 1xPhospho [S464(100)]	Lipolysis-stimulated lipoprotein receptor OS=Homo sapiens OX=9606 GN=LSR PE=1 SV=4	1	2284.11	1.026	0.622461	0.908205	7.826e-09	5.67
[K].REEEEQQEGGFASPR.[T]	1xTMT6plex [N-Term];1xPhospho [S13(100)]	1	Q96T88	Q96T88 [627-641]	Q96T88 1xPhospho [S639(100)]	E3 ubiquitin-protein ligase UHRF1 OS=Homo sapiens OX=9606 GN=UHRF1 PE=1 SV=1	1	2057.91	0.989	0.61302	0.905313	2.278e-10	5.67
[R].NQGGYGGSSSSSSYGSGR.[R]	1xTMT6plex [N-Term];1xPhospho [S13(100)]	4	P09651	P09651 [353-370]	P09651 1xPhospho [S365(100)]	Heterogeneous nuclear ribonucleoprotein A1 OS=Homo sapiens OX=9606 GN=HNRNPA1 PE=1 SV=5	0	2003.83	0.942	0.400937	0.860276	1.309e-11	5.67
[R].SMGTGDTPGLEVPSSPLRK.[A]	1xTMT6plex [K19];1xTMT6plex [N-Term];1xPhospho [S/T]	2	Q86WB0	Q86WB0 [381-399]		Nuclear-interacting partner of ALK OS=Homo sapiens OX=9606 GN=ZC3HC1 PE=1 SV=1	1	2467.27	0.971	0.606073	0.904087	3.166e-09	5.67
[K].ASETPPPVAQPKPEAPHPGLETTLQER.[L]	1xTMT6plex [K12];1xTMT6plex [N-Term];1xPhospho [T4(100)]	3	Q6P1N0	Q6P1N0 [117-143]	Q6P1N0 1xPhospho [T120(100)]	Coiled-coil and C2 domain-containing protein 1A OS=Homo sapiens OX=9606 GN=CC2D1A PE=1 SV=1	0	3415.77	0.932	0.0412151	0.739771	1.365e-11	5.67
[R].NEKPTQSVSSPEATSGSTGSVEK.[K]	2xTMT6plex [K3; K23];1xTMT6plex [N-Term];1xPhospho [S10(99.4)]	1	Q9BZ95	Q9BZ95 [552-574]	Q9BZ95 1xPhospho [S561(99.4)]	Histone-lysine N-methyltransferase NSD3 OS=Homo sapiens OX=9606 GN=NSD3 PE=1 SV=1	0	3074.55	0.993	0.530808	0.88654	2.756e-10	5.67
[R].SGEDESQEDVLMDEAPSNLSQASTLQANR.[E]	1xTMT6plex [N-Term];1xPhospho [S6(100)]	2	Q7Z6Z7	Q7Z6Z7 [2372-2400]	Q7Z6Z7 1xPhospho [S2377(100)]	E3 ubiquitin-protein ligase HUWE1 OS=Homo sapiens OX=9606 GN=HUWE1 PE=1 SV=3	0	3430.52	1.045	0.359486	0.846113	2.95e-10	5.67
[K].TLHCEGTEINSDDEQESK.[E]	1xCarbamidomethyl [C4];1xTMT6plex [K18];1xTMT6plex [N-Term];1xPhospho [S11(100)]	5	Q9BPX3	Q9BPX3 [664-681]	Q9BPX3 1xPhospho [S674(100)]	Condensin complex subunit 3 OS=Homo sapiens OX=9606 GN=NCAPG PE=1 SV=1	0	2630.17	1.066	0.113611	0.779052	8.203e-12	5.67
[R].AFVEDSEDEDGAGEGGSSLLQK.[R]	1xTMT6plex [K22];1xTMT6plex [N-Term];1xPhospho [S6(100)]	9	Q8N9T8	Q8N9T8 [166-187]	Q8N9T8 1xPhospho [S171(100)]	Protein KRI1 homolog OS=Homo sapiens OX=9606 GN=KRI1 PE=1 SV=3	0	2778.28	1.082	0.301225	0.832463	3.03e-09	5.67
[K].SKGSLEITESQSADAEPPPPPKPDLSR.[Y]	2xTMT6plex [K2; K22];1xTMT6plex [N-Term];2xPhospho [S1(100); S4(100)]	1	Q9C0B5	Q9C0B5 [296-322]	Q9C0B5 2xPhospho [S296(100); S299(100)]	Palmitoyltransferase ZDHHC5 OS=Homo sapiens OX=9606 GN=ZDHHC5 PE=1 SV=2	1	3680.84	0.953	0.736645	0.93971	5.933e-08	5.67
[K].KTEFLDLDNSPLSPPSPR.[T]	1xTMT6plex [K1];1xTMT6plex [N-Term];1xPhospho [S16(100)]	4	Q8NCF5	Q8NCF5 [189-206]	Q8NCF5 1xPhospho [S204(100)]	NFATC2-interacting protein OS=Homo sapiens OX=9606 GN=NFATC2IP PE=1 SV=1	1	2551.32	1.189	0.257318	0.820204	1.939e-11	5.67
[K].IVEPEVVGESDSEVEGDAWR.[M]	1xTMT6plex [N-Term];2xPhospho [S10(100); S12(100)]	23	P55081	P55081 [107-126]	P55081 2xPhospho [S116(100); S118(100)]	Microfibrillar-associated protein 1 OS=Homo sapiens OX=9606 GN=MFAP1 PE=1 SV=2	0	2591.12	1.121	0.59512	0.902814	6.772e-10	5.67
[R].SRTGSESSQTGTSTTSSR.[N]	1xTMT6plex [N-Term];1xPhospho [S5(100)]	3	P23588	P23588 [418-435]	P23588 1xPhospho [S422(99.7)]	Eukaryotic translation initiation factor 4B OS=Homo sapiens OX=9606 GN=EIF4B PE=1 SV=2	1	2125.96	0.72	0.179246	0.793851	1.018e-08	5.67
[K].EGTGQQERESPRPLQLPGAEGPAISDGEEGGGEPGAGGGAAGAAGAGR.[R]	1xTMT6plex [N-Term];2xPhospho [S10(100); S25(100)]	2	Q6PKG0	Q6PKG0 [66-113]	Q6PKG0 2xPhospho [S75(100); S90(100)]	La-related protein 1 OS=Homo sapiens OX=9606 GN=LARP1 PE=1 SV=2	1	4802.16	0.954	0.236022	0.815244	1.965e-10	5.67
[R].SSLGQSASETEEDTVSVSK.[K]	1xTMT6plex [K19];1xTMT6plex [N-Term];3xPhospho [S2(99.6); S6(100); S8(99.6)]	2	Q13435	Q13435 [302-320]	Q13435 3xPhospho [S303(99.6); S307(100); S309(100)]	Splicing factor 3B subunit 2 OS=Homo sapiens OX=9606 GN=SF3B2 PE=1 SV=2	0	2639.12	1.209	0.110829	0.778383	5.613e-09	5.67
[R].CRSVELDLNQAHMEETPK.[R]	1xCarbamidomethyl [C1];1xTMT6plex [K18];1xTMT6plex [N-Term];1xPhospho [S3(100)]	1	Q14680	Q14680 [503-520]	Q14680 1xPhospho [S505(100)]	Maternal embryonic leucine zipper kinase OS=Homo sapiens OX=9606 GN=MELK PE=1 SV=3	1	2695.3	1.007	0.463159	0.871234	1.768e-08	5.67
[K].TITLVKSPISVPGGSALISNLGK.[V]	2xTMT6plex [K6; K23];1xTMT6plex [N-Term];1xPhospho [S7(100)]	4	P51610	P51610 [660-682]	P51610 1xPhospho [S666(100)]	Host cell factor 1 OS=Homo sapiens OX=9606 GN=HCFC1 PE=1 SV=2	1	3019.78	0.964	0.737786	0.940309	9.872e-10	5.67
[R].GNIETTSEDGQVFSPKK.[G]	2xTMT6plex [K16; K17];1xTMT6plex [N-Term];1xPhospho [S14(100)]	6	Q5T200-2	Q5T200-2 [980-996]	Q5T200-2 1xPhospho [S993(100)]	Isoform 2 of Zinc finger CCCH domain-containing protein 13 OS=Homo sapiens OX=9606 GN=ZC3H13	1	2604.35	1.021	0.988655	0.998189	9.587e-11	5.67
[K].FDSNEEDSASVFSPSFGLK.[Q]	1xTMT6plex [K19];1xTMT6plex [N-Term];1xPhospho [S3(100)]	4	Q02880	Q02880 [1464-1482]	Q02880 1xPhospho [S1466(100)]	DNA topoisomerase 2-beta OS=Homo sapiens OX=9606 GN=TOP2B PE=1 SV=3	0	2601.22	1.174	0.0443093	0.739771	6.418e-09	5.66
[R].GSGGLFSPSTAHVPDGALGQR.[D]	1xTMT6plex [N-Term];1xPhospho [S2(100)]	2	Q9C0C2	Q9C0C2 [1023-1043]	Q9C0C2 1xPhospho [S1024(100)]	182 kDa tankyrase-1-binding protein OS=Homo sapiens OX=9606 GN=TNKS1BP1 PE=1 SV=4	0	2320.13	1.015	0.872999	0.974324	1.039e-10	5.66
[R].ATGPEAAGGGGAGGGGGGYRPIIQSPGYK.[T]	1xTMT6plex [K29];1xTMT6plex [N-Term];1xPhospho [S25(100)]	3	Q9ULL5	Q9ULL5 [362-390]	Q9ULL5 1xPhospho [S386(100)]	Proline-rich protein 12 OS=Homo sapiens OX=9606 GN=PRR12 PE=1 SV=3	0	3098.55	1.008	0.989561	0.99839	3.158e-12	5.66
[R].GRNSATSADEQPHIGNYR.[L]	1xTMT6plex [N-Term];1xPhospho [S4(100)]	2	Q7KZI7	Q7KZI7 [37-54]	Q7KZI7 1xPhospho [S40(100)]	Serine/threonine-protein kinase MARK2 OS=Homo sapiens OX=9606 GN=MARK2 PE=1 SV=2	1	2282.05	1.02	0.369856	0.847974	3.011e-10	5.66
[K].RASGQAFELILSPR.[S]	1xTMT6plex [N-Term];2xPhospho [S3(100); S12(100)]	10	P16949	P16949 [14-27]	P16949 2xPhospho [S16(100); S25(100)]	Stathmin OS=Homo sapiens OX=9606 GN=STMN1 PE=1 SV=3	1	1933.95	1.07	0.506985	0.881086	2.088e-08	5.66
[K].EEPDSENIPQELLSNLGHPESPPRK.[R]	1xTMT6plex [K25];1xTMT6plex [N-Term];1xPhospho [S21(100)]	6	Q13309	Q13309 [44-68]	Q13309 1xPhospho [S64(100)]	S-phase kinase-associated protein 2 OS=Homo sapiens OX=9606 GN=SKP2 PE=1 SV=2	1	3350.67	1.148	0.183388	0.794828	2.121e-09	5.66
[K].NVDSLSAPHNHPPEDPFGSVPFISHSGSPEK.[K]	1xTMT6plex [K31];1xTMT6plex [N-Term];1xPhospho [S28(99.6)]	1	Q9NSY1	Q9NSY1 [662-692]	Q9NSY1 1xPhospho [S689(99.6)]	BMP-2-inducible protein kinase OS=Homo sapiens OX=9606 GN=BMP2K PE=1 SV=2	0	3820.84	0.97	0.572296	0.895602	3.362e-09	5.66
[K].TGVTSTSDSEEEGDDQEGEKK.[R]	2xTMT6plex [K20; K21];1xTMT6plex [N-Term];2xPhospho [S7(99.4); S9(100)]	5	O75475	O75475 [267-287]	O75475 2xPhospho [S273(99.4); S275(100)]	PC4 and SFRS1-interacting protein OS=Homo sapiens OX=9606 GN=PSIP1 PE=1 SV=1	1	3075.35	0.931	0.123794	0.784305	1.34e-10	5.66
[R].VGEEALFTSGRPLTAHSPHAHPETK.[K]	1xTMT6plex [K25];1xTMT6plex [N-Term];1xPhospho [S17(97.9)]	1	Q0VF96	Q0VF96 [245-269]	Q0VF96 1xPhospho [S261(97.9)]	Cingulin-like protein 1 OS=Homo sapiens OX=9606 GN=CGNL1 PE=1 SV=2	0	3207.64	0.934	0.0124317	0.691529	1.605e-08	5.66
[R].AAFTTPDHAPLSPQSSVASSGSEQTEEQGSSR.[N]	1xTMT6plex [N-Term];1xPhospho [S12(98.5)]	5	Q5PRF9	Q5PRF9 [260-291]	Q5PRF9 1xPhospho [S271(100)]	Protein Smaug homolog 2 OS=Homo sapiens OX=9606 GN=SAMD4B PE=1 SV=1	0	3555.61	1.035	0.183971	0.794927	9.771e-12	5.66
[R].STQIENQHQGAQDTSDLMSPSK.[R]	1xOxidation [M18];1xTMT6plex [K22];1xTMT6plex [N-Term];1xPhospho [S19(98)]	4	Q9NVR2	Q9NVR2 [213-234]	Q9NVR2 1xPhospho [S231(100)]	Integrator complex subunit 10 OS=Homo sapiens OX=9606 GN=INTS10 PE=1 SV=2	0	2956.38	0.998	0.475761	0.874475	2.498e-11	5.65
[K].EVHDELEDLPSPPPPLSPPPTTSPHK.[Q]	1xTMT6plex [K26];1xTMT6plex [N-Term];3xPhospho [S11(99.4); S23(100); T/S]	6	Q9NQX3	Q9NQX3 [178-203]	Q9NQX3 3xPhospho [S188(100); S200(99.8); T/S]	Gephyrin OS=Homo sapiens OX=9606 GN=GPHN PE=1 SV=1	0	3511.62	1.06	0.528977	0.886114	1.044e-10	5.65
[R].STAQQELDGKPASPTPVIVASHTANK.[E]	2xTMT6plex [K10; K26];1xTMT6plex [N-Term];1xPhospho [S13(99.7)]	2	P35606	P35606 [847-872]	P35606 1xPhospho [S859(99.7)]	Coatomer subunit beta' OS=Homo sapiens OX=9606 GN=COPB2 PE=1 SV=2	0	3414.82	1.094	0.121131	0.783206	9.278e-13	5.65
[K].IACRSPQPDPVGTPTIFKPQSK.[R]	1xCarbamidomethyl [C3];2xTMT6plex [K18; K22];1xTMT6plex [N-Term];1xPhospho [S5(100)]	3	P46013; P46013-2	P46013 [2219-2240]; P46013-2 [1859-1880]	P46013 1xPhospho [S2223(100)]; P46013-2 1xPhospho [S1863(100)]	Proliferation marker protein Ki-67 OS=Homo sapiens OX=9606 GN=MKI67 PE=1 SV=2 Isoform Short of Proliferation marker protein Ki-67 OS=Homo sapiens OX=9606 GN=MKI67	1	3191.73	0.936	0.574332	0.896468	5.438e-11	5.65
[K].SSTPPGESYFGVSSLQLK.[G]	1xTMT6plex [K18];1xTMT6plex [N-Term];1xPhospho [T3(99.6)]	9	Q9UQ35	Q9UQ35 [1041-1058]	Q9UQ35 1xPhospho [T1043(99.6)]	Serine/arginine repetitive matrix protein 2 OS=Homo sapiens OX=9606 GN=SRRM2 PE=1 SV=2	0	2422.23	0.983	0.894945	0.978314	2.126e-10	5.65
[K].ITKPGSIDSNNQLFAPGGRLSWGK.[G]	2xTMT6plex [K3; K24];1xTMT6plex [N-Term];1xPhospho [S21(100)]	1	Q04637	Q04637 [1072-1095]	Q04637 1xPhospho [S1092(100)]	Eukaryotic translation initiation factor 4 gamma 1 OS=Homo sapiens OX=9606 GN=EIF4G1 PE=1 SV=4	1	3310.79	0.926	0.914636	0.982637	1.951e-09	5.65
[R].GAMPPAPVPAGTPAPPGPATMMPDGTLGLTPPTTER.[F]	1xTMT6plex [N-Term];1xPhospho [T30(100)]	19	Q15233	Q15233 [399-434]	Q15233 1xPhospho [T428(100)]	Non-POU domain-containing octamer-binding protein OS=Homo sapiens OX=9606 GN=NONO PE=1 SV=4	0	3760.84	1.07	0.575077	0.896468	1.758e-09	5.65
[R].RPSPLAPRPPPSR.[W]	1xTMT6plex [N-Term];1xPhospho [S3(100)]	7	Q9UMN6	Q9UMN6 [1915-1927]	Q9UMN6 1xPhospho [S1917(100)]	Histone-lysine N-methyltransferase 2B OS=Homo sapiens OX=9606 GN=KMT2B PE=1 SV=1	0	1736.95	0.935	0.0101938	0.691529	7.37e-08	5.65
[K].YIEIDSDEEPRGELLSLR.[D]	1xTMT6plex [N-Term];1xPhospho [S6(100)]	8	Q9NVU7	Q9NVU7 [580-597]	Q9NVU7 1xPhospho [S585(100)]	Protein SDA1 homolog OS=Homo sapiens OX=9606 GN=SDAD1 PE=1 SV=3	1	2443.2	1.141	0.0900479	0.771342	1.585e-09	5.65
[K].SYNTPLLNPVQEHEAEGAAAGGTSIR.[R]	1xTMT6plex [N-Term];1xPhospho [S1(100)]	2	P85299	P85299 [254-279]	P85299 1xPhospho [S254(100)]	Proline-rich protein 5 OS=Homo sapiens OX=9606 GN=PRR5 PE=1 SV=1	0	2991.44	0.976	0.660375	0.920774	6.37e-11	5.64
[K].TEADVLAENQVLDSSAPKSPSQDVK.[A]	2xTMT6plex [K18; K25];1xTMT6plex [N-Term];1xPhospho [S19(99.5)]	6	Q9UHK0	Q9UHK0 [385-409]	Q9UHK0 1xPhospho [S403(100)]	Nuclear fragile X mental retardation-interacting protein 1 OS=Homo sapiens OX=9606 GN=NUFIP1 PE=1 SV=2	1	3395.76	1.048	0.165781	0.793851	2.517e-11	5.64
[K].FTDKDQQPSGSEGEDDDAEAALK.[K]	2xTMT6plex [K4; K23];1xTMT6plex [N-Term];2xPhospho [S9(100); S11(100)]	5	Q9NXG2	Q9NXG2 [78-100]	Q9NXG2 2xPhospho [S86(100); S88(100)]	THUMP domain-containing protein 1 OS=Homo sapiens OX=9606 GN=THUMPD1 PE=1 SV=2	1	3300.48	0.92	0.236967	0.815244	8.852e-11	5.64
[K].GWLRDPSASPGDAGEQAIR.[Q]	1xTMT6plex [N-Term];1xPhospho [S9(100)]	1	P18206	P18206 [282-300]	P18206 1xPhospho [S290(100)]	Vinculin OS=Homo sapiens OX=9606 GN=VCL PE=1 SV=4	1	2292.1	0.942	0.171935	0.793851	9.945e-10	5.64
[K].NREELGFRPEYSASQLK.[G]	1xTMT6plex [K17];1xTMT6plex [N-Term];1xPhospho [S14(100)]	1	P09874	P09874 [166-182]	P09874 1xPhospho [S179(100)]	Poly [ADP-ribose] polymerase 1 OS=Homo sapiens OX=9606 GN=PARP1 PE=1 SV=4	1	2562.31	0.932	0.0572107	0.745401	2.213e-08	5.64
[K].SPLGGGGGSGASSQAACLK.[Q]	1xCarbamidomethyl [C17];1xTMT6plex [K19];1xTMT6plex [N-Term];1xPhospho [S1(100)]	5	Q68DK7	Q68DK7 [205-223]	Q68DK7 1xPhospho [S205(100)]	Male-specific lethal 1 homolog OS=Homo sapiens OX=9606 GN=MSL1 PE=1 SV=3	0	2200.08	0.979	0.240674	0.81573	5.893e-12	5.64
[R].RGHSAQIAKPIRPGQHPAASPTHPSAIR.[G]	1xTMT6plex [K9];1xTMT6plex [N-Term];1xPhospho [S20(100)]	1	P33176	P33176 [914-941]	P33176 1xPhospho [S933(100)]	Kinesin-1 heavy chain OS=Homo sapiens OX=9606 GN=KIF5B PE=1 SV=1	1	3476.89	0.785	0.0391248	0.739771	2.385e-10	5.64
[R].AVTPENHESMTSIFPSAAVGLK.[N]	1xTMT6plex [K22];1xTMT6plex [N-Term];1xPhospho [T3(100)]	2	Q86UW6	Q86UW6 [1208-1229]	Q86UW6 1xPhospho [T1210(100)]	NEDD4-binding protein 2 OS=Homo sapiens OX=9606 GN=N4BP2 PE=1 SV=2	0	2824.44	1.003	0.871279	0.973465	2.691e-08	5.64
[K].KTGSPGSPGAGGVQSTAK.[K]	2xTMT6plex [K1; K18];1xTMT6plex [N-Term];2xPhospho [S4(100); S7(100)]	2	O43237	O43237 [440-457]	O43237 2xPhospho [S443(100); S446(100)]	Cytoplasmic dynein 1 light intermediate chain 2 OS=Homo sapiens OX=9606 GN=DYNC1LI2 PE=1 SV=1	1	2434.23	0.926	0.287672	0.828431	2.335e-10	5.64
[R].SISLGDSEGPIVATLAQPLR.[R]	1xTMT6plex [N-Term];1xPhospho [S3(100)]	5	O43379	O43379 [1226-1245]	O43379 1xPhospho [S1228(100)]	WD repeat-containing protein 62 OS=Homo sapiens OX=9606 GN=WDR62 PE=1 SV=4	0	2333.23	1.025	0.722625	0.935932	9.82e-10	5.64
[K].DYLLSESEDEGDNDGERK.[H]	1xTMT6plex [K18];1xTMT6plex [N-Term];2xPhospho [S5(100); S7(100)]	10	Q9BVJ6	Q9BVJ6 [25-42]	Q9BVJ6 2xPhospho [S29(100); S31(100)]	U3 small nucleolar RNA-associated protein 14 homolog A OS=Homo sapiens OX=9606 GN=UTP14A PE=1 SV=1	1	2689.13	1.008	0.884531	0.977037	3.339e-10	5.64
[R].RTPAPPEPGSPAPGEGPSGR.[K]	1xTMT6plex [N-Term];1xPhospho [S10(100)]	5	P0C1Z6	P0C1Z6 [171-190]	P0C1Z6 1xPhospho [S180(100)]	TCF3 fusion partner OS=Homo sapiens OX=9606 GN=TFPT PE=1 SV=1	1	2223.08	0.94	0.0841774	0.766162	1.799e-11	5.63
[R].SDSIRPALNSPVERPSSDQEEGETSAQTER.[V]	1xTMT6plex [N-Term];1xPhospho [S17(98.7)]	1	Q9UKV5	Q9UKV5 [507-536]	Q9UKV5 1xPhospho [S523(98.7)]	E3 ubiquitin-protein ligase AMFR OS=Homo sapiens OX=9606 GN=AMFR PE=1 SV=2	0	3581.66	1.005	0.495578	0.878159	1.997e-09	5.63
[R].TSPTVATQTGASATSTR.[G]	1xTMT6plex [N-Term];1xPhospho [S2(99.6)]	2	Q6P1L5	Q6P1L5 [105-121]	Q6P1L5 1xPhospho [S106(99.6)]	Protein FAM117B OS=Homo sapiens OX=9606 GN=FAM117B PE=1 SV=2	0	1945.94	0.99	0.419011	0.86123	2.861e-08	5.63
[K].AKYPSLGQKPGGSDFLMK.[R]	3xTMT6plex [K2; K9; K18];1xTMT6plex [N-Term];1xPhospho [S5(100)]	1	O43768	O43768 [39-56]	O43768 1xPhospho [S43(100)]	Alpha-endosulfine OS=Homo sapiens OX=9606 GN=ENSA PE=1 SV=1	1	2920.62	0.905	0.381444	0.851626	7.425e-09	5.63
[R].VLTPPQAAGDGILATTANQR.[F]	1xTMT6plex [N-Term];1xPhospho [T3(100)]	4	Q96QT6	Q96QT6 [669-688]	Q96QT6 1xPhospho [T671(100)]	PHD finger protein 12 OS=Homo sapiens OX=9606 GN=PHF12 PE=1 SV=2	0	2303.2	0.951	0.727706	0.937547	7.191e-12	5.63
[K].DDPDGKQEAKPQQAAGMLSPK.[T]	3xTMT6plex [K6; K10; K21];1xTMT6plex [N-Term];1xPhospho [S19(100)]	8	Q13428-6; Q13428	Q13428-6 [1201-1221]; Q13428 [1239-1259]	Q13428-6 1xPhospho [S1219(100)]; Q13428 1xPhospho [S1257(100)]	Isoform 6 of Treacle protein OS=Homo sapiens OX=9606 GN=TCOF1 Treacle protein OS=Homo sapiens OX=9606 GN=TCOF1 PE=1 SV=3	1	3207.69	0.807	0.188376	0.798588	9.73e-11	5.63
[K].EGLDISHLQGQEELLSSQEK.[S]	1xTMT6plex [K20];1xTMT6plex [N-Term];1xPhospho [S17(99.4)]	3	P55011	P55011 [924-943]	P55011 1xPhospho [S940(99.6)]	Solute carrier family 12 member 2 OS=Homo sapiens OX=9606 GN=SLC12A2 PE=1 SV=1	0	2778.4	1.06	0.233428	0.815244	4.094e-10	5.63
[R].QQDLHLESPQRQPEYSPESPR.[C]	1xTMT6plex [N-Term];1xPhospho [S8(100)]	2	Q9H6F5	Q9H6F5 [95-115]	Q9H6F5 1xPhospho [S102(100)]	Coiled-coil domain-containing protein 86 OS=Homo sapiens OX=9606 GN=CCDC86 PE=1 SV=1	1	2830.34	1.021	0.792761	0.953811	8.599e-11	5.63
[K].SAIDLTPIVVEDKEEK.[K]	2xTMT6plex [K13; K16];1xTMT6plex [N-Term];1xPhospho [S1(100)]	1	Q14839	Q14839 [1648-1663]	Q14839 1xPhospho [S1648(100)]	Chromodomain-helicase-DNA-binding protein 4 OS=Homo sapiens OX=9606 GN=CHD4 PE=1 SV=2	1	2553.4	1.181	0.0251772	0.717532	2.334e-10	5.63
[R].RSSFSEGQTLTVTSGAK.[K]	1xTMT6plex [K17];1xTMT6plex [N-Term];1xPhospho [S/T]	1	Q92622	Q92622 [386-402]		Run domain Beclin-1-interacting and cysteine-rich domain-containing protein OS=Homo sapiens OX=9606 GN=RUBCN PE=1 SV=4	1	2294.18	0.934	0.434417	0.866991	4.179e-08	5.63
[K].EAGLSQSHDDLSNATATPSVR.[K]	1xTMT6plex [N-Term];1xPhospho [S7(100)]	2	O14523	O14523 [656-676]	O14523 1xPhospho [S662(100)]	Phospholipid transfer protein C2CD2L OS=Homo sapiens OX=9606 GN=C2CD2L PE=1 SV=3	0	2465.15	1.085	0.169505	0.793851	1.046e-10	5.63
[R].VYFQSPPGAAGEGPGGADDEGPVRR.[Q]	1xTMT6plex [N-Term];1xPhospho [S5(100)]	5	Q96C90	Q96C90 [28-52]	Q96C90 1xPhospho [S32(100)]	Protein phosphatase 1 regulatory subunit 14B OS=Homo sapiens OX=9606 GN=PPP1R14B PE=1 SV=3	1	2795.3	0.935	0.816731	0.961104	4.368e-10	5.63
[R].RQSGLYDSQNPPTVNNCAQDR.[E]	1xCarbamidomethyl [C17];1xTMT6plex [N-Term];1xPhospho [S3(100)]	2	Q96RU3	Q96RU3 [495-515]	Q96RU3 1xPhospho [S497(100)]	Formin-binding protein 1 OS=Homo sapiens OX=9606 GN=FNBP1 PE=1 SV=2	1	2729.23	0.971	0.505623	0.881086	8.953e-10	5.63
[R].KTSLVIVESADNQPETCER.[L]	1xCarbamidomethyl [C17];1xTMT6plex [K1];1xTMT6plex [N-Term];1xPhospho [S3(100)]	2	Q01484-7; Q01484	Q01484-7 [410-428]; Q01484 [3843-3861]	Q01484-7 1xPhospho [S412(100)]; Q01484 1xPhospho [S3845(100)]	Isoform 5 of Ankyrin-2 OS=Homo sapiens OX=9606 GN=ANK2 Ankyrin-2 OS=Homo sapiens OX=9606 GN=ANK2 PE=1 SV=4	1	2714.35	1.028	0.888133	0.977238	3.089e-10	5.63
[K].QVLTAPGSAGQPRSEDEDSLEEAGSPAPGPCPR.[S]	1xCarbamidomethyl [C31];1xTMT6plex [N-Term];2xPhospho [S14(99.5); S19(100)]	2	Q8TBB5	Q8TBB5 [400-432]	Q8TBB5 2xPhospho [S413(99.5); S418(100)]	Kelch domain-containing protein 4 OS=Homo sapiens OX=9606 GN=KLHDC4 PE=1 SV=1	1	3751.65	0.768	0.0277994	0.717532	5.83e-13	5.63
[K].EAKPGAAEPEVGVPSSLSPSSPSSSWTETDVEER.[V]	1xTMT6plex [K3];1xTMT6plex [N-Term];1xPhospho [S/T]	3	Q6L8Q7	Q6L8Q7 [200-233]		2',5'-phosphodiesterase 12 OS=Homo sapiens OX=9606 GN=PDE12 PE=1 SV=2	0	4037.93	1.076	0.980686	0.997176	1.76e-14	5.63
[R].HAPHCLSEEEGEQDRPR.[A]	1xCarbamidomethyl [C5];1xTMT6plex [N-Term];1xPhospho [S7(100)]	9	O75190	O75190 [271-287]	O75190 1xPhospho [S277(100)]	DnaJ homolog subfamily B member 6 OS=Homo sapiens OX=9606 GN=DNAJB6 PE=1 SV=2	0	2356.03	1.053	0.155047	0.791855	1.44e-09	5.63
[K].EMEHNTVCAAGTSPVGEIGEEK.[I]	1xCarbamidomethyl [C8];1xTMT6plex [K22];1xTMT6plex [N-Term];1xPhospho [T/S]	4	P18583	P18583 [1544-1565]		Protein SON OS=Homo sapiens OX=9606 GN=SON PE=1 SV=4	0	2883.33	1.05	0.233316	0.815244	5.959e-13	5.63
[R].KTSSDDESEEDEDDLLQR.[T]	1xTMT6plex [K1];1xTMT6plex [N-Term];3xPhospho [S3(100); S4(100); S8(100)]	2	Q9Y5J1	Q9Y5J1 [203-220]	Q9Y5J1 3xPhospho [S205(100); S206(100); S210(100)]	U3 small nucleolar RNA-associated protein 18 homolog OS=Homo sapiens OX=9606 GN=UTP18 PE=1 SV=3	1	2809.11	1.069	0.273235	0.825487	8.519e-09	5.63
[K].AGMSSNQSISSPVLDAVPR.[T]	1xTMT6plex [N-Term];1xPhospho [S11(99.6)]	10	Q9UQ35	Q9UQ35 [1394-1412]	Q9UQ35 1xPhospho [S1404(100)]	Serine/arginine repetitive matrix protein 2 OS=Homo sapiens OX=9606 GN=SRRM2 PE=1 SV=2	0	2225.08	1.027	0.772952	0.949433	4.548e-11	5.62
[R].GSYGSDAEEEEYRQQLSEHSK.[R]	1xTMT6plex [K21];1xTMT6plex [N-Term];1xPhospho [S5(100)]	7	Q9UDY2	Q9UDY2 [1155-1175]	Q9UDY2 1xPhospho [S1159(100)]	Tight junction protein ZO-2 OS=Homo sapiens OX=9606 GN=TJP2 PE=1 SV=2	1	2967.34	0.96	0.042639	0.739771	1.696e-09	5.62
[K].KAEAAAAPTVAPGPAQPGHVSPTPATTSPGEK.[G]	2xTMT6plex [K1; K32];1xTMT6plex [N-Term];1xPhospho [S21(99.5)]	2	Q9Y6R0	Q9Y6R0 [243-274]	Q9Y6R0 1xPhospho [S263(99.6)]	Numb-like protein OS=Homo sapiens OX=9606 GN=NUMBL PE=1 SV=1	1	3760.99	0.956	0.210479	0.807601	2.903e-11	5.62
[K].NMTVEQLLTGSPTSPTVEPEKPTR.[E]	1xOxidation [M2];1xTMT6plex [K21];1xTMT6plex [N-Term];1xPhospho [S11(99.7)]	2	Q9C0C9	Q9C0C9 [826-849]	Q9C0C9 1xPhospho [S836(99.7)]	(E3-independent) E2 ubiquitin-conjugating enzyme OS=Homo sapiens OX=9606 GN=UBE2O PE=1 SV=3	0	3166.61	0.973	0.237793	0.815244	1.151e-12	5.62
[K].SRQSVVTLQGSAVVANR.[T]	1xTMT6plex [N-Term];1xPhospho [S4(100)]	1	Q8TE77	Q8TE77 [599-615]	Q8TE77 1xPhospho [S602(100)]	Protein phosphatase Slingshot homolog 3 OS=Homo sapiens OX=9606 GN=SSH3 PE=1 SV=2	1	2081.11	0.999	0.655032	0.918713	1.199e-08	5.62
[K].KAPAGQEEPGTPPSSPLSAEQLDR.[I]	1xTMT6plex [K1];1xTMT6plex [N-Term];1xPhospho [S15(100)]	1	P13051	P13051 [50-73]	P13051 1xPhospho [S64(100)]	Uracil-DNA glycosylase OS=Homo sapiens OX=9606 GN=UNG PE=1 SV=2	1	3000.51	0.862	0.147761	0.791855	7.913e-12	5.62
[R].RASDTSLTQGIVAFR.[Q]	1xTMT6plex [N-Term];1xPhospho [S3(100)]	4	Q9H0K1	Q9H0K1 [585-599]	Q9H0K1 1xPhospho [S587(100)]	Serine/threonine-protein kinase SIK2 OS=Homo sapiens OX=9606 GN=SIK2 PE=1 SV=1	1	1930.99	0.994	0.88318	0.976596	1.143e-07	5.62
[R].IGHHSTSDDSSAYRSVDEVNYWDK.[Q]	1xTMT6plex [K24];1xTMT6plex [N-Term];2xPhospho [S5(99.5); S10(99.1)]	1	P12694	P12694 [333-356]	P12694 2xPhospho [S337(99.5); S342(99.1)]	2-oxoisovalerate dehydrogenase subunit alpha, mitochondrial OS=Homo sapiens OX=9606 GN=BCKDHA PE=1 SV=2	1	3386.48	1.058	0.224974	0.811533	3.569e-09	5.62
[R].GPRPGSPSALLPGPGRPPPPPTKPPETEAQR.[G]	1xTMT6plex [K23];1xTMT6plex [N-Term];1xPhospho [S6(99.1)]	1	Q9UJJ7	Q9UJJ7 [266-296]	Q9UJJ7 1xPhospho [S271(99.1)]	RNA pseudouridylate synthase domain-containing protein 1 OS=Homo sapiens OX=9606 GN=RPUSD1 PE=1 SV=1	0	3676.97	0.933	0.430541	0.865935	6.657e-08	5.62
[R].MREDYDSVEQDGDEPGPQR.[S]	1xTMT6plex [N-Term];1xPhospho [S7(100)]	2	Q9Y5S9; Q9Y5S9-2	Q9Y5S9 [50-68]; Q9Y5S9-2 [49-67]	Q9Y5S9 1xPhospho [S56(100)]; Q9Y5S9-2 1xPhospho [S55(100)]	RNA-binding protein 8A OS=Homo sapiens OX=9606 GN=RBM8A PE=1 SV=1 Isoform 2 of RNA-binding protein 8A OS=Homo sapiens OX=9606 GN=RBM8A	1	2532.05	1.013	0.868666	0.972895	1.366e-11	5.62
[R].RADSLPRPQGITVQFAGR.[G]	1xTMT6plex [N-Term];1xPhospho [S4(100)]	3	Q86WR7	Q86WR7 [397-414]	Q86WR7 1xPhospho [S400(100)]	Proline and serine-rich protein 2 OS=Homo sapiens OX=9606 GN=PROSER2 PE=1 SV=2	1	2278.2	0.976	0.990195	0.998428	2.337e-07	5.62
[R].ESQMTPSHGGSPVGPPQLPIMSSLR.[Q]	1xTMT6plex [N-Term];1xPhospho [S11(100)]	4	P55201	P55201 [916-940]	P55201 1xPhospho [S926(100)]	Peregrin OS=Homo sapiens OX=9606 GN=BRPF1 PE=1 SV=2	0	2899.4	1.073	0.439837	0.867747	2.414e-12	5.62
[K].LSSWDQAETPGHTPSLR.[W]	1xTMT6plex [N-Term];2xPhospho [T9(100); T13(99.6)]	2	O75533	O75533 [215-231]	O75533 2xPhospho [T223(100); T227(100)]	Splicing factor 3B subunit 1 OS=Homo sapiens OX=9606 GN=SF3B1 PE=1 SV=3	0	2271	1.142	0.165747	0.793851	7.66e-10	5.62
[K].EVEEDSEDEEMSEDEEDDSSGEEVVIPQKK.[G]	2xTMT6plex [K29; K30];1xTMT6plex [N-Term];3xPhospho [S6(100); S12(100); S]	35	P19338	P19338 [23-52]	P19338 3xPhospho [S28(100); S34(100); S]	Nucleolin OS=Homo sapiens OX=9606 GN=NCL PE=1 SV=3	1	4368.79	0.94	0.400655	0.860276	8.41e-11	5.62
[R].EMEEAPVAALGATAEPPESPQTR.[D]	1xTMT6plex [N-Term];1xPhospho [S19(99.3)]	1	P98174	P98174 [936-958]	P98174 1xPhospho [S954(99.3)]	FYVE, RhoGEF and PH domain-containing protein 1 OS=Homo sapiens OX=9606 GN=FGD1 PE=1 SV=2	0	2690.26	1.041	0.897562	0.978609	2.122e-10	5.61
[K].TQEISRPNSPSEGEGESSDSR.[S]	1xTMT6plex [N-Term];1xPhospho [S9(100)]	2	Q9P2R6	Q9P2R6 [671-691]	Q9P2R6 1xPhospho [S679(100)]	Arginine-glutamic acid dipeptide repeats protein OS=Homo sapiens OX=9606 GN=RERE PE=1 SV=2	0	2558.12	0.967	0.17907	0.793851	2.112e-09	5.61
[R].SAFTPATATGSSPSPVLGQGEK.[V]	1xTMT6plex [K22];1xTMT6plex [N-Term];1xPhospho [S14(100)]	3	Q15811	Q15811 [891-912]	Q15811 1xPhospho [S904(100)]	Intersectin-1 OS=Homo sapiens OX=9606 GN=ITSN1 PE=1 SV=3	0	2628.33	0.946	0.729504	0.937547	1.058e-10	5.61
[R].NSQDITPVDNSMDSNIHQR.[R]	1xTMT6plex [N-Term];1xPhospho [S2(100)]	1	Q92859	Q92859 [1193-1211]	Q92859 1xPhospho [S1194(100)]	Neogenin OS=Homo sapiens OX=9606 GN=NEO1 PE=1 SV=2	0	2480.11	1.195	0.0243321	0.717532	1.705e-10	5.61
[R].ARSAEEPWTQNQQK.[L]	1xTMT6plex [K14];1xTMT6plex [N-Term];1xPhospho [S3(100)]	1	Q96KC8	Q96KC8 [490-503]	Q96KC8 1xPhospho [S492(100)]	DnaJ homolog subfamily C member 1 OS=Homo sapiens OX=9606 GN=DNAJC1 PE=1 SV=1	1	2211.1	1.045	0.223415	0.810678	1.911e-08	5.61
[K].LNSSSSSSSNSSNEREDFDSTSSSSSTPPLQPR.[D]	1xTMT6plex [N-Term];1xPhospho [T27(96.7)]	2	Q13620-1	Q13620-1 [41-73]	Q13620-1 1xPhospho [T67(100)]	Isoform 2 of Cullin-4B OS=Homo sapiens OX=9606 GN=CUL4B	1	3770.65	1.069	0.0941916	0.773167	1.776e-12	5.61
[K].GVESSDVHPAPTVQQMSSPKPAEER.[A]	1xTMT6plex [K20];1xTMT6plex [N-Term];1xPhospho [S18(99.7)]	4	Q5T481	Q5T481 [1031-1055]	Q5T481 1xPhospho [S1048(99.7)]	RNA-binding protein 20 OS=Homo sapiens OX=9606 GN=RBM20 PE=1 SV=3	0	3201.57	0.992	0.970644	0.994033	9.95e-10	5.61
[R].AKTPEPGAQQSGFPTLSR.[S]	1xTMT6plex [K2];1xTMT6plex [N-Term];1xPhospho [T3(100)]	1	Q9H9D4	Q9H9D4 [320-337]	Q9H9D4 1xPhospho [T322(100)]	Zinc finger protein 408 OS=Homo sapiens OX=9606 GN=ZNF408 PE=1 SV=1	1	2410.25	0.984	0.724296	0.936435	3.218e-09	5.61
[R].ESPFSTSASPLLSGSQHFDVPPR.[R]	1xTMT6plex [N-Term];1xPhospho [S9(99.5)]	11	O14980	O14980 [383-405]	O14980 1xPhospho [S391(99.7)]	Exportin-1 OS=Homo sapiens OX=9606 GN=XPO1 PE=1 SV=1	0	2752.32	1.075	0.192753	0.802277	3.095e-12	5.61
[R].AGSNEDPILAPSGTPPPTIPPDETFGGR.[V]	1xTMT6plex [N-Term];1xPhospho [S/T]	37	Q8IZL8	Q8IZL8 [732-759]		Proline-, glutamic acid- and leucine-rich protein 1 OS=Homo sapiens OX=9606 GN=PELP1 PE=1 SV=2	0	3099.49	1.027	0.284039	0.827058	7.691e-14	5.61
[K].SASSSAAGSPGGLTSLQQQK.[Q]	1xTMT6plex [K20];1xTMT6plex [N-Term];1xPhospho [S9(100)]	1	Q8NEZ2	Q8NEZ2 [10-29]	Q8NEZ2 1xPhospho [S18(100)]	Vacuolar protein sorting-associated protein 37A OS=Homo sapiens OX=9606 GN=VPS37A PE=1 SV=1	0	2400.22	1.274	0.428714	0.864558	1.409e-08	5.61
[R].TDEVPAGGSRSEAEDEDDEDYVPYVPLR.[Q]	1xTMT6plex [N-Term];2xPhospho [S9(100); S11(100)]	13	Q9UJV9	Q9UJV9 [13-40]	Q9UJV9 2xPhospho [S21(100); S23(100)]	Probable ATP-dependent RNA helicase DDX41 OS=Homo sapiens OX=9606 GN=DDX41 PE=1 SV=2	1	3499.47	0.984	0.596727	0.90334	6.655e-12	5.61
[K].SRESASPTIPNLDLLEAHTK.[E]	1xTMT6plex [K20];1xTMT6plex [N-Term];2xPhospho [S1(99.2); S6(100)]	2	O75151	O75151 [534-553]	O75151 2xPhospho [S534(99.6); S539(100)]	Lysine-specific demethylase PHF2 OS=Homo sapiens OX=9606 GN=PHF2 PE=1 SV=4	1	2797.39	1.09	0.550338	0.891059	1.988e-07	5.61
[K].DELHIVEAEAMNYEGSPIK.[V]	1xOxidation [M11];1xTMT6plex [K19];1xTMT6plex [N-Term];1xPhospho [S16(100)]	20	P06748	P06748 [55-73]	P06748 1xPhospho [S70(100)]	Nucleophosmin OS=Homo sapiens OX=9606 GN=NPM1 PE=1 SV=2	0	2699.3	1.07	0.0453257	0.739771	9.713e-12	5.6
[R].RPTETNPVTSNSDEECNETVK.[E]	1xCarbamidomethyl [C16];1xTMT6plex [K21];1xTMT6plex [N-Term];1xPhospho [S12(100)]	3	P46100	P46100 [666-686]	P46100 1xPhospho [S677(100)]	Transcriptional regulator ATRX OS=Homo sapiens OX=9606 GN=ATRX PE=1 SV=5	0	2945.36	1.127	0.252187	0.819647	7.901e-13	5.6
[R].GTGQSDDSDIWDDTALIK.[A]	1xTMT6plex [K18];1xTMT6plex [N-Term];2xPhospho [S5(100); S8(100)]	11	Q16637	Q16637 [24-41]	Q16637 2xPhospho [S28(100); S31(100)]	Survival motor neuron protein OS=Homo sapiens OX=9606 GN=SMN1 PE=1 SV=1	0	2555.14	1.194	0.491283	0.877353	1.197e-09	5.6
[R].GHLSRPEAQSLSPYTTSANR.[A]	1xTMT6plex [N-Term];1xPhospho [S12(100)]	4	O94776	O94776 [424-443]	O94776 1xPhospho [S435(100)]	Metastasis-associated protein MTA2 OS=Homo sapiens OX=9606 GN=MTA2 PE=1 SV=1	0	2481.21	1.06	0.650662	0.917553	1.988e-10	5.6
[K].TGADTTAAGPLFQQRPYPSPGAVLR.[A]	1xTMT6plex [N-Term];1xPhospho [S19(100)]	3	O60828	O60828 [229-253]	O60828 1xPhospho [S247(100)]	Polyglutamine-binding protein 1 OS=Homo sapiens OX=9606 GN=PQBP1 PE=1 SV=1	0	2880.46	0.879	0.243698	0.817836	2.738e-11	5.6
[R].SNVSSPATPTASSSSSTTPTRK.[I]	1xTMT6plex [K22];1xTMT6plex [N-Term];1xPhospho [T18(98.5)]	4	Q12888	Q12888 [1631-1652]	Q12888 1xPhospho [T1648(97.6)]	TP53-binding protein 1 OS=Homo sapiens OX=9606 GN=TP53BP1 PE=1 SV=2	1	2689.34	0.86	0.31111	0.836169	1.316e-08	5.6
[R].TRSLHGPCPVTTFGPK.[A]	1xCarbamidomethyl [C8];1xTMT6plex [K16];1xTMT6plex [N-Term];1xPhospho [T/S]	2	O95544	O95544 [62-77]		NAD kinase OS=Homo sapiens OX=9606 GN=NADK PE=1 SV=1	1	2293.19	0.95	0.080415	0.763355	6.913e-09	5.6
[R].NYQQNYQNSESGEKNEGSESAPEGQAQQR.[R]	1xTMT6plex [K14];1xTMT6plex [N-Term];1xPhospho [S/Y]	1	P67809	P67809 [157-185]		Y-box-binding protein 1 OS=Homo sapiens OX=9606 GN=YBX1 PE=1 SV=3	1	3795.69	0.901	0.421333	0.862936	3.04e-12	5.6
[R].GLQLTPGIGGMQQHFFDDEDR.[T]	1xTMT6plex [N-Term];1xPhospho [T5(100)]	10	P12270	P12270 [2112-2132]	P12270 1xPhospho [T2116(100)]	Nucleoprotein TPR OS=Homo sapiens OX=9606 GN=TPR PE=1 SV=3	0	2670.22	1.003	0.919724	0.983364	1.014e-10	5.6
[K].ESSTESSQSAKPVSGQDTSGNTEGSPAAEK.[A]	2xTMT6plex [K11; K30];1xTMT6plex [N-Term];1xPhospho [S25(100)]	3	Q96S66	Q96S66 [485-514]	Q96S66 1xPhospho [S509(100)]	Chloride channel CLIC-like protein 1 OS=Homo sapiens OX=9606 GN=CLCC1 PE=1 SV=1	0	3720.77	0.992	0.428508	0.864534	1.191e-12	5.6
[K].GAILSEEELAAMSPTAAAVAK.[I]	1xTMT6plex [K21];1xTMT6plex [N-Term];1xPhospho [S13(100)]	11	P12270	P12270 [367-387]	P12270 1xPhospho [S379(100)]	Nucleoprotein TPR OS=Homo sapiens OX=9606 GN=TPR PE=1 SV=3	0	2568.34	0.993	0.526617	0.885846	1.782e-11	5.6
[R].SPPGSGASTPVGPWDQAVQR.[R]	1xTMT6plex [N-Term];1xPhospho [S1(100)]	4	Q8TE77	Q8TE77 [9-28]	Q8TE77 1xPhospho [S9(100)]	Protein phosphatase Slingshot homolog 3 OS=Homo sapiens OX=9606 GN=SSH3 PE=1 SV=2	0	2303.1	1.102	0.0184215	0.711982	1.207e-09	5.6
[R].RASQSSLESSTGPPCIR.[S]	1xCarbamidomethyl [C15];1xTMT6plex [N-Term];2xPhospho [S3(100); S5(100)]	1	Q86UR5	Q86UR5 [1675-1691]	Q86UR5 2xPhospho [S1677(100); S1679(100)]	Regulating synaptic membrane exocytosis protein 1 OS=Homo sapiens OX=9606 GN=RIMS1 PE=1 SV=1	1	2221.99	0.95	0.0126261	0.691529	9.024e-09	5.6
[R].MAGQEIPEEGREVEEFSEDDDEDDSDDSEAEK.[Q]	1xTMT6plex [K32];1xTMT6plex [N-Term];3xPhospho [S17(100); S25(100); S28(100)]	13	Q9Y2W2	Q9Y2W2 [337-368]	Q9Y2W2 3xPhospho [S353(100); S361(100); S364(100)]	WW domain-binding protein 11 OS=Homo sapiens OX=9606 GN=WBP11 PE=1 SV=1	1	4329.64	1.026	0.853351	0.970727	2.483e-10	5.6
[K].RTADSSSSEDEEEYVVEK.[V]	1xTMT6plex [K18];1xTMT6plex [N-Term];2xPhospho [S6(98.8); S8(99.4)]	1	P45973	P45973 [7-24]	P45973 2xPhospho [S12(98.8); S14(99.4)]	Chromobox protein homolog 5 OS=Homo sapiens OX=9606 GN=CBX5 PE=1 SV=1	1	2678.15	0.874	0.00688085	0.691529	6.317e-09	5.6
[R].EAAVSASDILQESAIHSPGTVEK.[E]	1xTMT6plex [K23];1xTMT6plex [N-Term];1xPhospho [S17(100)]	6	Q96C57	Q96C57 [163-185]	Q96C57 1xPhospho [S179(100)]	Protein CUSTOS OS=Homo sapiens OX=9606 GN=CUSTOS PE=1 SV=2	0	2877.46	1.009	0.454953	0.869243	1.447e-13	5.59
[K].KSPLIESTANMDNNQSQK.[T]	2xTMT6plex [K1; K18];1xTMT6plex [N-Term];1xPhospho [S2(100)]	4	O14974	O14974 [298-315]	O14974 1xPhospho [S299(100)]	Protein phosphatase 1 regulatory subunit 12A OS=Homo sapiens OX=9606 GN=PPP1R12A PE=1 SV=1	1	2772.42	1.075	0.16719	0.793851	8.255e-09	5.59
[K].ASHMGVSTDSGTQETK.[K]	1xTMT6plex [K16];1xTMT6plex [N-Term];1xPhospho [S7(99.8)]	4	Q86V48	Q86V48 [434-449]	Q86V48 1xPhospho [S440(100)]	Leucine zipper protein 1 OS=Homo sapiens OX=9606 GN=LUZP1 PE=1 SV=2	0	2174.02	0.886	0.00873634	0.691529	2.31e-10	5.59
[R].LPNTYPNSSSPGPGGLGGSVHYATMAR.[S]	1xTMT6plex [N-Term];1xPhospho [S/T/Y]	1	Q96N67-6	Q96N67-6 [855-881]		Isoform 6 of Dedicator of cytokinesis protein 7 OS=Homo sapiens OX=9606 GN=DOCK7	0	2997.41	0.854	0.928697	0.984618	6.079e-15	5.59
[R].VSPASPAGSPSADFAVHGESLGDR.[H]	1xTMT6plex [N-Term];2xPhospho [S5(100); S9(100)]	2	Q96C92	Q96C92 [239-262]	Q96C92 2xPhospho [S243(100); S247(100)]	Endosome-associated-trafficking regulator 1 OS=Homo sapiens OX=9606 GN=ENTR1 PE=1 SV=3	0	2700.19	0.985	0.668095	0.922237	6.374e-10	5.59
[K].EAPAEGEAAEPGSPTAAEGEAASAASSTSSPK.[A]	1xTMT6plex [K32];1xTMT6plex [N-Term];1xPhospho [S30(99)]	2	P29966	P29966 [106-137]	P29966 1xPhospho [S135(100)]	Myristoylated alanine-rich C-kinase substrate OS=Homo sapiens OX=9606 GN=MARCKS PE=1 SV=4	0	3453.59	1.175	0.182054	0.794316	1.188e-08	5.59
[R].TSGETTQTHTEPTGDSK.[S]	1xTMT6plex [K17];1xTMT6plex [N-Term];1xPhospho [S2(99.7)]	5	P46013; P46013-2	P46013 [2504-2520]; P46013-2 [2144-2160]	P46013 1xPhospho [S2505(99.6)]; P46013-2 1xPhospho [S2145(99.6)]	Proliferation marker protein Ki-67 OS=Homo sapiens OX=9606 GN=MKI67 PE=1 SV=2 Isoform Short of Proliferation marker protein Ki-67 OS=Homo sapiens OX=9606 GN=MKI67	0	2315.08	0.989	0.921251	0.983424	1.591e-08	5.59
[R].LPSQENELLENPSVVLSTNSPAALK.[V]	1xTMT6plex [K25];1xTMT6plex [N-Term];1xPhospho [S3(100)]	2	Q96DR7	Q96DR7 [220-244]	Q96DR7 1xPhospho [S222(100)]	Rho guanine nucleotide exchange factor 26 OS=Homo sapiens OX=9606 GN=ARHGEF26 PE=1 SV=4	0	3188.69	1.027	0.918873	0.98305	2.933e-10	5.59
[R].SRSLGGAVGSVASGAR.[A]	1xTMT6plex [N-Term];1xPhospho [S3(100)]	2	Q8NHG8	Q8NHG8 [80-95]	Q8NHG8 1xPhospho [S82(100)]	E3 ubiquitin-protein ligase ZNRF2 OS=Homo sapiens OX=9606 GN=ZNRF2 PE=1 SV=1	1	1740.9	0.95	0.00334757	0.691529	1.173e-09	5.59
[K].RPLWHESDFAVDNVGNR.[T]	1xTMT6plex [N-Term];1xPhospho [S7(100)]	3	Q9NW75	Q9NW75 [140-156]	Q9NW75 1xPhospho [S146(100)]	G patch domain-containing protein 2 OS=Homo sapiens OX=9606 GN=GPATCH2 PE=1 SV=1	0	2321.1	1.107	0.0181858	0.711982	2.207e-09	5.59
[K].KQFSLENVQEGEILHDAK.[T]	2xTMT6plex [K1; K18];1xTMT6plex [N-Term];1xPhospho [S4(100)]	2	O75113	O75113 [297-314]	O75113 1xPhospho [S300(100)]	NEDD4-binding protein 1 OS=Homo sapiens OX=9606 GN=N4BP1 PE=1 SV=4	1	2852.52	0.974	0.492843	0.877418	1.119e-08	5.59
[R].DGGRSSPGGQDEGGFMAQGK.[T]	1xTMT6plex [K20];1xTMT6plex [N-Term];1xPhospho [S5(100)]	1	P49023	P49023 [298-317]	P49023 1xPhospho [S302(100)]	Paxillin OS=Homo sapiens OX=9606 GN=PXN PE=1 SV=3	1	2476.13	0.954	0.983496	0.997375	1.142e-09	5.59
[R].GDREEEVERPVSSPGDPEQK.[K]	1xTMT6plex [K20];1xTMT6plex [N-Term];1xPhospho [S]	3	O43149	O43149 [2432-2451]		Zinc finger ZZ-type and EF-hand domain-containing protein 1 OS=Homo sapiens OX=9606 GN=ZZEF1 PE=1 SV=6	1	2778.33	1.001	0.422828	0.863882	2.284e-09	5.59
[K].CSDVSELSSSPPGPYHQEPYVCKPEER.[F]	2xCarbamidomethyl [C1; C22];1xTMT6plex [K23];1xTMT6plex [N-Term];1xPhospho [S/Y]	1	Q9Y478	Q9Y478 [173-199]		5'-AMP-activated protein kinase subunit beta-1 OS=Homo sapiens OX=9606 GN=PRKAB1 PE=1 SV=4	0	3672.68	0.996	0.445227	0.868924	1.437e-13	5.59
[R].SPSELFAQHIVTIVHHVK.[E]	1xTMT6plex [K18];1xTMT6plex [N-Term];1xPhospho [S1(100)]	2	Q9Y2W1	Q9Y2W1 [622-639]	Q9Y2W1 1xPhospho [S622(100)]	Thyroid hormone receptor-associated protein 3 OS=Homo sapiens OX=9606 GN=THRAP3 PE=1 SV=2	0	2580.41	1.065	0.159085	0.791947	1.591e-11	5.59
[K].YDIPATAATATSPTPNPVPSVPANPPK.[S]	1xTMT6plex [K27];1xTMT6plex [N-Term];1xPhospho [T6(97)]	1	P51610	P51610 [400-426]	P51610 1xPhospho [T405(97)]	Host cell factor 1 OS=Homo sapiens OX=9606 GN=HCFC1 PE=1 SV=2	0	3212.66	1.035	0.625455	0.909248	1.371e-09	5.59
[K].DAAAHLQTSHKPSAEDAEGQSPLSQK.[Y]	2xTMT6plex [K11; K26];1xTMT6plex [N-Term];1xPhospho [S21(100)]	2	Q96F24	Q96F24 [93-118]	Q96F24 1xPhospho [S113(100)]	Nuclear receptor-binding factor 2 OS=Homo sapiens OX=9606 GN=NRBF2 PE=1 SV=1	0	3470.75	0.994	0.566896	0.893043	2.531e-13	5.59
[R].KSTAALEEDAQILK.[V]	2xTMT6plex [K1; K14];1xTMT6plex [N-Term];1xPhospho [S2(99.8)]	1	Q15052; Q14155-1	Q15052 [648-661]; Q14155-1 [524-537]	Q15052 1xPhospho [S649(99.8)]; Q14155-1 1xPhospho [S525(99.8)]	Rho guanine nucleotide exchange factor 6 OS=Homo sapiens OX=9606 GN=ARHGEF6 PE=1 SV=2 Isoform 1 of Rho guanine nucleotide exchange factor 7 OS=Homo sapiens OX=9606 GN=ARHGEF7	1	2284.28	1.064	0.13134	0.785526	1.789e-09	5.59
[K].MGSDGESDQASATSSDEVQSPVR.[V]	1xTMT6plex [N-Term];1xPhospho [S20(100)]	1	Q00536	Q00536 [76-98]	Q00536 1xPhospho [S95(100)]	Cyclin-dependent kinase 16 OS=Homo sapiens OX=9606 GN=CDK16 PE=1 SV=1	0	2649.12	1.063	0.281538	0.827058	1.204e-12	5.59
[R].KASPEPPDSAEGALK.[L]	2xTMT6plex [K1; K15];1xTMT6plex [N-Term];1xPhospho [S3(100)]	6	Q9H1B7	Q9H1B7 [545-559]	Q9H1B7 1xPhospho [S547(100)]	Probable E3 ubiquitin-protein ligase IRF2BPL OS=Homo sapiens OX=9606 GN=IRF2BPL PE=1 SV=1	1	2264.21	0.99	0.938122	0.987331	8.352e-10	5.59
[K].KLSVPTSDEEDEVPAPKPR.[G]	2xTMT6plex [K1; K17];1xTMT6plex [N-Term];2xPhospho [T6(100); S7(100)]	7	Q8NE71	Q8NE71 [103-121]	Q8NE71 2xPhospho [T108(100); S109(100)]	ATP-binding cassette sub-family F member 1 OS=Homo sapiens OX=9606 GN=ABCF1 PE=1 SV=2	1	2941.49	0.931	0.302947	0.832463	1.662e-11	5.59
[K].KAEGEPQEESPLK.[S]	2xTMT6plex [K1; K13];1xTMT6plex [N-Term];1xPhospho [S10(100)]	30	Q9NYF8-4; Q9NYF8	Q9NYF8-4 [168-180]; Q9NYF8 [168-180]	Q9NYF8-4 1xPhospho [S177(100)]; Q9NYF8 1xPhospho [S177(100)]	Isoform 4 of Bcl-2-associated transcription factor 1 OS=Homo sapiens OX=9606 GN=BCLAF1 Bcl-2-associated transcription factor 1 OS=Homo sapiens OX=9606 GN=BCLAF1 PE=1 SV=2	1	2209.17	1.004	0.754186	0.944411	5.172e-11	5.58
[K].SKPVLEPLTPPLGSPRPR.[D]	1xTMT6plex [K2];1xTMT6plex [N-Term];1xPhospho [S14(100)]	1	Q9H7P9	Q9H7P9 [437-454]	Q9H7P9 1xPhospho [S450(100)]	Pleckstrin homology domain-containing family G member 2 OS=Homo sapiens OX=9606 GN=PLEKHG2 PE=1 SV=3	0	2479.42	0.971	0.294877	0.831428	3.814e-09	5.58
[R].AMKPPGGESSNLFGSPEEATPSSRPNR.[M]	1xTMT6plex [K3];1xTMT6plex [N-Term];1xPhospho [S15(100)]	2	Q9H910	Q9H910 [16-42]	Q9H910 1xPhospho [S30(100)]	Jupiter microtubule associated homolog 2 OS=Homo sapiens OX=9606 GN=JPT2 PE=1 SV=1	0	3338.62	0.983	0.604684	0.90388	2.219e-10	5.58
[K].DASAQQDSYEFVSPSPPADVSER.[A]	1xTMT6plex [N-Term];1xPhospho [S15(100)]	2	Q99728	Q99728 [172-194]	Q99728 1xPhospho [S186(100)]	BRCA1-associated RING domain protein 1 OS=Homo sapiens OX=9606 GN=BARD1 PE=1 SV=2	0	2791.23	0.99	0.0404812	0.739771	8.719e-13	5.58
[K].TAPVASTPSSTPIPALSPPTKVPEPNENVGDAVQTK.[L]	2xTMT6plex [K21; K36];1xTMT6plex [N-Term];1xPhospho [S17(98.8)]	1	Q7Z3K3	Q7Z3K3 [429-464]	Q7Z3K3 1xPhospho [S445(98.8)]	Pogo transposable element with ZNF domain OS=Homo sapiens OX=9606 GN=POGZ PE=1 SV=2	1	4365.32	0.92	0.942116	0.988019	2.98e-08	5.58
[R].SVASNQSEMEFSSLQDMPK.[E]	1xTMT6plex [K19];1xTMT6plex [N-Term];1xPhospho [S4(100)]	6	Q8N163	Q8N163 [675-693]	Q8N163 1xPhospho [S678(100)]	Cell cycle and apoptosis regulator protein 2 OS=Homo sapiens OX=9606 GN=CCAR2 PE=1 SV=2	0	2653.23	1.076	0.206571	0.806932	3.783e-09	5.58
[R].TLDSDEERPRPAPPDWSHMR.[G]	1xTMT6plex [N-Term];1xPhospho [S4(100)]	3	Q9BW71	Q9BW71 [527-546]	Q9BW71 1xPhospho [S530(100)]	HIRA-interacting protein 3 OS=Homo sapiens OX=9606 GN=HIRIP3 PE=1 SV=3	0	2701.24	0.995	0.580028	0.898219	9.019e-10	5.58
[K].ASLGSLEGEAEAEASSPK.[G]	1xTMT6plex [K18];1xTMT6plex [N-Term];3xPhospho [S2(100); S5(100); S16(99.3)]	4	Q09666	Q09666 [5748-5765]	Q09666 3xPhospho [S5749(100); S5752(100); S5763(100)]	Neuroblast differentiation-associated protein AHNAK OS=Homo sapiens OX=9606 GN=AHNAK PE=1 SV=2	0	2431.05	1.075	0.475513	0.874469	2.355e-08	5.58
[K].TNILQYASTRPPTLSPIPHIPRSPYK.[F]	1xTMT6plex [K26];1xTMT6plex [N-Term];2xPhospho [S15(97.7); S23(100)]	1	P06400	P06400 [766-791]	P06400 2xPhospho [S780(97.7); S788(100)]	Retinoblastoma-associated protein OS=Homo sapiens OX=9606 GN=RB1 PE=1 SV=2	1	3565.87	0.962	0.83623	0.966937	3.243e-08	5.58
[K].KAQEAEAQSEDDDEDTEEEQGEEK.[E]	2xTMT6plex [K1; K24];1xTMT6plex [N-Term];2xPhospho [S9(100); T16(100)]	4	Q5C9Z4	Q5C9Z4 [272-295]	Q5C9Z4 2xPhospho [S280(100); T287(100)]	Nucleolar MIF4G domain-containing protein 1 OS=Homo sapiens OX=9606 GN=NOM1 PE=1 SV=1	1	3586.51	1.035	0.799146	0.955959	4.06e-13	5.58
[R].RQDSDLVQCGVTSPSSAEATGK.[L]	1xCarbamidomethyl [C9];1xTMT6plex [K22];1xTMT6plex [N-Term];1xPhospho [S15(99)]	1	Q9HC52	Q9HC52 [253-274]	Q9HC52 1xPhospho [S267(99)]	Chromobox protein homolog 8 OS=Homo sapiens OX=9606 GN=CBX8 PE=1 SV=3	1	2831.36	1.022	0.101043	0.775889	2.841e-11	5.58
[R].RYSGDSDSSASSAQSGPLGTR.[S]	1xTMT6plex [N-Term];1xPhospho [S3(100)]	1	Q99501	Q99501 [350-370]	Q99501 1xPhospho [S352(100)]	GAS2-like protein 1 OS=Homo sapiens OX=9606 GN=GAS2L1 PE=1 SV=2	1	2395.07	1.035	0.659531	0.920226	2.392e-09	5.58
[K].QKFNDSEGDDTEETEDYR.[Q]	1xTMT6plex [K2];1xTMT6plex [N-Term];2xPhospho [S6(100); T11(100)]	2	Q9NYF8	Q9NYF8 [392-409]	Q9NYF8 2xPhospho [S397(100); T402(100)]	Bcl-2-associated transcription factor 1 OS=Homo sapiens OX=9606 GN=BCLAF1 PE=1 SV=2	1	2796.13	1.01	0.872238	0.973979	1.074e-09	5.58
[R].GDTPGHATPGHGGATSSAR.[K]	1xTMT6plex [N-Term];1xPhospho [T8(100)]	6	O75533	O75533 [271-289]	O75533 1xPhospho [T278(100)]	Splicing factor 3B subunit 1 OS=Homo sapiens OX=9606 GN=SF3B1 PE=1 SV=3	0	2042.92	1.015	0.835167	0.966718	3.887e-10	5.58
[R].AHSLGGLDPAFTSTEDLNCK.[E]	1xCarbamidomethyl [C19];1xTMT6plex [K20];1xTMT6plex [N-Term];1xPhospho [S13(99.5)]	2	O60292	O60292 [389-408]	O60292 1xPhospho [S401(99.4)]	Signal-induced proliferation-associated 1-like protein 3 OS=Homo sapiens OX=9606 GN=SIPA1L3 PE=1 SV=3	0	2671.28	1.011	0.583662	0.899906	3.714e-13	5.58
[K].GLPLGSAVSSPVLFSPVGR.[R]	1xTMT6plex [N-Term];1xPhospho [S9(100)]	1	Q8WUM0	Q8WUM0 [36-54]	Q8WUM0 1xPhospho [S44(100)]	Nuclear pore complex protein Nup133 OS=Homo sapiens OX=9606 GN=NUP133 PE=1 SV=2	0	2149.16	0.958	0.398858	0.860276	3.713e-10	5.58
[K].TPKPVEPAASDLEPFTPTDQSVTPEAIAQGGQSK.[T]	2xTMT6plex [K3; K34];1xTMT6plex [N-Term];1xPhospho [T23(100)]	1	Q14676	Q14676 [1649-1682]	Q14676 1xPhospho [T1671(100)]	Mediator of DNA damage checkpoint protein 1 OS=Homo sapiens OX=9606 GN=MDC1 PE=1 SV=3	0	4261.19	0.881	0.679129	0.924502	5.525e-10	5.58
[R].RNSSSPVSPASVPGQR.[R]	1xTMT6plex [N-Term];2xPhospho [S3(100); S5(100)]	1	Q9H1B7	Q9H1B7 [655-670]	Q9H1B7 2xPhospho [S657(100); S659(100)]	Probable E3 ubiquitin-protein ligase IRF2BPL OS=Homo sapiens OX=9606 GN=IRF2BPL PE=1 SV=1	1	2014.93	1.151	0.644617	0.914696	2.487e-08	5.58
[R].GAASTLVPGVSETSASPGSPSVR.[S]	1xTMT6plex [N-Term];2xPhospho [S16(100); S19(99.2)]	1	Q6ZRS2	Q6ZRS2 [2772-2794]	Q6ZRS2 2xPhospho [S2787(100); S2790(99.2)]	Helicase SRCAP OS=Homo sapiens OX=9606 GN=SRCAP PE=1 SV=3	0	2503.17	1.035	0.488499	0.876173	1.455e-08	5.58
[K].IVDGLGGEHQEMTTFHPESPR.[I]	1xTMT6plex [N-Term];1xPhospho [S19(100)]	3	Q8TDW7-1	Q8TDW7-1 [4252-4272]	Q8TDW7-1 1xPhospho [S4270(100)]	Isoform 3 of Protocadherin Fat 3 OS=Homo sapiens OX=9606 GN=FAT3	0	2646.22	1.038	0.162658	0.793851	3.321e-10	5.58
[R].YLQAHTQSVYNYHLSPR.[A]	1xTMT6plex [N-Term];1xPhospho [S15(100)]	2	P50548	P50548 [313-329]	P50548 1xPhospho [S327(100)]	ETS domain-containing transcription factor ERF OS=Homo sapiens OX=9606 GN=ERF PE=1 SV=2	0	2386.15	0.971	0.16325	0.793851	3.892e-09	5.57
[R].ICSPLSGANEYIASTDTLK.[T]	1xCarbamidomethyl [C2];1xTMT6plex [K19];1xTMT6plex [N-Term];1xPhospho [S3(100)]	1	Q96S38	Q96S38 [821-839]	Q96S38 1xPhospho [S823(100)]	Ribosomal protein S6 kinase delta-1 OS=Homo sapiens OX=9606 GN=RPS6KC1 PE=1 SV=2	0	2578.29	1.032	0.460829	0.869553	6.777e-08	5.57
[R].KLSLGQYDNDAGGQLPFSK.[C]	2xTMT6plex [K1; K19];1xTMT6plex [N-Term];1xPhospho [S3(100)]	7	Q68CZ2	Q68CZ2 [774-792]	Q68CZ2 1xPhospho [S776(100)]	Tensin-3 OS=Homo sapiens OX=9606 GN=TNS3 PE=1 SV=2	1	2805.48	1.029	0.827012	0.964361	5.879e-09	5.57
[K].TVSSPPTSPRPGSAATVSASTSNIIPPR.[H]	1xTMT6plex [N-Term];2xPhospho [S3(100); S4(100)]	12	O76094	O76094 [618-645]	O76094 2xPhospho [S620(100); S621(100)]	Signal recognition particle subunit SRP72 OS=Homo sapiens OX=9606 GN=SRP72 PE=1 SV=3	0	3124.53	0.984	0.63239	0.910878	5.442e-10	5.57
[R].EAFAQRPSSAPDLMCLSPDR.[K]	1xCarbamidomethyl [C15];1xTMT6plex [N-Term];1xPhospho [S9(99.5)]	1	P30305; P30305-3	P30305 [222-241]; P30305-3 [181-200]	P30305 1xPhospho [S230(99.5)]; P30305-3 1xPhospho [S189(99.5)]	M-phase inducer phosphatase 2 OS=Homo sapiens OX=9606 GN=CDC25B PE=1 SV=2 Isoform 2 of M-phase inducer phosphatase 2 OS=Homo sapiens OX=9606 GN=CDC25B	0	2557.18	0.886	0.636719	0.912666	4.749e-09	5.57
[K].SLENETLNKEEDCHSPTSKPPKPDQPLK.[V]	1xCarbamidomethyl [C13];4xTMT6plex [K9; K19; K22; K28];1xTMT6plex [N-Term];1xPhospho [S15(98.8)]	2	P23588	P23588 [445-472]	P23588 1xPhospho [S459(98.8)]	Eukaryotic translation initiation factor 4B OS=Homo sapiens OX=9606 GN=EIF4B PE=1 SV=2	1	4444.34	0.933	0.435065	0.866991	7.549e-10	5.57
[R].SRPTSEGSDIESTEPQK.[Q]	1xTMT6plex [K17];1xTMT6plex [N-Term];2xPhospho [T4(98.8); S8(100)]	5	Q4G0J3	Q4G0J3 [254-270]	Q4G0J3 2xPhospho [T257(99.3); S261(100)]	La-related protein 7 OS=Homo sapiens OX=9606 GN=LARP7 PE=1 SV=1	0	2466.12	0.945	0.162555	0.793851	2.377e-07	5.57
[R].HSYCCGGLPTESPHSSVK.[A]	2xCarbamidomethyl [C4; C5];1xTMT6plex [K18];1xTMT6plex [N-Term];2xPhospho [S15(100); S16(100)]	2	O95490	O95490 [1101-1118]	O95490 2xPhospho [S1115(100); S1116(100)]	Adhesion G protein-coupled receptor L2 OS=Homo sapiens OX=9606 GN=ADGRL2 PE=1 SV=2	0	2621.13	1.029	0.149591	0.791855	2.162e-08	5.57
[R].SSVKTPEPVVPTAPELQPSTSTDQPVTSEPTSQVTR.[G]	1xTMT6plex [K4];1xTMT6plex [N-Term];1xPhospho [T5(100)]	2	Q14676	Q14676 [1153-1188]	Q14676 1xPhospho [T1157(100)]	Mediator of DNA damage checkpoint protein 1 OS=Homo sapiens OX=9606 GN=MDC1 PE=1 SV=3	1	4316.2	1.007	0.853324	0.970727	5.182e-13	5.57
[R].AVTTVTQSTPVPGPSVPPPEELQVSPGPR.[Q]	1xTMT6plex [N-Term];1xPhospho [S25(100)]	15	P51610	P51610 [1483-1511]	P51610 1xPhospho [S1507(100)]	Host cell factor 1 OS=Homo sapiens OX=9606 GN=HCFC1 PE=1 SV=2	0	3233.67	1.008	0.778289	0.95	4.117e-11	5.57
[R].SSSMSSLTGAYASGIPSSSR.[N]	1xTMT6plex [N-Term];1xPhospho [S3(99)]	2	Q96HA1	Q96HA1 [391-410]	Q96HA1 1xPhospho [S393(99.4)]	Nuclear envelope pore membrane protein POM 121 OS=Homo sapiens OX=9606 GN=POM121 PE=1 SV=2	0	2242.03	1.048	0.364418	0.846113	2.941e-09	5.57
[R].STDEYSEADEEEEEEEGKPSR.[K]	1xTMT6plex [K18];1xTMT6plex [N-Term];2xPhospho [S1(100); S6(100)]	1	Q96T23	Q96T23 [1277-1297]	Q96T23 2xPhospho [S1277(100); S1282(100)]	Remodeling and spacing factor 1 OS=Homo sapiens OX=9606 GN=RSF1 PE=1 SV=2	0	3063.23	1.025	0.312909	0.837858	4.614e-11	5.57
[R].ASPPPQGPLPGPPGALHR.[W]	1xTMT6plex [N-Term];1xPhospho [S2(100)]	2	Q96G74	Q96G74 [63-80]	Q96G74 1xPhospho [S64(100)]	OTU domain-containing protein 5 OS=Homo sapiens OX=9606 GN=OTUD5 PE=1 SV=1	0	2055.07	0.994	0.559855	0.892542	1.746e-11	5.57
[K].KLQVYEGGGQPPPQDLPGSPK.[S]	2xTMT6plex [K1; K21];1xTMT6plex [N-Term];1xPhospho [S19(100)]	3	Q86Y91-6	Q86Y91-6 [386-406]	Q86Y91-6 1xPhospho [S404(100)]	Isoform 2 of Kinesin-like protein KIF18B OS=Homo sapiens OX=9606 GN=KIF18B	1	2959.59	0.962	0.113298	0.779052	4.952e-12	5.57
[K].GLNPDGTPALSTLGGFSPASKPSSPR.[E]	1xTMT6plex [K21];1xTMT6plex [N-Term];2xPhospho [S17(99.5); S/T]	3	Q9UK58	Q9UK58 [319-344]	Q9UK58 2xPhospho [S335(99.5); S/T]	Cyclin-L1 OS=Homo sapiens OX=9606 GN=CCNL1 PE=1 SV=1	0	3129.54	0.946	0.968878	0.993728	2.03e-10	5.56
[R].HQASDSENEEPPKPR.[M]	1xTMT6plex [K13];1xTMT6plex [N-Term];2xPhospho [S4(100); S6(100)]	4	Q96ST2	Q96ST2 [193-207]	Q96ST2 2xPhospho [S196(100); S198(100)]	Protein IWS1 homolog OS=Homo sapiens OX=9606 GN=IWS1 PE=1 SV=2	0	2339.05	1.119	0.102521	0.775889	4.641e-09	5.56
[R].EESEEEEDEDDEEEEEEEKEK.[S]	2xTMT6plex [K19; K21];1xTMT6plex [N-Term];1xPhospho [S3(100)]	2	P35659	P35659 [30-50]	P35659 1xPhospho [S32(100)]	Protein DEK OS=Homo sapiens OX=9606 GN=DEK PE=1 SV=1	1	3410.41	0.919	0.558384	0.892542	3.087e-11	5.56
[K].VRGEGPGEAGGPLTPR.[R]	1xTMT6plex [N-Term];1xPhospho [T14(100)]	3	P50548	P50548 [513-528]	P50548 1xPhospho [T526(100)]	ETS domain-containing transcription factor ERF OS=Homo sapiens OX=9606 GN=ERF PE=1 SV=2	1	1858.94	0.965	0.629057	0.910261	1.141e-10	5.56
[K].LSPFVLSAGSGSPSATSILQK.[K]	1xTMT6plex [K21];1xTMT6plex [N-Term];1xPhospho [S12(99.7)]	2	Q9UMZ2	Q9UMZ2 [908-928]	Q9UMZ2 1xPhospho [S919(99.7)]	Synergin gamma OS=Homo sapiens OX=9606 GN=SYNRG PE=1 SV=2	0	2585.4	0.931	0.921141	0.983424	1.323e-10	5.56
[K].ASVVDPSTESSPAPQEGSEQPASPASPLSSR.[Q]	1xTMT6plex [N-Term];2xPhospho [S23(100); S26(100)]	1	Q66K14	Q66K14 [410-440]	Q66K14 2xPhospho [S432(100); S435(100)]	TBC1 domain family member 9B OS=Homo sapiens OX=9606 GN=TBC1D9B PE=1 SV=3	0	3441.53	0.938	0.655484	0.918797	5.928e-09	5.56
[R].SAPTAPTPPPPPPPATPRK.[N]	1xTMT6plex [K19];1xTMT6plex [N-Term];2xPhospho [T7(100); T16(100)]	1	Q14202	Q14202 [811-829]	Q14202 2xPhospho [T817(100); T826(100)]	Zinc finger MYM-type protein 3 OS=Homo sapiens OX=9606 GN=ZMYM3 PE=1 SV=2	1	2495.29	1.035	0.77358	0.949636	1.312e-07	5.56
[K].APPTLQAETATKPQATSAPSPAPK.[Q]	2xTMT6plex [K12; K24];1xTMT6plex [N-Term];1xPhospho [S20(99.2)]	3	A8CG34; Q96HA1	A8CG34 [655-678]; Q96HA1 [678-701]	A8CG34 1xPhospho [S674(100)]; Q96HA1 1xPhospho [S697(100)]	Nuclear envelope pore membrane protein POM 121C OS=Homo sapiens OX=9606 GN=POM121C PE=1 SV=3 Nuclear envelope pore membrane protein POM 121 OS=Homo sapiens OX=9606 GN=POM121 PE=1 SV=2	0	3127.7	1.071	0.322154	0.840261	1.675e-10	5.56
[R].MDRTPPPPTLSPAAITVGR.[G]	1xTMT6plex [N-Term];1xPhospho [T4(100)]	3	Q8NDX5	Q8NDX5 [606-624]	Q8NDX5 1xPhospho [T609(100)]	Polyhomeotic-like protein 3 OS=Homo sapiens OX=9606 GN=PHC3 PE=1 SV=1	1	2286.19	0.971	0.797301	0.955203	2.932e-11	5.55
[K].RGTSPRPPEGGLGYSQLGDDDLK.[E]	1xTMT6plex [K23];1xTMT6plex [N-Term];1xPhospho [T/S/Y]	11	Q9UQ88; P21127	Q9UQ88 [737-759]; P21127 [749-771]		Cyclin-dependent kinase 11A OS=Homo sapiens OX=9606 GN=CDK11A PE=1 SV=4 Cyclin-dependent kinase 11B OS=Homo sapiens OX=9606 GN=CDK11B PE=1 SV=4	1	2953.48	1.016	0.749578	0.94287	1.562e-08	5.55
[K].IRSPPPDHVEVETAR.[E]	1xTMT6plex [N-Term];1xPhospho [S3(100)]	1	Q86YA3	Q86YA3 [791-805]	Q86YA3 1xPhospho [S793(100)]	Protein ZGRF1 OS=Homo sapiens OX=9606 GN=ZGRF1 PE=1 SV=3	1	2012.02	1.385	0.575997	0.896643	9.6e-10	5.55
[R].GPSQEEEDNHSDEEDR.[A]	1xTMT6plex [N-Term];1xPhospho [S11(100)]	1	Q86VM9	Q86VM9 [57-72]	Q86VM9 1xPhospho [S67(100)]	Zinc finger CCCH domain-containing protein 18 OS=Homo sapiens OX=9606 GN=ZC3H18 PE=1 SV=2	0	2181.84	1.079	0.521952	0.883979	9.36e-10	5.55
[R].ASPEPQRENASPAPGTTAEEAMSR.[G]	1xTMT6plex [N-Term];1xPhospho [S11(100)]	4	P46379	P46379 [963-986]	P46379 1xPhospho [S973(100)]	Large proline-rich protein BAG6 OS=Homo sapiens OX=9606 GN=BAG6 PE=1 SV=2	1	2793.27	0.975	0.609115	0.904767	1.154e-10	5.55
[K].SAQGTGFELGQLQSIR.[S]	1xTMT6plex [N-Term];1xPhospho [S1(100)]	5	Q9C0B5	Q9C0B5 [432-447]	Q9C0B5 1xPhospho [S432(100)]	Palmitoyltransferase ZDHHC5 OS=Homo sapiens OX=9606 GN=ZDHHC5 PE=1 SV=2	0	2001	1.157	0.0477164	0.739771	1.139e-10	5.55
[R].KDDSDDDGGGWITPSNIK.[Q]	2xTMT6plex [K1; K18];1xTMT6plex [N-Term];1xPhospho [S4(100)]	6	Q9ULX3	Q9ULX3 [198-215]	Q9ULX3 1xPhospho [S201(100)]	RNA-binding protein NOB1 OS=Homo sapiens OX=9606 GN=NOB1 PE=1 SV=1	1	2687.32	1.051	0.416076	0.861035	1.17e-08	5.55
[R].DSSTMSHTVAGGGSGDHSHQVR.[V]	1xTMT6plex [N-Term];1xPhospho [S/T]	1	P41743	P41743 [6-27]		Protein kinase C iota type OS=Homo sapiens OX=9606 GN=PRKCI PE=1 SV=2	0	2519.09	1.01	0.734688	0.93907	1.298e-08	5.55
[K].LCQPQSTGSLLGDPAASSPPGER.[G]	1xCarbamidomethyl [C2];1xTMT6plex [N-Term];1xPhospho [S18(99.4)]	4	P55199	P55199 [292-314]	P55199 1xPhospho [S309(99.4)]	RNA polymerase II elongation factor ELL OS=Homo sapiens OX=9606 GN=ELL PE=1 SV=1	0	2634.24	0.991	0.601724	0.903762	3.021e-12	5.55
[K].TLLSESSSQSSKSPSLSSK.[Q]	2xTMT6plex [K12; K19];1xTMT6plex [N-Term];1xPhospho [S13(99.7)]	4	Q9UPU5	Q9UPU5 [1129-1147]	Q9UPU5 1xPhospho [S1141(99.7)]	Ubiquitin carboxyl-terminal hydrolase 24 OS=Homo sapiens OX=9606 GN=USP24 PE=1 SV=3	1	2707.44	0.875	0.229333	0.815112	1.193e-09	5.55
[K].EAEEEELEIPPQYQAGGSGIHRPVAK.[K]	1xTMT6plex [K26];1xTMT6plex [N-Term];1xPhospho [S18(100)]	1	Q5JTH9	Q5JTH9 [1200-1225]	Q5JTH9 1xPhospho [S1217(100)]	RRP12-like protein OS=Homo sapiens OX=9606 GN=RRP12 PE=1 SV=2	0	3372.69	0.967	0.998957	0.999746	6.787e-10	5.55
[K].AGMSSNQSISSPVLDAVPRTPSR.[E]	1xOxidation [M3];1xTMT6plex [N-Term];1xPhospho [T/S]	2	Q9UQ35	Q9UQ35 [1394-1416]		Serine/arginine repetitive matrix protein 2 OS=Homo sapiens OX=9606 GN=SRRM2 PE=1 SV=2	1	2682.31	0.954	0.44963	0.868924	8.147e-10	5.55
[R].RPDHSGGSPSPPTSEPAR.[S]	1xTMT6plex [N-Term];2xPhospho [S8(100); S10(100)]	9	Q8TAD8	Q8TAD8 [45-62]	Q8TAD8 2xPhospho [S52(100); S54(100)]	Smad nuclear-interacting protein 1 OS=Homo sapiens OX=9606 GN=SNIP1 PE=1 SV=1	0	2220.96	1.006	0.597647	0.903485	4.178e-10	5.55
[K].IERPGEGSPMVDNPMR.[R]	1xTMT6plex [N-Term];1xPhospho [S8(100)]	1	Q96T88	Q96T88 [280-295]	Q96T88 1xPhospho [S287(100)]	E3 ubiquitin-protein ligase UHRF1 OS=Homo sapiens OX=9606 GN=UHRF1 PE=1 SV=1	0	2093.97	1.102	0.169315	0.793851	2.664e-08	5.55
[K].EGITGPPADSSKPIGPDDAIDALSSDFTCGSPTAAGK.[K]	1xCarbamidomethyl [C29];2xTMT6plex [K12; K37];1xTMT6plex [N-Term];1xPhospho [S31(100)]	2	P20810	P20810 [213-249]	P20810 1xPhospho [S243(100)]	Calpastatin OS=Homo sapiens OX=9606 GN=CAST PE=1 SV=4	0	4370.14	1.029	0.891606	0.977809	2.023e-11	5.55
[K].RPNKQEESESPVERPLK.[E]	2xTMT6plex [K4; K17];1xTMT6plex [N-Term];1xPhospho [S10(100)]	4	Q96SB4	Q96SB4 [302-318]	Q96SB4 1xPhospho [S311(100)]	SRSF protein kinase 1 OS=Homo sapiens OX=9606 GN=SRPK1 PE=1 SV=2	1	2790.51	0.891	0.0660593	0.746009	5.045e-09	5.55
[K].LSEGSQPAEEEEDQETPSR.[N]	1xTMT6plex [N-Term];2xPhospho [S2(100); S5(100)]	1	Q9UKV3; Q9UKV3-5	Q9UKV3 [239-257]; Q9UKV3-5 [239-257]	Q9UKV3 2xPhospho [S240(100); S243(100)]; Q9UKV3-5 2xPhospho [S240(100); S243(100)]	Apoptotic chromatin condensation inducer in the nucleus OS=Homo sapiens OX=9606 GN=ACIN1 PE=1 SV=2 Isoform 4 of Apoptotic chromatin condensation inducer in the nucleus OS=Homo sapiens OX=9606 GN=ACIN1	0	2507.01	1.08	0.229937	0.815112	3.958e-09	5.55
[R].RSNSAPLIHGLSDTSPVFQAEAPSAR.[R]	1xTMT6plex [N-Term];1xPhospho [S2(99.7)]	1	Q96E09	Q96E09 [34-59]	Q96E09 1xPhospho [S35(99.7)]	Protein FAM122A OS=Homo sapiens OX=9606 GN=FAM122A PE=1 SV=1	1	3017.5	0.986	0.832189	0.966004	4.356e-09	5.54
[R].KLTATPTPLGGMTGFHMQTEDR.[T]	1xTMT6plex [K1];1xTMT6plex [N-Term];1xPhospho [T5(100)]	1	O75533	O75533 [430-451]	O75533 1xPhospho [T434(100)]	Splicing factor 3B subunit 1 OS=Homo sapiens OX=9606 GN=SF3B1 PE=1 SV=3	1	2927.46	0.897	0.4849	0.875188	1.157e-09	5.54
[R].TLDSGTSEIVKSPR.[I]	1xTMT6plex [K11];1xTMT6plex [N-Term];1xPhospho [S12(100)]	7	Q9H501	Q9H501 [187-200]	Q9H501 1xPhospho [S198(100)]	ESF1 homolog OS=Homo sapiens OX=9606 GN=ESF1 PE=1 SV=1	1	2028.08	0.963	0.31837	0.840261	1.095e-08	5.54
[R].AHSPAEGASVESSSPGPK.[K]	1xTMT6plex [K18];1xTMT6plex [N-Term];2xPhospho [S3(100); S9(100)]	3	Q8NFG4	Q8NFG4 [60-77]	Q8NFG4 2xPhospho [S62(100); S68(100)]	Folliculin OS=Homo sapiens OX=9606 GN=FLCN PE=1 SV=1	0	2313.06	1.061	0.559737	0.892542	2.967e-10	5.54
[R].AVQTLAGSQPTSDKPSQRPSESTNCSPTR.[K]	1xCarbamidomethyl [C25];1xTMT6plex [K14];1xTMT6plex [N-Term];1xPhospho [S26(97.4)]	1	Q9NR48	Q9NR48 [1656-1684]	Q9NR48 1xPhospho [S1681(97.4)]	Histone-lysine N-methyltransferase ASH1L OS=Homo sapiens OX=9606 GN=ASH1L PE=1 SV=2	0	3625.77	0.939	0.225606	0.812374	1.049e-09	5.54
[K].RSYSSPDITQAIQEEEK.[R]	1xTMT6plex [K17];1xTMT6plex [N-Term];1xPhospho [S4(100)]	7	P40818	P40818 [715-731]	P40818 1xPhospho [S718(100)]	Ubiquitin carboxyl-terminal hydrolase 8 OS=Homo sapiens OX=9606 GN=USP8 PE=1 SV=1	1	2519.24	1.024	0.0344822	0.73444	4.845e-09	5.54
[R].NYQQNYQNSESGEKNEGSESAPEGQAQQR.[R]	1xTMT6plex [K14];1xTMT6plex [N-Term];1xPhospho [S18(99)]	4	P67809	P67809 [157-185]	P67809 1xPhospho [S174(100)]	Y-box-binding protein 1 OS=Homo sapiens OX=9606 GN=YBX1 PE=1 SV=3	1	3795.69	0.955	0.337719	0.841385	2.027e-11	5.54
[K].LGLHVTPSNVDQVSTPPAAK.[K]	1xTMT6plex [K20];1xTMT6plex [N-Term];1xPhospho [S/T]	2	Q9NRL2	Q9NRL2 [1533-1552]		Bromodomain adjacent to zinc finger domain protein 1A OS=Homo sapiens OX=9606 GN=BAZ1A PE=1 SV=2	0	2569.38	1.036	0.524778	0.884746	1.107e-12	5.54
[R].SNSAPLIHGLSDTSPVFQAEAPSAR.[R]	1xTMT6plex [N-Term];1xPhospho [S3(100)]	2	Q96E09	Q96E09 [35-59]	Q96E09 1xPhospho [S37(100)]	Protein FAM122A OS=Homo sapiens OX=9606 GN=FAM122A PE=1 SV=1	0	2861.4	1.006	0.788257	0.95253	3.472e-12	5.54
[R].AAAAAAAATMALAAPSSPTPESPTMLTK.[K]	1xTMT6plex [K28];1xTMT6plex [N-Term];2xPhospho [S17(99.6); S22(100)]	1	Q9NQS7	Q9NQS7 [127-154]	Q9NQS7 2xPhospho [S143(99.6); S148(100)]	Inner centromere protein OS=Homo sapiens OX=9606 GN=INCENP PE=1 SV=3	0	3217.57	1.015	0.719601	0.935141	2.154e-13	5.54
[R].QEEIDESDDDLDDKPSPIKK.[E]	3xTMT6plex [K14; K19; K20];1xTMT6plex [N-Term];1xPhospho [S7(100)]	1	Q9ULH1	Q9ULH1 [711-730]	Q9ULH1 1xPhospho [S717(100)]	Arf-GAP with SH3 domain, ANK repeat and PH domain-containing protein 1 OS=Homo sapiens OX=9606 GN=ASAP1 PE=1 SV=4	1	3312.69	0.974	0.533654	0.887388	4.676e-10	5.54
[R].KGSITEYTAAEEK.[E]	2xTMT6plex [K1; K13];1xTMT6plex [N-Term];1xPhospho [S3(100)]	7	Q12982	Q12982 [112-124]	Q12982 1xPhospho [S114(100)]	BCL2/adenovirus E1B 19 kDa protein-interacting protein 2 OS=Homo sapiens OX=9606 GN=BNIP2 PE=1 SV=1	1	2194.16	0.971	0.185826	0.797686	1.986e-07	5.54
[R].SAPASPNHAGVLSAHSSGAQTPESLSR.[E]	1xTMT6plex [N-Term];1xPhospho [S5(100)]	1	Q01167	Q01167 [369-395]	Q01167 1xPhospho [S373(100)]	Forkhead box protein K2 OS=Homo sapiens OX=9606 GN=FOXK2 PE=1 SV=3	0	2925.41	0.937	0.385283	0.853981	7.775e-10	5.54
[R].SSGRNSPSAASTSSNDSK.[A]	1xTMT6plex [K18];1xTMT6plex [N-Term];1xPhospho [S6(100)]	5	Q9P2R6	Q9P2R6 [608-625]	Q9P2R6 1xPhospho [S613(100)]	Arginine-glutamic acid dipeptide repeats protein OS=Homo sapiens OX=9606 GN=RERE PE=1 SV=2	1	2278.07	1.05	0.975635	0.995941	2.1e-09	5.54
[R].RATGNLSASCGSALR.[A]	1xCarbamidomethyl [C10];1xTMT6plex [N-Term];1xPhospho [T3(100)]	1	Q96T51	Q96T51 [72-86]	Q96T51 1xPhospho [T74(100)]	RUN and FYVE domain-containing protein 1 OS=Homo sapiens OX=9606 GN=RUFY1 PE=1 SV=2	1	1829.89	0.961	0.26257	0.821648	9.176e-08	5.54
[R].RDDIEDGDSMISSATSDTGSAK.[R]	1xTMT6plex [K22];1xTMT6plex [N-Term];1xPhospho [S20(100)]	1	Q86U86	Q86U86 [490-511]	Q86U86 1xPhospho [S509(100)]	Protein polybromo-1 OS=Homo sapiens OX=9606 GN=PBRM1 PE=1 SV=1	1	2796.26	1.086	0.120398	0.783206	1.407e-11	5.53
[K].EPPASSSSPPVEISPSTSLK.[S]	1xTMT6plex [K20];1xTMT6plex [N-Term];1xPhospho [S7(98.8)]	1	Q5T7N3	Q5T7N3 [623-642]	Q5T7N3 1xPhospho [S629(98.8)]	KN motif and ankyrin repeat domain-containing protein 4 OS=Homo sapiens OX=9606 GN=KANK4 PE=1 SV=1	0	2535.3	1.069	0.237776	0.815244	2.695e-07	5.53
[K].AGMSSNQSISSPVLDAVPRTPSR.[E]	1xTMT6plex [N-Term];1xPhospho [T/S]	3	Q9UQ35	Q9UQ35 [1394-1416]		Serine/arginine repetitive matrix protein 2 OS=Homo sapiens OX=9606 GN=SRRM2 PE=1 SV=2	1	2666.32	0.975	0.943461	0.988381	3.719e-10	5.53
[R].SPGCRPLPSAGSPTPTTHEIVTVGDPLLSSGLR.[S]	1xCarbamidomethyl [C4];1xTMT6plex [N-Term];2xPhospho [S1(100); S/T]	2	Q03164	Q03164 [2156-2188]	Q03164 2xPhospho [S2156(100); S/T]	Histone-lysine N-methyltransferase 2A OS=Homo sapiens OX=9606 GN=KMT2A PE=1 SV=5	0	3745.82	1.084	0.832546	0.966025	1.815e-07	5.53
[K].GLGLGANLTEAQALTPTGPSR.[M]	1xTMT6plex [N-Term];1xPhospho [T15(100)]	2	Q92917	Q92917 [202-222]	Q92917 1xPhospho [T216(100)]	G-patch domain and KOW motifs-containing protein OS=Homo sapiens OX=9606 GN=GPKOW PE=1 SV=2	0	2333.21	1.047	0.980889	0.997176	2.3e-11	5.53
[R].SRTGSESSQTGTSTTSSR.[N]	1xTMT6plex [N-Term];2xPhospho [T3(99.6); S5(100)]	1	P23588	P23588 [418-435]	P23588 2xPhospho [T420(99.6); S422(100)]	Eukaryotic translation initiation factor 4B OS=Homo sapiens OX=9606 GN=EIF4B PE=1 SV=2	1	2205.92	0.823	0.416626	0.861035	1.605e-07	5.53
[K].KVQIPVSRPDPEPVSDNEEDSYDEEIHDPR.[S]	1xTMT6plex [K1];1xTMT6plex [N-Term];2xPhospho [S15(100); S21(99.1)]	5	Q07157-2; Q07157	Q07157-2 [111-140]; Q07157 [111-140]	Q07157-2 2xPhospho [S125(100); S131(100)]; Q07157 2xPhospho [S125(100); S131(100)]	Isoform Short of Tight junction protein ZO-1 OS=Homo sapiens OX=9606 GN=TJP1 Tight junction protein ZO-1 OS=Homo sapiens OX=9606 GN=TJP1 PE=1 SV=3	1	4109.88	0.928	0.286527	0.827429	1.697e-11	5.53
[R].TRTDSYSAGQSVEILDGVELGEPAHK.[K]	1xTMT6plex [K26];1xTMT6plex [N-Term];1xPhospho [T/S/Y]	1	P42345	P42345 [2444-2469]		Serine/threonine-protein kinase mTOR OS=Homo sapiens OX=9606 GN=MTOR PE=1 SV=1	1	3297.64	1.05	0.508603	0.881437	3.111e-10	5.53
[K].VQGEAVSNIQENTQTPTVQEESEEEEVDETGVEVK.[D]	1xTMT6plex [K35];1xTMT6plex [N-Term];1xPhospho [T/S]	6	E9PAV3	E9PAV3 [2008-2042]		Nascent polypeptide-associated complex subunit alpha, muscle-specific form OS=Homo sapiens OX=9606 GN=NACA PE=1 SV=1	0	4399.06	1.096	0.721137	0.935466	1.6e-12	5.53
[K].DLGSTEDGDGTDDFLTDKEDEK.[A]	2xTMT6plex [K18; K22];1xTMT6plex [N-Term];1xPhospho [T16(100)]	4	Q15527	Q15527 [180-201]	Q15527 1xPhospho [T195(100)]	Surfeit locus protein 2 OS=Homo sapiens OX=9606 GN=SURF2 PE=1 SV=3	1	3169.46	1.079	0.0467206	0.739771	2.681e-09	5.53
[R].SSVKTPESIVPIAPELQPSTSR.[N]	1xTMT6plex [K4];1xTMT6plex [N-Term];1xPhospho [T5(100)]	3	Q14676	Q14676 [1563-1584]	Q14676 1xPhospho [T1567(100)]	Mediator of DNA damage checkpoint protein 1 OS=Homo sapiens OX=9606 GN=MDC1 PE=1 SV=3	1	2861.54	0.983	0.451596	0.868924	1.609e-09	5.52
[R].SPHQLLSPSSFSPSATPSQK.[Y]	1xTMT6plex [K20];1xTMT6plex [N-Term];2xPhospho [S1(100); S/T]	2	Q14181	Q14181 [141-160]	Q14181 2xPhospho [S141(100); S/T]	DNA polymerase alpha subunit B OS=Homo sapiens OX=9606 GN=POLA2 PE=1 SV=2	0	2701.3	1.007	0.787153	0.952431	4.012e-09	5.52
[R].TSSFAEPGGGGGGGGGGPGGSASGPGGTGGGK.[A]	1xTMT6plex [K32];1xTMT6plex [N-Term];1xPhospho [S3(99.6)]	2	P49840	P49840 [19-50]	P49840 1xPhospho [S21(99.4)]	Glycogen synthase kinase-3 alpha OS=Homo sapiens OX=9606 GN=GSK3A PE=1 SV=2	0	2971.36	0.939	0.12697	0.785526	1.153e-10	5.52
[R].TAPTSTIAPGVVMASSPALPTQPAEEAAR.[K]	1xTMT6plex [N-Term];1xPhospho [S/T]	2	P16220	P16220 [256-284]		Cyclic AMP-responsive element-binding protein 1 OS=Homo sapiens OX=9606 GN=CREB1 PE=1 SV=2	0	3130.57	0.991	0.733734	0.938948	6.386e-12	5.52
[K].STLESEKPGSPEAAETSPPSNIIDHCEK.[L]	1xCarbamidomethyl [C26];2xTMT6plex [K7; K28];1xTMT6plex [N-Term];1xPhospho [S10(100)]	3	Q96T23	Q96T23 [613-640]	Q96T23 1xPhospho [S622(100)]	Remodeling and spacing factor 1 OS=Homo sapiens OX=9606 GN=RSF1 PE=1 SV=2	0	3777.85	0.969	0.676951	0.924259	9.699e-12	5.52
[K].KAPAGQEEPGTPPSSPLSAEQLDR.[I]	1xTMT6plex [K1];1xTMT6plex [N-Term];2xPhospho [S15(99.7); T/S]	1	P13051	P13051 [50-73]	P13051 2xPhospho [S64(99.7); T/S]	Uracil-DNA glycosylase OS=Homo sapiens OX=9606 GN=UNG PE=1 SV=2	1	3080.47	0.929	0.0198423	0.711982	2.069e-11	5.52
[K].RASPNSDDTVLSPQELQK.[V]	1xTMT6plex [K18];1xTMT6plex [N-Term];1xPhospho [S3(100)]	1	Q9UH62	Q9UH62 [108-125]	Q9UH62 1xPhospho [S110(100)]	Armadillo repeat-containing X-linked protein 3 OS=Homo sapiens OX=9606 GN=ARMCX3 PE=1 SV=1	1	2523.29	0.956	0.704667	0.930848	2.773e-09	5.52
[K].RPASPSSPEHLPATPAESPAQR.[F]	1xTMT6plex [N-Term];1xPhospho [S/T]	1	Q9H7L9	Q9H7L9 [231-252]		Sin3 histone deacetylase corepressor complex component SDS3 OS=Homo sapiens OX=9606 GN=SUDS3 PE=1 SV=2	0	2592.28	0.952	0.273301	0.825487	6.417e-08	5.52
[R].EQSSDLTPSGDVSPVKPLSR.[S]	1xTMT6plex [K16];1xTMT6plex [N-Term];1xPhospho [S13(100)]	3	Q8WYQ5	Q8WYQ5 [365-384]	Q8WYQ5 1xPhospho [S377(100)]	Microprocessor complex subunit DGCR8 OS=Homo sapiens OX=9606 GN=DGCR8 PE=1 SV=1	0	2637.35	0.957	0.127463	0.785526	4.332e-09	5.52
[K].RACASPSAQVEGSPVAGSDGSQPAVK.[L]	1xCarbamidomethyl [C3];1xTMT6plex [K26];1xTMT6plex [N-Term];2xPhospho [S5(100); S13(100)]	5	Q9UFC0	Q9UFC0 [247-272]	Q9UFC0 2xPhospho [S251(100); S259(100)]	Leucine-rich repeat and WD repeat-containing protein 1 OS=Homo sapiens OX=9606 GN=LRWD1 PE=1 SV=2	1	3131.46	0.927	0.0791629	0.760477	2.881e-11	5.52
[K].AADRLPNLSSPSAEGPPGPPSGPAPR.[K]	1xTMT6plex [N-Term];1xPhospho [S]	2	O60784	O60784 [453-478]		Target of Myb protein 1 OS=Homo sapiens OX=9606 GN=TOM1 PE=1 SV=2	1	2804.39	1.007	0.692667	0.929142	5.111e-11	5.52
[K].EIPEDVDMEEEKESEDSDEENDFTEK.[V]	2xTMT6plex [K12; K26];1xTMT6plex [N-Term];2xPhospho [S14(100); S17(100)]	16	Q8IWA0	Q8IWA0 [766-791]	Q8IWA0 2xPhospho [S779(100); S782(100)]	WD repeat-containing protein 75 OS=Homo sapiens OX=9606 GN=WDR75 PE=1 SV=1	1	3964.66	0.992	0.740672	0.940907	2.505e-11	5.52
[R].ESVSTASDQPSHSLER.[Q]	1xTMT6plex [N-Term];1xPhospho [S13(100)]	1	Q8TEW0	Q8TEW0 [961-976]	Q8TEW0 1xPhospho [S973(100)]	Partitioning defective 3 homolog OS=Homo sapiens OX=9606 GN=PARD3 PE=1 SV=2	0	2038.93	1.039	0.530642	0.886389	1.417e-09	5.52
[R].TDSREDEISPPPPNPVVK.[G]	1xTMT6plex [K18];1xTMT6plex [N-Term];2xPhospho [S3(100); S9(100)]	6	P10644	P10644 [75-92]	P10644 2xPhospho [S77(100); S83(100)]	cAMP-dependent protein kinase type I-alpha regulatory subunit OS=Homo sapiens OX=9606 GN=PRKAR1A PE=1 SV=1	1	2595.25	1.024	0.0654448	0.746009	1.828e-08	5.52
[K].VKEPSVQEATSTSDILK.[V]	2xTMT6plex [K2; K17];1xTMT6plex [N-Term];1xPhospho [S5(100)]	4	Q8IYB3	Q8IYB3 [230-246]	Q8IYB3 1xPhospho [S234(100)]	Serine/arginine repetitive matrix protein 1 OS=Homo sapiens OX=9606 GN=SRRM1 PE=1 SV=2	1	2599.42	0.906	0.266366	0.821648	5.315e-09	5.52
[R].LALAGEGEACPLLGSPGAGR.[N]	1xCarbamidomethyl [C10];1xTMT6plex [N-Term];1xPhospho [S15(100)]	4	Q96F46	Q96F46 [694-713]	Q96F46 1xPhospho [S708(100)]	Interleukin-17 receptor A OS=Homo sapiens OX=9606 GN=IL17RA PE=1 SV=2	0	2205.09	1.033	0.262153	0.821648	1.216e-12	5.52
[R].TYSAPAINAIQGGSFESPKK.[E]	2xTMT6plex [K19; K20];1xTMT6plex [N-Term];1xPhospho [S17(100)]	2	Q9H4L5	Q9H4L5 [249-268]	Q9H4L5 1xPhospho [S265(100)]	Oxysterol-binding protein-related protein 3 OS=Homo sapiens OX=9606 GN=OSBPL3 PE=1 SV=1	1	2833.51	0.989	0.955483	0.990672	6.148e-09	5.52
[R].LSPPLHMAPGAGEHHLAR.[R]	1xTMT6plex [N-Term];1xPhospho [S2(100)]	6	Q6ZN04	Q6ZN04 [441-458]	Q6ZN04 1xPhospho [S442(100)]	RNA-binding protein MEX3B OS=Homo sapiens OX=9606 GN=MEX3B PE=1 SV=1	0	2200.1	0.977	0.921193	0.983424	4.013e-11	5.51
[R].ATQQQHDFTLTQTADGR.[S]	1xTMT6plex [N-Term];1xPhospho [T2(100)]	1	P78527	P78527 [2637-2653]	P78527 1xPhospho [T2638(100)]	DNA-dependent protein kinase catalytic subunit OS=Homo sapiens OX=9606 GN=PRKDC PE=1 SV=3	0	2227.03	0.789	0.489473	0.876558	5.38e-09	5.51
[K].TTGTPPDSSLVTYELHSRPEQDK.[F]	1xTMT6plex [K23];1xTMT6plex [N-Term];1xPhospho [T4(99.5)]	5	Q13561	Q13561 [195-217]	Q13561 1xPhospho [T198(100)]	Dynactin subunit 2 OS=Homo sapiens OX=9606 GN=DCTN2 PE=1 SV=4	0	3096.53	0.97	0.00538436	0.691529	9.847e-10	5.51
[R].SAFTPATATGSSPSPVLGQGEK.[V]	1xTMT6plex [K22];1xTMT6plex [N-Term];1xPhospho [S12(99.3)]	1	Q15811	Q15811 [891-912]	Q15811 1xPhospho [S902(99.3)]	Intersectin-1 OS=Homo sapiens OX=9606 GN=ITSN1 PE=1 SV=3	0	2628.33	0.951	0.602559	0.903762	7.405e-11	5.51
[R].RSSQPSPTAVPASDSPPTK.[Q]	1xTMT6plex [K19];1xTMT6plex [N-Term];2xPhospho [S6(100); S/T]	3	Q3KQU3	Q3KQU3 [111-129]	Q3KQU3 2xPhospho [S116(100); S/T]	MAP7 domain-containing protein 1 OS=Homo sapiens OX=9606 GN=MAP7D1 PE=1 SV=1	1	2528.22	0.984	0.445035	0.868924	1.528e-08	5.51
[R].QAHDLSPAAESSSTFSFSGR.[D]	1xTMT6plex [N-Term];1xPhospho [S6(100)]	4	O95425-2; O95425-3	O95425-2 [216-235]; O95425-3 [216-235]	O95425-2 1xPhospho [S221(100)]; O95425-3 1xPhospho [S221(100)]	Isoform 2 of Supervillin OS=Homo sapiens OX=9606 GN=SVIL Isoform SV3 of Supervillin OS=Homo sapiens OX=9606 GN=SVIL	0	2391.08	1.079	0.240941	0.816031	1.461e-10	5.51
[K].TPLDLFAHFGPEPGDHSDPLPPSAPSPTR.[E]	1xTMT6plex [N-Term];1xPhospho [S/T]	3	Q8N1G0	Q8N1G0 [158-186]		Zinc finger protein 687 OS=Homo sapiens OX=9606 GN=ZNF687 PE=1 SV=1	0	3361.61	1.009	0.885581	0.977212	6.725e-11	5.51
[K].FSKEEPVSSGPEEAVGK.[S]	2xTMT6plex [K3; K17];1xTMT6plex [N-Term];1xPhospho [S]	7	O00567	O00567 [562-578]		Nucleolar protein 56 OS=Homo sapiens OX=9606 GN=NOP56 PE=1 SV=4	1	2544.32	0.88	0.133567	0.785526	1.352e-10	5.51
[K].HLDGEEDGSSDQSQASGTTGGR.[R]	1xTMT6plex [N-Term];3xPhospho [S10(99.4); S13(100); S16(100)]	1	Q9UNF1	Q9UNF1 [182-203]	Q9UNF1 3xPhospho [S191(99.4); S194(100); S197(100)]	Melanoma-associated antigen D2 OS=Homo sapiens OX=9606 GN=MAGED2 PE=1 SV=2	0	2659.97	1.082	0.873671	0.97441	3.13e-12	5.51
[R].LIRPEYAWIVQPVSGAVYDRPGASPK.[R]	1xTMT6plex [K26];1xTMT6plex [N-Term];1xPhospho [S24(100)]	4	Q12769	Q12769 [1134-1159]	Q12769 1xPhospho [S1157(100)]	Nuclear pore complex protein Nup160 OS=Homo sapiens OX=9606 GN=NUP160 PE=1 SV=3	0	3407.83	1.051	0.632359	0.910878	1.149e-09	5.51
[K].NLTEQNSYSNIPHEGKHTPLYER.[S]	1xTMT6plex [K16];1xTMT6plex [N-Term];1xPhospho [T18(100)]	1	Q9NZB2	Q9NZB2 [411-433]	Q9NZB2 1xPhospho [T428(100)]	Constitutive coactivator of PPAR-gamma-like protein 1 OS=Homo sapiens OX=9606 GN=FAM120A PE=1 SV=2	1	3265.6	0.941	0.566281	0.892883	2.701e-08	5.51
[K].SKSEEAHAEDSVMDHHFR.[K]	1xTMT6plex [K2];1xTMT6plex [N-Term];1xPhospho [S]	2	Q8NC51; Q8NC51-3	Q8NC51 [328-345]; Q8NC51-3 [313-330]		Plasminogen activator inhibitor 1 RNA-binding protein OS=Homo sapiens OX=9606 GN=SERBP1 PE=1 SV=2 Isoform 3 of Plasminogen activator inhibitor 1 RNA-binding protein OS=Homo sapiens OX=9606 GN=SERBP1	1	2650.21	0.909	0.0103963	0.691529	2.31e-08	5.51
[R].KPLSLAGDEETECQSSPK.[H]	1xCarbamidomethyl [C13];2xTMT6plex [K1; K18];1xTMT6plex [N-Term];1xPhospho [S16(99.7)]	4	Q86TN4	Q86TN4 [225-242]	Q86TN4 1xPhospho [S240(99.7)]	tRNA 2'-phosphotransferase 1 OS=Homo sapiens OX=9606 GN=TRPT1 PE=1 SV=2	0	2743.38	0.953	0.200464	0.803573	9.7e-12	5.5
[K].QEQINTEPLEDTVLSPTKK.[R]	2xTMT6plex [K18; K19];1xTMT6plex [N-Term];1xPhospho [S15(100)]	2	O15446	O15446 [271-289]	O15446 1xPhospho [S285(100)]	DNA-directed RNA polymerase I subunit RPA34 OS=Homo sapiens OX=9606 GN=CD3EAP PE=1 SV=1	1	2937.58	0.996	0.718358	0.93471	3.582e-10	5.5
[R].VSEPLLSATSASPTQVVSQLPMGR.[D]	1xTMT6plex [N-Term];1xPhospho [S12(100)]	2	Q969V6	Q969V6 [145-168]	Q969V6 1xPhospho [S156(100)]	Myocardin-related transcription factor A OS=Homo sapiens OX=9606 GN=MRTFA PE=1 SV=1	0	2764.42	1.052	0.598522	0.903485	4.453e-11	5.5
[R].IRSIEALLEAGQAR.[D]	1xTMT6plex [N-Term];1xPhospho [S3(100)]	2	Q9P2E9	Q9P2E9 [957-970]	Q9P2E9 1xPhospho [S959(100)]	Ribosome-binding protein 1 OS=Homo sapiens OX=9606 GN=RRBP1 PE=1 SV=5	1	1835.99	0.964	0.805165	0.958382	1.07e-08	5.5
[K].VSPGRTSDPNPAAPDSESVIVAMER.[V]	1xTMT6plex [N-Term];1xPhospho [T/S]	1	P42858	P42858 [2933-2957]		Huntingtin OS=Homo sapiens OX=9606 GN=HTT PE=1 SV=2	1	2891.38	0.972	0.448688	0.868924	4.111e-10	5.5
[R].DVDDGSGSPHSPHQLSSK.[S]	1xTMT6plex [K18];1xTMT6plex [N-Term];3xPhospho [S6(100); S8(100); S11(100)]	4	Q9H4A3	Q9H4A3 [2022-2039]	Q9H4A3 3xPhospho [S2027(100); S2029(100); S2032(100)]	Serine/threonine-protein kinase WNK1 OS=Homo sapiens OX=9606 GN=WNK1 PE=1 SV=2	0	2548.06	1.05	0.747126	0.941701	1.713e-08	5.5
[R].KNSITEISDNEDDLLEYHR.[R]	1xTMT6plex [K1];1xTMT6plex [N-Term];1xPhospho [S3(100)]	2	Q86UU1	Q86UU1 [576-594]	Q86UU1 1xPhospho [S578(100)]	Pleckstrin homology-like domain family B member 1 OS=Homo sapiens OX=9606 GN=PHLDB1 PE=1 SV=1	1	2829.37	1.036	0.742574	0.940907	2.194e-08	5.5
[K].SHMSGSPGPGGSNTAPSTPVIGGSDKPGMEEK.[A]	2xTMT6plex [K26; K32];1xTMT6plex [N-Term];2xPhospho [S4(100); S6(100)]	2	A0FGR8-2	A0FGR8-2 [660-691]	A0FGR8-2 2xPhospho [S663(100); S665(100)]	Isoform 2 of Extended synaptotagmin-2 OS=Homo sapiens OX=9606 GN=ESYT2	0	3900.82	0.969	0.666817	0.921991	2.089e-08	5.5
[R].LSVSSLLAAGAPMSSSASVPNLSSR.[E]	1xTMT6plex [N-Term];1xPhospho [S18(100)]	2	Q9ULT8	Q9ULT8 [1516-1540]	Q9ULT8 1xPhospho [S1533(100)]	E3 ubiquitin-protein ligase HECTD1 OS=Homo sapiens OX=9606 GN=HECTD1 PE=1 SV=3	0	2698.37	0.908	0.264933	0.821648	7.157e-12	5.5
[K].AVSPPHLDGPPSPRSPVIGSEVFLPNSNHVASGAGEAEER.[V]	1xTMT6plex [N-Term];3xPhospho [S3(100); S12(100); S15(99)]	2	P29590-2; P29590-8	P29590-2 [516-555]; P29590-8 [516-555]	P29590-2 3xPhospho [S518(100); S527(100); S530(99)]; P29590-8 3xPhospho [S518(100); S527(100); S530(99)]	Isoform PML-5 of Protein PML OS=Homo sapiens OX=9606 GN=PML Isoform PML-2 of Protein PML OS=Homo sapiens OX=9606 GN=PML	1	4530.07	1.114	0.158102	0.791855	5.348e-07	5.5
[R].TESEEEEENASLDEQDSLGACFK.[D]	1xCarbamidomethyl [C21];1xTMT6plex [K23];1xTMT6plex [N-Term];2xPhospho [S3(100); S11(99.1)]	3	Q9UPP1	Q9UPP1 [824-846]	Q9UPP1 2xPhospho [S826(100); S834(100)]	Histone lysine demethylase PHF8 OS=Homo sapiens OX=9606 GN=PHF8 PE=1 SV=3	0	3235.33	1.078	0.616047	0.906624	1.84e-08	5.5
[R].ERSESLDPDSSMDTTLILK.[D]	1xTMT6plex [K19];1xTMT6plex [N-Term];1xPhospho [S3(100)]	2	Q5SW79	Q5SW79 [877-895]	Q5SW79 1xPhospho [S879(100)]	Centrosomal protein of 170 kDa OS=Homo sapiens OX=9606 GN=CEP170 PE=1 SV=1	1	2675.33	0.991	0.897458	0.978609	4.039e-09	5.5
[R].GPVPQHVVEAPDGAAAAASGSSLDSFSR.[G]	1xTMT6plex [N-Term];1xPhospho [S22(99.5)]	1	Q5FWE3	Q5FWE3 [882-909]	Q5FWE3 1xPhospho [S903(99.5)]	Proline-rich transmembrane protein 3 OS=Homo sapiens OX=9606 GN=PRRT3 PE=1 SV=3	0	2989.43	1	0.59591	0.902816	2e-10	5.5
[R].RGPNYTSGYGTNSELSNPSETESER.[K]	1xTMT6plex [N-Term];3xPhospho [T11(100); S16(100); S19(98.3)]	1	P51114	P51114 [391-415]	P51114 3xPhospho [T401(100); S406(100); S409(98.3)]	Fragile X mental retardation syndrome-related protein 1 OS=Homo sapiens OX=9606 GN=FXR1 PE=1 SV=3	1	3201.26	1.09	0.0909365	0.771342	1.263e-09	5.5
[R].KTSLVIVESADNQPETCER.[L]	1xCarbamidomethyl [C17];1xTMT6plex [K1];1xTMT6plex [N-Term];1xPhospho [T/S]	1	Q01484-7; Q01484	Q01484-7 [410-428]; Q01484 [3843-3861]		Isoform 5 of Ankyrin-2 OS=Homo sapiens OX=9606 GN=ANK2 Ankyrin-2 OS=Homo sapiens OX=9606 GN=ANK2 PE=1 SV=4	1	2714.35	1.002	0.466169	0.871778	4.234e-08	5.5
[R].KGSSSSVCSVASSSDISLGSTK.[T]	1xCarbamidomethyl [C8];2xTMT6plex [K1; K22];1xTMT6plex [N-Term];1xPhospho [S3(99.3)]	1	Q9ULT8	Q9ULT8 [1382-1403]	Q9ULT8 1xPhospho [S1384(99.3)]	E3 ubiquitin-protein ligase HECTD1 OS=Homo sapiens OX=9606 GN=HECTD1 PE=1 SV=3	1	2898.47	1.133	0.0442187	0.739771	8.969e-09	5.5
[R].INKTSPVTASDPAGPSYAAATLQASSAASSASPVSR.[A]	1xTMT6plex [K3];1xTMT6plex [N-Term];2xPhospho [S32(100); T/S/Y]	1	P18887	P18887 [195-230]	P18887 2xPhospho [S226(100); T/S/Y]	DNA repair protein XRCC1 OS=Homo sapiens OX=9606 GN=XRCC1 PE=1 SV=2	1	4036.97	0.923	0.997552	0.999648	4.374e-07	5.5
[R].STSTLEIQPSRASPTSDIESVER.[K]	1xTMT6plex [N-Term];1xPhospho [S13(100)]	2	Q96JK2	Q96JK2 [636-658]	Q96JK2 1xPhospho [S648(100)]	DDB1- and CUL4-associated factor 5 OS=Homo sapiens OX=9606 GN=DCAF5 PE=1 SV=2	1	2799.36	1.029	0.507765	0.881194	1.225e-10	5.5
[K].GGSYTQAASSDSAQGSDVSLTACKV.[-]	1xCarbamidomethyl [C23];1xTMT6plex [K24];1xTMT6plex [N-Term];2xPhospho [S16(100); S19(99.3)]	1	P04439	P04439 [341-365]	P04439 2xPhospho [S356(100); S359(99.3)]	HLA class I histocompatibility antigen, A alpha chain OS=Homo sapiens OX=9606 GN=HLA-A PE=1 SV=2	1	3065.36	0.979	0.458853	0.86937	2.239e-11	5.5
[K].GQDTVAIEGFTDEEDTESGGEGQYR.[E]	1xTMT6plex [N-Term];2xPhospho [T11(100); S18(100)]	4	Q2KHR3	Q2KHR3 [1331-1355]	Q2KHR3 2xPhospho [T1341(100); S1348(99.3)]	Glutamine and serine-rich protein 1 OS=Homo sapiens OX=9606 GN=QSER1 PE=1 SV=3	0	3079.23	0.993	0.506415	0.881086	5.448e-11	5.5
[R].ERDHSPTPSVFNSDEER.[Y]	1xTMT6plex [N-Term];3xPhospho [S5(100); S9(99.5); S13(100)]	1	Q6UN15	Q6UN15 [488-504]	Q6UN15 3xPhospho [S492(100); S496(99.5); S500(100)]	Pre-mRNA 3'-end-processing factor FIP1 OS=Homo sapiens OX=9606 GN=FIP1L1 PE=1 SV=1	1	2470.95	0.992	0.585798	0.900851	3.695e-08	5.5
[R].WQRPSSPPPFLPAASEEAEPAEGLR.[V]	1xTMT6plex [N-Term];1xPhospho [S]	6	Q4KMQ1	Q4KMQ1 [413-437]		Taperin OS=Homo sapiens OX=9606 GN=TPRN PE=1 SV=2	0	3028.48	0.942	0.889818	0.977809	8.536e-09	5.5
[R].SATLSGSATNLASLTAALAK.[A]	1xTMT6plex [K20];1xTMT6plex [N-Term];1xPhospho [S7(100)]	2	Q9NQT8	Q9NQT8 [1791-1810]	Q9NQT8 1xPhospho [S1797(100)]	Kinesin-like protein KIF13B OS=Homo sapiens OX=9606 GN=KIF13B PE=1 SV=2	0	2386.3	1.088	0.00619233	0.691529	4.839e-10	5.5
[R].GSLAEAVGSPPPAATPTPTPPTR.[K]	1xTMT6plex [N-Term];1xPhospho [T15(100)]	6	Q9Y6I3	Q9Y6I3 [446-468]	Q9Y6I3 1xPhospho [T460(100)]	Epsin-1 OS=Homo sapiens OX=9606 GN=EPN1 PE=1 SV=2	0	2481.26	1.004	0.878666	0.975093	1.313e-09	5.49
[K].DEAQNEGPATESEAPLKEDGLLPKPLSSGGEEEEKPR.[G]	3xTMT6plex [K17; K24; K35];1xTMT6plex [N-Term];1xPhospho [S27(99)]	1	Q8N163	Q8N163 [600-636]	Q8N163 1xPhospho [S626(99)]	Cell cycle and apoptosis regulator protein 2 OS=Homo sapiens OX=9606 GN=CCAR2 PE=1 SV=2	1	4930.5	0.978	0.563207	0.892542	3.577e-08	5.49
[R].KASEPCGPPADAITSPPR.[S]	1xCarbamidomethyl [C6];1xTMT6plex [K1];1xTMT6plex [N-Term];1xPhospho [S3(100)]	2	Q5GH72	Q5GH72 [457-474]	Q5GH72 1xPhospho [S459(100)]	XK-related protein 7 OS=Homo sapiens OX=9606 GN=XKR7 PE=2 SV=1	1	2389.2	1.088	0.12393	0.784305	1.293e-09	5.49
[K].SMAHSPGPVSQASPGTSSAVLFLSK.[L]	1xTMT6plex [K25];1xTMT6plex [N-Term];1xPhospho [S5(100)]	1	Q8TDZ2	Q8TDZ2 [613-637]	Q8TDZ2 1xPhospho [S617(100)]	[F-actin]-monooxygenase MICAL1 OS=Homo sapiens OX=9606 GN=MICAL1 PE=1 SV=2	0	2981.52	0.999	0.641839	0.914007	4.405e-10	5.49
[K].KIEEAMDGSETPQLFTVLPEK.[R]	2xTMT6plex [K1; K21];1xTMT6plex [N-Term];1xPhospho [T11(100)]	4	Q13435	Q13435 [770-790]	Q13435 1xPhospho [T780(100)]	Splicing factor 3B subunit 2 OS=Homo sapiens OX=9606 GN=SF3B2 PE=1 SV=2	1	3129.64	1.038	0.494639	0.878118	7.786e-14	5.49
[R].REEQTDTSDGESVTHHIR.[R]	1xTMT6plex [N-Term];2xPhospho [T5(100); T7(99.5)]	2	P36915	P36915 [44-61]	P36915 2xPhospho [T48(100); T50(99.4)]	Guanine nucleotide-binding protein-like 1 OS=Homo sapiens OX=9606 GN=GNL1 PE=1 SV=2	1	2486.05	1.096	0.210078	0.807601	1.461e-09	5.49
[R].RLSGSSLCSGSWVSADGFLR.[R]	1xCarbamidomethyl [C8];1xTMT6plex [N-Term];1xPhospho [S3(100)]	1	O75400	O75400 [32-51]	O75400 1xPhospho [S34(100)]	Pre-mRNA-processing factor 40 homolog A OS=Homo sapiens OX=9606 GN=PRPF40A PE=1 SV=2	1	2451.17	0.989	0.912281	0.982123	1.328e-07	5.49
[R].AAAAAAAATMALAAPSSPTPESPTMLTK.[K]	1xTMT6plex [K28];1xTMT6plex [N-Term];1xPhospho [S17(99.7)]	1	Q9NQS7	Q9NQS7 [127-154]	Q9NQS7 1xPhospho [S143(99.7)]	Inner centromere protein OS=Homo sapiens OX=9606 GN=INCENP PE=1 SV=3	0	3137.6	0.882	0.903649	0.979991	1.358e-14	5.49
[K].VHAYFAPVTPPTAVAGSGQR.[L]	1xTMT6plex [N-Term];1xPhospho [T9(100)]	1	Q9UKC9	Q9UKC9 [396-415]	Q9UKC9 1xPhospho [T404(100)]	F-box/LRR-repeat protein 2 OS=Homo sapiens OX=9606 GN=FBXL2 PE=1 SV=3	0	2335.18	0.936	0.603807	0.90388	4.122e-10	5.49
[K].NLFASFPTEESSINYTFKTPEK.[A]	2xTMT6plex [K18; K22];1xTMT6plex [N-Term];1xPhospho [T19(99.7)]	1	P49792	P49792 [2595-2616]	P49792 1xPhospho [T2613(99.7)]	E3 SUMO-protein ligase RanBP2 OS=Homo sapiens OX=9606 GN=RANBP2 PE=1 SV=2	1	3317.69	1.091	0.407539	0.861035	3.92e-08	5.49
[K].ASQSRPNSSALETLGGEK.[L]	1xTMT6plex [K18];1xTMT6plex [N-Term];1xPhospho [S8(100)]	2	O94804	O94804 [447-464]	O94804 1xPhospho [S454(100)]	Serine/threonine-protein kinase 10 OS=Homo sapiens OX=9606 GN=STK10 PE=1 SV=1	0	2370.21	0.988	0.891157	0.977809	1.009e-09	5.49
[R].ARHDSPDLAPNVTYSLPR.[T]	1xTMT6plex [N-Term];1xPhospho [S5(100)]	4	Q9BRD0	Q9BRD0 [267-284]	Q9BRD0 1xPhospho [S271(100)]	BUD13 homolog OS=Homo sapiens OX=9606 GN=BUD13 PE=1 SV=1	1	2318.15	1.112	0.421283	0.862936	2.916e-11	5.49
[R].TALPTSGSSAGELELLAGEVPARSPGAFDMSGVR.[G]	1xTMT6plex [N-Term];1xPhospho [S24(100)]	1	Q9Y6I3	Q9Y6I3 [412-445]	Q9Y6I3 1xPhospho [S435(100)]	Epsin-1 OS=Homo sapiens OX=9606 GN=EPN1 PE=1 SV=2	1	3639.79	0.924	0.827637	0.964363	3.064e-13	5.49
[K].RTLSDPPSPLPHGPPNK.[G]	1xTMT6plex [K17];1xTMT6plex [N-Term];1xPhospho [S4(99.6)]	2	Q9ULH1	Q9ULH1 [836-852]	Q9ULH1 1xPhospho [S839(99.6)]	Arf-GAP with SH3 domain, ANK repeat and PH domain-containing protein 1 OS=Homo sapiens OX=9606 GN=ASAP1 PE=1 SV=4	1	2348.25	1.048	0.0149518	0.693487	1.933e-08	5.48
[K].SVPNTPLRPNQQSVVNSSFSELFVK.[F]	1xTMT6plex [K25];1xTMT6plex [N-Term];1xPhospho [S1(100)]	1	Q15643	Q15643 [1842-1866]	Q15643 1xPhospho [S1842(100)]	Thyroid receptor-interacting protein 11 OS=Homo sapiens OX=9606 GN=TRIP11 PE=1 SV=3	0	3312.74	1.158	0.777075	0.95	3.063e-09	5.48
[R].SVELDLNQAHMEETPK.[R]	1xTMT6plex [K16];1xTMT6plex [N-Term];1xPhospho [S1(100)]	3	Q14680	Q14680 [505-520]	Q14680 1xPhospho [S505(100)]	Maternal embryonic leucine zipper kinase OS=Homo sapiens OX=9606 GN=MELK PE=1 SV=3	0	2379.17	1.063	0.171026	0.793851	6.386e-10	5.48
[R].VLGSEGEEEDEALSPAK.[G]	1xTMT6plex [K17];1xTMT6plex [N-Term];1xPhospho [S4(100)]	6	P18858	P18858 [63-79]	P18858 1xPhospho [S66(100)]	DNA ligase 1 OS=Homo sapiens OX=9606 GN=LIG1 PE=1 SV=1	0	2298.12	0.992	0.332824	0.840353	1.068e-08	5.48
[R].TGEPSPPHDILHEPPDVVSDDEK.[D]	1xTMT6plex [K23];1xTMT6plex [N-Term];2xPhospho [S5(100); S19(100)]	8	Q15311	Q15311 [44-66]	Q15311 2xPhospho [S48(100); S62(100)]	RalA-binding protein 1 OS=Homo sapiens OX=9606 GN=RALBP1 PE=1 SV=3	0	3128.43	1.153	0.345458	0.841385	9.618e-07	5.48
[R].SRSDIDVNAAASAK.[S]	1xTMT6plex [K14];1xTMT6plex [N-Term];1xPhospho [S3(99.8)]	7	Q7Z460; Q7Z460-4	Q7Z460 [598-611]; Q7Z460-4 [598-611]	Q7Z460 1xPhospho [S600(99.8)]; Q7Z460-4 1xPhospho [S600(99.8)]	CLIP-associating protein 1 OS=Homo sapiens OX=9606 GN=CLASP1 PE=1 SV=1 Isoform 4 of CLIP-associating protein 1 OS=Homo sapiens OX=9606 GN=CLASP1	1	1943	0.997	0.551078	0.891174	2.781e-09	5.48
[K].TPASTPVSGTPQASPMIER.[S]	1xTMT6plex [N-Term];2xPhospho [T10(98.9); S14(100)]	5	Q9UHR4	Q9UHR4 [248-266]	Q9UHR4 2xPhospho [T257(100); S261(100)]	Brain-specific angiogenesis inhibitor 1-associated protein 2-like protein 1 OS=Homo sapiens OX=9606 GN=BAIAP2L1 PE=1 SV=2	0	2316.05	0.988	0.804157	0.95791	8.079e-08	5.48
[R].DELNEELIQEESSEDEGEYEEVRK.[D]	1xTMT6plex [K24];1xTMT6plex [N-Term];2xPhospho [S12(100); S13(100)]	4	O60524	O60524 [736-759]	O60524 2xPhospho [S747(100); S748(100)]	Nuclear export mediator factor NEMF OS=Homo sapiens OX=9606 GN=NEMF PE=1 SV=4	1	3516.52	1.26	0.254203	0.819647	6.819e-13	5.48
[K].AGDNIPEEQPVASTPTTVSDGENKK.[D]	2xTMT6plex [K24; K25];1xTMT6plex [N-Term];1xPhospho [S19(100)]	3	Q9Y320	Q9Y320 [270-294]	Q9Y320 1xPhospho [S288(100)]	Thioredoxin-related transmembrane protein 2 OS=Homo sapiens OX=9606 GN=TMX2 PE=1 SV=1	1	3351.69	1.006	0.707476	0.931854	3.489e-12	5.48
[K].LHQLSGSDQLESTAHSR.[I]	1xTMT6plex [N-Term];2xPhospho [S5(100); S7(100)]	2	O60271; O60271-2	O60271 [179-195]; O60271-2 [179-195]	O60271 2xPhospho [S183(100); S185(100)]; O60271-2 2xPhospho [S183(100); S185(100)]	C-Jun-amino-terminal kinase-interacting protein 4 OS=Homo sapiens OX=9606 GN=SPAG9 PE=1 SV=4 Isoform 2 of C-Jun-amino-terminal kinase-interacting protein 4 OS=Homo sapiens OX=9606 GN=SPAG9	0	2255.01	1.485	0.097097	0.774017	6.008e-09	5.48
[K].TAATAAAAAAEPPAPPPPPPPEEDPEQDSGPEDLPLVR.[L]	1xTMT6plex [N-Term];1xPhospho [S29(100)]	9	P06400	P06400 [9-46]	P06400 1xPhospho [S37(100)]	Retinoblastoma-associated protein OS=Homo sapiens OX=9606 GN=RB1 PE=1 SV=2	0	4077.95	1.044	0.778143	0.95	1.09e-11	5.48
[R].RLAAAEETAVSPR.[K]	1xTMT6plex [N-Term];1xPhospho [S11(100)]	4	Q9BUH6	Q9BUH6 [138-150]	Q9BUH6 1xPhospho [S148(100)]	Protein PAXX OS=Homo sapiens OX=9606 GN=PAXX PE=1 SV=2	1	1679.87	1	0.44602	0.868924	1.335e-10	5.47
[K].GTEAPAVVTEEEDDDEETAPPVIAPRPDHTK.[S]	1xTMT6plex [K31];1xTMT6plex [N-Term];1xPhospho [T9(100)]	5	Q13177	Q13177 [161-191]	Q13177 1xPhospho [T169(100)]	Serine/threonine-protein kinase PAK 2 OS=Homo sapiens OX=9606 GN=PAK2 PE=1 SV=3	0	3853.84	1.053	0.957045	0.991013	6.77e-14	5.47
[R].RGSDASDFDISEIQSVCSDVETVPQTHRPTPR.[A]	1xCarbamidomethyl [C17];1xTMT6plex [N-Term];2xPhospho [S3(100); S6(100)]	1	Q03001	Q03001 [7508-7539]	Q03001 2xPhospho [S7510(100); S7513(100)]	Dystonin OS=Homo sapiens OX=9606 GN=DST PE=1 SV=4	1	3975.78	0.895	0.584908	0.900565	2.448e-10	5.47
[R].TRLSTASEETVQNR.[V]	1xTMT6plex [N-Term];1xPhospho [S4(100)]	2	O43379	O43379 [46-59]	O43379 1xPhospho [S49(100)]	WD repeat-containing protein 62 OS=Homo sapiens OX=9606 GN=WDR62 PE=1 SV=4	1	1900.93	1.011	0.33556	0.841385	6.734e-08	5.47
[R].NYQQNYQNSESGEKNEGSESAPEGQAQQR.[R]	1xTMT6plex [K14];1xTMT6plex [N-Term];2xPhospho [S18(100); S20(100)]	3	P67809	P67809 [157-185]	P67809 2xPhospho [S174(100); S176(100)]	Y-box-binding protein 1 OS=Homo sapiens OX=9606 GN=YBX1 PE=1 SV=3	1	3875.65	0.84	0.112814	0.779052	9.219e-11	5.47
[K].EVHDELEDLPSPPPPLSPPPTTSPHK.[Q]	1xTMT6plex [K26];1xTMT6plex [N-Term];2xPhospho [T22(99.6); S23(99.6)]	5	Q9NQX3	Q9NQX3 [178-203]	Q9NQX3 2xPhospho [T199(99.6); S200(99.6)]	Gephyrin OS=Homo sapiens OX=9606 GN=GPHN PE=1 SV=1	0	3431.66	1.042	0.749099	0.942765	1.08e-08	5.47
[R].TGEEREEEEEEQISESESEDEENEIIYNPK.[N]	1xTMT6plex [K30];1xTMT6plex [N-Term];3xPhospho [S14(97.9); S16(97.9); S18(97.9)]	13	Q12874	Q12874 [352-381]	Q12874 3xPhospho [S365(100); S367(100); S369(100)]	Splicing factor 3A subunit 3 OS=Homo sapiens OX=9606 GN=SF3A3 PE=1 SV=1	1	4297.74	1.163	0.185428	0.797244	5.02e-12	5.47
[K].IATQSQITPPGTPSSALSSGEQR.[A]	1xTMT6plex [N-Term];1xPhospho [T8(99.5)]	2	Q8N0Z3	Q8N0Z3 [228-250]	Q8N0Z3 1xPhospho [T235(98.9)]	Spindle and centriole-associated protein 1 OS=Homo sapiens OX=9606 GN=SPICE1 PE=1 SV=1	0	2622.3	1.201	0.105102	0.775991	2.215e-10	5.47
[R].ELLVSQHTVQLVGGLSPLSSPSDTK.[A]	1xTMT6plex [K25];1xTMT6plex [N-Term];1xPhospho [S16(100)]	2	Q9UKV3; Q9UKV3-5	Q9UKV3 [463-487]; Q9UKV3-5 [463-487]	Q9UKV3 1xPhospho [S478(100)]; Q9UKV3-5 1xPhospho [S478(100)]	Apoptotic chromatin condensation inducer in the nucleus OS=Homo sapiens OX=9606 GN=ACIN1 PE=1 SV=2 Isoform 4 of Apoptotic chromatin condensation inducer in the nucleus OS=Homo sapiens OX=9606 GN=ACIN1	0	3130.68	1.004	0.50982	0.882274	1.346e-13	5.47
[R].KGDSEAEALSEIK.[D]	2xTMT6plex [K1; K13];1xTMT6plex [N-Term];1xPhospho [S4(100)]	1	Q5T1M5	Q5T1M5 [1009-1021]	Q5T1M5 1xPhospho [S1012(100)]	FK506-binding protein 15 OS=Homo sapiens OX=9606 GN=FKBP15 PE=1 SV=2	1	2144.15	1.056	0.654946	0.918713	7.767e-09	5.47
[K].HLDGEEDGSSDQSQASGTTGGR.[R]	1xTMT6plex [N-Term];2xPhospho [S9(100); S10(100)]	1	Q9UNF1	Q9UNF1 [182-203]	Q9UNF1 2xPhospho [S190(100); S191(100)]	Melanoma-associated antigen D2 OS=Homo sapiens OX=9606 GN=MAGED2 PE=1 SV=2	0	2580.01	0.928	0.683037	0.925974	1.094e-11	5.47
[K].LTVENSPKQEAGISEGQGTAGEEEEK.[K]	2xTMT6plex [K8; K26];1xTMT6plex [N-Term];1xPhospho [S6(99.4)]	9	O43583	O43583 [68-93]	O43583 1xPhospho [S73(100)]	Density-regulated protein OS=Homo sapiens OX=9606 GN=DENR PE=1 SV=2	1	3484.73	0.936	0.674209	0.92331	3.938e-10	5.47
[R].SQSESSDEVTELDLSHGK.[K]	1xTMT6plex [K18];1xTMT6plex [N-Term];3xPhospho [S3(100); S5(100); S6(100)]	1	Q86YS7-3	Q86YS7-3 [657-674]	Q86YS7-3 3xPhospho [S659(100); S661(100); S662(100)]	Isoform 3 of C2 domain-containing protein 5 OS=Homo sapiens OX=9606 GN=C2CD5	0	2646.1	0.965	0.893732	0.977984	1.025e-09	5.47
[K].YGGSVGSQPPPVAPEPGPVPSSPSQEPPTKR.[E]	1xTMT6plex [K30];1xTMT6plex [N-Term];1xPhospho [S22(99.3)]	4	Q04323	Q04323 [179-209]	Q04323 1xPhospho [S200(99.3)]	UBX domain-containing protein 1 OS=Homo sapiens OX=9606 GN=UBXN1 PE=1 SV=2	1	3621.84	0.987	0.732967	0.938558	1.51e-10	5.47
[R].TSADAQEPASPVVSPQQSPPTSPHTWR.[K]	1xTMT6plex [N-Term];3xPhospho [S10(100); S18(100); S22(100)]	2	Q96D71	Q96D71 [153-179]	Q96D71 3xPhospho [S162(100); S170(100); S174(100)]	RalBP1-associated Eps domain-containing protein 1 OS=Homo sapiens OX=9606 GN=REPS1 PE=1 SV=3	0	3327.43	0.992	0.553013	0.89207	1.371e-08	5.47
[R].SGTPTQDEMMDKPTSSSVDTMSLLSK.[I]	2xTMT6plex [K12; K26];1xTMT6plex [N-Term];1xPhospho [T3(100)]	3	Q5VT52-5; Q5VT52	Q5VT52-5 [704-729]; Q5VT52 [730-755]	Q5VT52-5 1xPhospho [T706(100)]; Q5VT52 1xPhospho [T732(100)]	Isoform 5 of Regulation of nuclear pre-mRNA domain-containing protein 2 OS=Homo sapiens OX=9606 GN=RPRD2 Regulation of nuclear pre-mRNA domain-containing protein 2 OS=Homo sapiens OX=9606 GN=RPRD2 PE=1 SV=1	0	3540.71	0.981	0.530165	0.886114	2.865e-08	5.47
[K].LTATPTPLGGMTGFHMQTEDR.[T]	1xTMT6plex [N-Term];1xPhospho [T4(99.6)]	3	O75533	O75533 [431-451]	O75533 1xPhospho [T434(99.4)]	Splicing factor 3B subunit 1 OS=Homo sapiens OX=9606 GN=SF3B1 PE=1 SV=3	0	2570.2	0.988	0.857581	0.971061	4.945e-10	5.46
[R].SASPHDVDLCLVSPCEFEHR.[K]	2xCarbamidomethyl [C10; C15];1xTMT6plex [N-Term];2xPhospho [S1(100); S3(100)]	3	Q66K74	Q66K74 [729-748]	Q66K74 2xPhospho [S729(100); S731(100)]	Microtubule-associated protein 1S OS=Homo sapiens OX=9606 GN=MAP1S PE=1 SV=2	0	2744.14	1.033	0.808658	0.959063	1.841e-08	5.46
[K].DKDDQEWESPSPPKPTVFISGVIAR.[G]	2xTMT6plex [K2; K14];1xTMT6plex [N-Term];1xPhospho [S11(99.7)]	6	P51397	P51397 [41-65]	P51397 1xPhospho [S51(99.7)]	Death-associated protein 1 OS=Homo sapiens OX=9606 GN=DAP PE=1 SV=3	1	3565.85	1.127	0.620817	0.907863	3.636e-13	5.46
[K].VFDDESDEKEDEEYADEK.[G]	2xTMT6plex [K9; K18];1xTMT6plex [N-Term];1xPhospho [S6(99.5)]	19	O43719	O43719 [637-654]	O43719 1xPhospho [S642(100)]	HIV Tat-specific factor 1 OS=Homo sapiens OX=9606 GN=HTATSF1 PE=1 SV=1	1	2959.32	1.04	0.0446345	0.739771	9.117e-09	5.46
[R].LVSPGSANETSSILVESVTR.[S]	1xTMT6plex [N-Term];1xPhospho [S3(100)]	5	O75369	O75369 [2476-2495]	O75369 1xPhospho [S2478(100)]	Filamin-B OS=Homo sapiens OX=9606 GN=FLNB PE=1 SV=2	0	2355.2	0.996	0.445167	0.868924	4.307e-10	5.46
[K].GAGGSPVGVEEGLVNVGTGQK.[L]	1xTMT6plex [K21];1xTMT6plex [N-Term];1xPhospho [S5(100)]	4	Q7Z5J4	Q7Z5J4 [1370-1390]	Q7Z5J4 1xPhospho [S1374(100)]	Retinoic acid-induced protein 1 OS=Homo sapiens OX=9606 GN=RAI1 PE=1 SV=2	0	2450.27	1.008	0.278202	0.826671	1.506e-10	5.46
[R].IACDEEFSDSEDEGEGGRR.[N]	1xCarbamidomethyl [C3];1xTMT6plex [N-Term];2xPhospho [S8(100); S10(100)]	4	Q92769	Q92769 [415-433]	Q92769 2xPhospho [S422(100); S424(100)]	Histone deacetylase 2 OS=Homo sapiens OX=9606 GN=HDAC2 PE=1 SV=2	1	2546.96	1.014	0.954938	0.990672	9.544e-10	5.46
[K].KPATPAEDDEDDDIDLFGSDNEEEDKEAAQLR.[E]	2xTMT6plex [K1; K26];1xTMT6plex [N-Term];1xPhospho [S19(100)]	6	P29692	P29692 [144-175]	P29692 1xPhospho [S162(100)]	Elongation factor 1-delta OS=Homo sapiens OX=9606 GN=EEF1D PE=1 SV=5	1	4345.01	1.068	0.809113	0.959182	7.78e-15	5.46
[R].ATSPLCTSTASMVSSSPSTPSNIPQKPSQPAAK.[E]	1xCarbamidomethyl [C6];2xTMT6plex [K26; K33];1xTMT6plex [N-Term];1xPhospho [T/S]	2	P30622	P30622 [145-177]		CAP-Gly domain-containing linker protein 1 OS=Homo sapiens OX=9606 GN=CLIP1 PE=1 SV=2	0	4083.07	0.907	0.96764	0.993238	5.262e-12	5.46
[K].RSYSSPDITQAIQEEEK.[R]	1xTMT6plex [K17];1xTMT6plex [N-Term];1xPhospho [S/Y/T]	4	P40818	P40818 [715-731]		Ubiquitin carboxyl-terminal hydrolase 8 OS=Homo sapiens OX=9606 GN=USP8 PE=1 SV=1	1	2519.24	1.049	0.271209	0.823682	2.101e-08	5.46
[K].HEDFSGGIDFKGSSDDEEESR.[L]	1xTMT6plex [K11];1xTMT6plex [N-Term];2xPhospho [S13(100); S14(100)]	1	Q96QE3	Q96QE3 [1103-1123]	Q96QE3 2xPhospho [S1115(100); S1116(100)]	ATPase family AAA domain-containing protein 5 OS=Homo sapiens OX=9606 GN=ATAD5 PE=1 SV=4	1	2961.22	1.1	0.583442	0.899793	5.69e-11	5.46
[K].EHYPVSSPSSPSPPAQPGGVSR.[N]	1xTMT6plex [N-Term];1xPhospho [S10(99.5)]	1	O75179	O75179 [2036-2057]	O75179 1xPhospho [S2045(99.5)]	Ankyrin repeat domain-containing protein 17 OS=Homo sapiens OX=9606 GN=ANKRD17 PE=1 SV=3	0	2529.2	0.929	0.0138097	0.691529	1.229e-09	5.45
[K].LPSSSGLPAADVSPATAEEPLSPSTPTR.[R]	1xTMT6plex [N-Term];1xPhospho [S/T]	2	O43149	O43149 [1497-1524]		Zinc finger ZZ-type and EF-hand domain-containing protein 1 OS=Homo sapiens OX=9606 GN=ZZEF1 PE=1 SV=6	0	3044.5	1.006	0.846467	0.969671	2.915e-09	5.45
[K].ALSSAVQASPTSPGGSPSSPSSGQR.[S]	1xTMT6plex [N-Term];2xPhospho [S16(99.4); S19(100)]	1	Q03164	Q03164 [3500-3524]	Q03164 2xPhospho [S3515(99.4); S3518(100)]	Histone-lysine N-methyltransferase 2A OS=Homo sapiens OX=9606 GN=KMT2A PE=1 SV=5	0	2689.21	0.964	0.121223	0.783206	1.518e-09	5.45
[R].STSTPNVHMVSTTAPMDSNLIQLTGQSFSTDAAGSR.[G]	1xTMT6plex [N-Term];1xPhospho [S3(99.4)]	2	P10398	P10398 [212-247]	P10398 1xPhospho [S214(99.2)]	Serine/threonine-protein kinase A-Raf OS=Homo sapiens OX=9606 GN=ARAF PE=1 SV=2	0	4018.87	1.021	0.96863	0.993621	1.417e-10	5.45
[K].RSCGTDSQSENEASPVK.[R]	1xCarbamidomethyl [C3];1xTMT6plex [K17];1xTMT6plex [N-Term];2xPhospho [S9(100); S14(100)]	4	Q9H8U3	Q9H8U3 [116-132]	Q9H8U3 2xPhospho [S124(100); S129(100)]	AN1-type zinc finger protein 3 OS=Homo sapiens OX=9606 GN=ZFAND3 PE=1 SV=1	1	2470.07	1.018	0.499367	0.879854	7.241e-08	5.45
[R].GPALTPIRDEEWGGHSPR.[S]	1xTMT6plex [N-Term];1xPhospho [T5(100)]	2	Q86X29	Q86X29 [449-466]	Q86X29 1xPhospho [T453(100)]	Lipolysis-stimulated lipoprotein receptor OS=Homo sapiens OX=9606 GN=LSR PE=1 SV=4	1	2284.11	1.065	0.302421	0.832463	6.687e-10	5.45
[R].GGGSCSGSAGGGGSGSLPSQR.[G]	1xCarbamidomethyl [C5];1xTMT6plex [N-Term];1xPhospho [S14(100)]	4	O15234	O15234 [32-52]	O15234 1xPhospho [S45(100)]	Protein CASC3 OS=Homo sapiens OX=9606 GN=CASC3 PE=1 SV=2	0	2088.9	0.91	0.342027	0.841385	1.152e-11	5.45
[R].ARSPSVAAMASPQLCR.[A]	1xCarbamidomethyl [C15];1xTMT6plex [N-Term];1xPhospho [S3(100)]	9	P25325-2	P25325-2 [13-28]	P25325-2 1xPhospho [S15(100)]	Isoform 2 of 3-mercaptopyruvate sulfurtransferase OS=Homo sapiens OX=9606 GN=MPST	1	2010.98	0.96	0.0249416	0.717532	8.832e-11	5.45
[K].KPLPDHVSIVEPKDEILPTTPISEQK.[G]	3xTMT6plex [K1; K13; K26];1xTMT6plex [N-Term];1xPhospho [T20(100)]	1	P23396	P23396 [202-227]	P23396 1xPhospho [T221(100)]	40S ribosomal protein S3 OS=Homo sapiens OX=9606 GN=RPS3 PE=1 SV=2	1	3907.2	0.815	0.325476	0.840261	1.147e-11	5.45
[K].EVGSTETSQDGDASSSEGEMR.[V]	1xTMT6plex [N-Term];3xPhospho [S14(100); S15(100); S16(100)]	1	Q9BUL5	Q9BUL5 [302-322]	Q9BUL5 3xPhospho [S315(100); S316(100); S317(100)]	PHD finger protein 23 OS=Homo sapiens OX=9606 GN=PHF23 PE=1 SV=1	0	2627.93	1.018	0.867182	0.972848	3.057e-10	5.45
[R].KVPSFTFTPTVTYQR.[G]	1xTMT6plex [K1];1xTMT6plex [N-Term];1xPhospho [S4(100)]	2	Q9Y6N7	Q9Y6N7 [937-951]	Q9Y6N7 1xPhospho [S940(100)]	Roundabout homolog 1 OS=Homo sapiens OX=9606 GN=ROBO1 PE=1 SV=1	1	2310.23	0.956	0.648243	0.91625	4.239e-08	5.45
[R].KMSGGSTMSSGGGNTNNSNSK.[K]	2xTMT6plex [K1; K21];1xTMT6plex [N-Term];1xPhospho [S3(100)]	1	Q86U70	Q86U70 [300-320]	Q86U70 1xPhospho [S302(100)]	LIM domain-binding protein 1 OS=Homo sapiens OX=9606 GN=LDB1 PE=1 SV=2	1	2770.31	1.404	0.210711	0.807601	3.388e-09	5.45
[R].KQSAGPNSPTGGGGGGGSGGTR.[M]	1xTMT6plex [K1];1xTMT6plex [N-Term];2xPhospho [S3(100); S8(100)]	3	A7E2V4	A7E2V4 [46-67]	A7E2V4 2xPhospho [S48(100); S53(100)]	Zinc finger SWIM domain-containing protein 8 OS=Homo sapiens OX=9606 GN=ZSWIM8 PE=1 SV=1	1	2462.12	0.838	0.666081	0.921991	4.442e-10	5.45
[K].RLSSVSGPSPEPPPLDESPGPK.[E]	1xTMT6plex [K22];1xTMT6plex [N-Term];1xPhospho [S3(99.3)]	2	Q8WXE0	Q8WXE0 [875-896]	Q8WXE0 1xPhospho [S877(99.4)]	Caskin-2 OS=Homo sapiens OX=9606 GN=CASKIN2 PE=1 SV=2	1	2768.43	0.97	0.823681	0.963362	1.485e-08	5.45
[R].TAAGEYDSVSESEDEEMLEIR.[Q]	1xTMT6plex [N-Term];3xPhospho [S8(100); S10(100); S12(100)]	29	Q9BZE4	Q9BZE4 [461-481]	Q9BZE4 3xPhospho [S468(100); S470(100); S472(100)]	Nucleolar GTP-binding protein 1 OS=Homo sapiens OX=9606 GN=GTPBP4 PE=1 SV=3	0	2829.07	1.134	0.502248	0.880554	1.273e-10	5.45
[R].RLSLDIQSPPNIGLR.[R]	1xTMT6plex [N-Term];1xPhospho [S3(100)]	1	Q9NSI6	Q9NSI6 [694-708]	Q9NSI6 1xPhospho [S696(100)]	Bromodomain and WD repeat-containing protein 1 OS=Homo sapiens OX=9606 GN=BRWD1 PE=1 SV=4	1	1988.09	1.055	0.30724	0.834114	1.542e-07	5.45
[K].AEAPSSPDVAPAGKEDSPSASGR.[V]	1xTMT6plex [K14];1xTMT6plex [N-Term];3xPhospho [S5(100); S6(100); S17(98.8)]	3	Q9P1Y6	Q9P1Y6 [1355-1377]	Q9P1Y6 3xPhospho [S1359(100); S1360(100); S1371(100)]	PHD and RING finger domain-containing protein 1 OS=Homo sapiens OX=9606 GN=PHRF1 PE=1 SV=3	1	2881.25	0.966	0.622523	0.908205	6.479e-07	5.45
[K].LVSPPASAAASSPSSSPSPQPVSELDLSSEPQQLTAK.[G]	1xTMT6plex [K37];1xTMT6plex [N-Term];2xPhospho [S12(98.4); S14(93.2)]	2	Q9BX40-2; Q9BX40-3	Q9BX40-2 [145-181]; Q9BX40-3 [26-62]	Q9BX40-2 2xPhospho [S156(99.4); S158(97.1)]; Q9BX40-3 2xPhospho [S37(99.4); S39(97.1)]	Isoform 2 of Protein LSM14 homolog B OS=Homo sapiens OX=9606 GN=LSM14B Isoform 3 of Protein LSM14 homolog B OS=Homo sapiens OX=9606 GN=LSM14B	0	4266.09	0.933	0.403272	0.860657	6.069e-12	5.45
[K].SSSPAPADIAQTVQEDLR.[T]	1xTMT6plex [N-Term];1xPhospho [S3(99.7)]	87	Q13283	Q13283 [230-247]	Q13283 1xPhospho [S232(99.8)]	Ras GTPase-activating protein-binding protein 1 OS=Homo sapiens OX=9606 GN=G3BP1 PE=1 SV=1	0	2194.06	1.036	0.218202	0.809747	8.674e-10	5.45
[K].RSFEVEEVETPNSTPPR.[R]	1xTMT6plex [N-Term];1xPhospho [T/S]	1	Q9UHD8	Q9UHD8 [29-45]		Septin-9 OS=Homo sapiens OX=9606 GN=SEPTIN9 PE=1 SV=2	1	2283.09	0.935	0.849572	0.970313	4.511e-11	5.45
[R].RVVLGDGVQLPPGDYSTTPGGTLFSTTPGGTR.[I]	1xTMT6plex [N-Term];2xPhospho [T/Y/S]	50	Q13541	Q13541 [20-51]	Q13541 2xPhospho [T46(98.4); Y/S/T]	Eukaryotic translation initiation factor 4E-binding protein 1 OS=Homo sapiens OX=9606 GN=EIF4EBP1 PE=1 SV=3	1	3592.73	1.034	0.50783	0.881194	8.438e-11	5.45
[R].NRENSPSSQSAGLSSINK.[E]	1xTMT6plex [K18];1xTMT6plex [N-Term];1xPhospho [S5(100)]	2	Q9H2Y7	Q9H2Y7 [1275-1292]	Q9H2Y7 1xPhospho [S1279(100)]	Zinc finger protein 106 OS=Homo sapiens OX=9606 GN=ZNF106 PE=1 SV=1	1	2414.21	1.001	0.984584	0.997547	5.373e-08	5.45
[R].APSTSPSFEGTQETYTVAHEENVR.[F]	1xTMT6plex [N-Term];1xPhospho [S/T/Y]	2	Q9BUT9	Q9BUT9 [76-99]		MAPK regulated corepressor interacting protein 2 OS=Homo sapiens OX=9606 GN=MCRIP2 PE=1 SV=2	0	2946.34	1.074	0.068214	0.753773	1.052e-10	5.44
[K].MAEESSSSSSSSSPTAATSQQQQLK.[N]	1xOxidation [M1];1xTMT6plex [K25];1xTMT6plex [N-Term];1xPhospho [S/T]	2	Q13620-1	Q13620-1 [116-140]		Isoform 2 of Cullin-4B OS=Homo sapiens OX=9606 GN=CUL4B	0	3098.42	0.962	0.549148	0.891059	4.179e-11	5.44
[R].TDKSSASAPDVDDPEAFPALA.[-]	1xTMT6plex [K3];1xTMT6plex [N-Term];1xPhospho [S5(99.3)]	6	Q8NC51; Q8NC51-3	Q8NC51 [388-408]; Q8NC51-3 [373-393]	Q8NC51 1xPhospho [S392(99.6)]; Q8NC51-3 1xPhospho [S377(99.6)]	Plasminogen activator inhibitor 1 RNA-binding protein OS=Homo sapiens OX=9606 GN=SERBP1 PE=1 SV=2 Isoform 3 of Plasminogen activator inhibitor 1 RNA-binding protein OS=Homo sapiens OX=9606 GN=SERBP1	1	2642.26	1	0.879166	0.975113	3.901e-08	5.44
[K].RGNLNLSPTSPETMAGPVPTSPVR.[S]	1xTMT6plex [N-Term];1xPhospho [T/S]	1	Q7Z7G8	Q7Z7G8 [1243-1266]		Vacuolar protein sorting-associated protein 13B OS=Homo sapiens OX=9606 GN=VPS13B PE=1 SV=2	1	2787.41	1.024	0.59434	0.902814	1.36e-09	5.44
[R].NMGGPYGGGNYGPGGSGGSGGYGGR.[S]	1xOxidation [M2];1xTMT6plex [N-Term];1xPhospho [S19(100)]	2	P22626	P22626 [326-350]	P22626 1xPhospho [S344(100)]	Heterogeneous nuclear ribonucleoproteins A2/B1 OS=Homo sapiens OX=9606 GN=HNRNPA2B1 PE=1 SV=2	0	2515.03	0.984	0.645465	0.915096	1.054e-10	5.44
[R].TVSSPIPYTPSPSSSRPISPGLSYASHTVGFTPPTSLTR.[A]	1xTMT6plex [N-Term];2xPhospho [S23(92.9); S/T/Y]	1	Q16204	Q16204 [349-387]	Q16204 2xPhospho [S371(92.9); S/T/Y]	Coiled-coil domain-containing protein 6 OS=Homo sapiens OX=9606 GN=CCDC6 PE=1 SV=2	0	4419.15	1.143	0.365296	0.846113	3.616e-08	5.44
[K].GSKSPDLLMYQGPPDTAEIIK.[T]	2xTMT6plex [K3; K21];1xTMT6plex [N-Term];1xPhospho [S4(99.7)]	2	P82909	P82909 [58-78]	P82909 1xPhospho [S61(99.7)]	28S ribosomal protein S36, mitochondrial OS=Homo sapiens OX=9606 GN=MRPS36 PE=1 SV=2	1	3027.61	0.899	0.786634	0.952307	2.067e-09	5.44
[R].GNSRPGTPSAEGGSTSSTLR.[A]	1xTMT6plex [N-Term];1xPhospho [S3(100)]	2	P35269	P35269 [383-402]	P35269 1xPhospho [S385(100)]	General transcription factor IIF subunit 1 OS=Homo sapiens OX=9606 GN=GTF2F1 PE=1 SV=2	0	2228.05	1.146	0.0273958	0.717532	1.345e-08	5.44
[K].EVDPSTGELQSLQMPESEGPSSLDPSQEGPTGLK.[E]	1xTMT6plex [K34];1xTMT6plex [N-Term];2xPhospho [S/T]	12	Q13501	Q13501 [345-378]		Sequestosome-1 OS=Homo sapiens OX=9606 GN=SQSTM1 PE=1 SV=1	0	4144.9	1.114	0.645371	0.915096	5.324e-11	5.44
[K].IYHLPDAESDEDEDFKEQTR.[L]	1xTMT6plex [K16];1xTMT6plex [N-Term];1xPhospho [S9(100)]	20	Q15019	Q15019 [210-229]	Q15019 1xPhospho [S218(100)]	Septin-2 OS=Homo sapiens OX=9606 GN=SEPTIN2 PE=1 SV=1	1	2975.37	0.969	0.425314	0.863882	2.132e-12	5.44
[K].KETESEAEDNLDDLEK.[H]	2xTMT6plex [K1; K16];1xTMT6plex [N-Term];1xPhospho [T3(100)]	3	Q8IYB3	Q8IYB3 [870-885]	Q8IYB3 1xPhospho [T872(100)]	Serine/arginine repetitive matrix protein 1 OS=Homo sapiens OX=9606 GN=SRRM1 PE=1 SV=2	1	2632.28	1.194	0.0492675	0.739771	1.635e-07	5.44
[K].LSSSDRYSDASDDSFSEPR.[I]	1xTMT6plex [N-Term];2xPhospho [S8(100); S11(100)]	1	Q9NRF8	Q9NRF8 [561-579]	Q9NRF8 2xPhospho [S568(100); S571(100)]	CTP synthase 2 OS=Homo sapiens OX=9606 GN=CTPS2 PE=1 SV=1	1	2510	0.986	0.667378	0.922161	5.676e-09	5.44
[R].TEESKADSPPPSYPTQQAEQAPNTCECHVCK.[Q]	3xCarbamidomethyl [C25; C27; C30];2xTMT6plex [K5; K31];1xTMT6plex [N-Term];1xPhospho [S8(100)]	1	P78312-2	P78312-2 [386-416]	P78312-2 1xPhospho [S393(100)]	Isoform 2 of Protein FAM193A OS=Homo sapiens OX=9606 GN=FAM193A	1	4313.98	0.955	0.263799	0.821648	4.19e-08	5.44
[K].ESSTSEGADQKMSSPEDDSDTK.[R]	2xTMT6plex [K11; K22];1xTMT6plex [N-Term];2xPhospho [S13(100); S14(100)]	8	Q15424	Q15424 [371-392]	Q15424 2xPhospho [S383(100); S384(100)]	Scaffold attachment factor B1 OS=Homo sapiens OX=9606 GN=SAFB PE=1 SV=4	1	3178.36	0.984	0.782619	0.951684	1.066e-10	5.44
[R].KPSPSESPEPWKPFPAVSPEPR.[R]	2xTMT6plex [K1; K12];1xTMT6plex [N-Term];3xPhospho [S3(100); S7(100); S18(100)]	3	Q96JM3	Q96JM3 [280-301]	Q96JM3 3xPhospho [S282(100); S286(100); S297(100)]	Chromosome alignment-maintaining phosphoprotein 1 OS=Homo sapiens OX=9606 GN=CHAMP1 PE=1 SV=2	0	3373.63	1.084	0.598465	0.903485	4.325e-05	5.44
[R].AKSPTPESSTIASYVTLR.[K]	1xTMT6plex [K2];1xTMT6plex [N-Term];1xPhospho [S3(100)]	1	Q9HAU0	Q9HAU0 [853-870]	Q9HAU0 1xPhospho [S855(100)]	Pleckstrin homology domain-containing family A member 5 OS=Homo sapiens OX=9606 GN=PLEKHA5 PE=1 SV=1	1	2446.3	0.967	0.95204	0.990672	4.475e-08	5.44
[K].QAREESEESEAEPVQR.[T]	1xTMT6plex [N-Term];2xPhospho [S6(100); S9(100)]	2	Q9BW71	Q9BW71 [191-206]	Q9BW71 2xPhospho [S196(100); S199(100)]	HIRA-interacting protein 3 OS=Homo sapiens OX=9606 GN=HIRIP3 PE=1 SV=3	1	2262.95	1.113	0.0768988	0.75913	5.444e-08	5.44
[R].RYEDDGISDDEIEGK.[R]	1xTMT6plex [K15];1xTMT6plex [N-Term];1xPhospho [S8(100)]	4	Q9Y2K7	Q9Y2K7 [21-35]	Q9Y2K7 1xPhospho [S28(100)]	Lysine-specific demethylase 2A OS=Homo sapiens OX=9606 GN=KDM2A PE=1 SV=3	1	2279.05	1.092	0.0909173	0.771342	7.966e-09	5.44
[R].TVSLGAGAKDELHIVEAEAMNYEGSPIK.[V]	1xOxidation [M20];2xTMT6plex [K9; K28];1xTMT6plex [N-Term];1xPhospho [S25(100)]	1	P06748	P06748 [46-73]	P06748 1xPhospho [S70(100)]	Nucleophosmin OS=Homo sapiens OX=9606 GN=NPM1 PE=1 SV=2	1	3712.91	1.283	0.242713	0.816807	3.445e-12	5.43
[K].NSCQDSEADEETSPGFDEQEDGSSSQTANKPSR.[F]	1xCarbamidomethyl [C3];1xTMT6plex [K30];1xTMT6plex [N-Term];2xPhospho [S6(100); T/S]	1	Q86W56	Q86W56 [311-343]	Q86W56 2xPhospho [S316(100); T/S]	Poly(ADP-ribose) glycohydrolase OS=Homo sapiens OX=9606 GN=PARG PE=1 SV=1	0	4207.7	0.984	0.496133	0.878159	8.547e-12	5.43
[K].GEAVLRPGLDAEPELSPEEQR.[V]	1xTMT6plex [N-Term];1xPhospho [S16(100)]	4	Q9BRJ6	Q9BRJ6 [44-64]	Q9BRJ6 1xPhospho [S59(100)]	Uncharacterized protein C7orf50 OS=Homo sapiens OX=9606 GN=C7orf50 PE=1 SV=1	0	2601.28	1.027	0.482397	0.875084	2.582e-10	5.43
[R].LRSADSENALSVQER.[N]	1xTMT6plex [N-Term];1xPhospho [S3(100)]	1	Q99759	Q99759 [335-349]	Q99759 1xPhospho [S337(100)]	Mitogen-activated protein kinase kinase kinase 3 OS=Homo sapiens OX=9606 GN=MAP3K3 PE=1 SV=2	1	1983.97	1.135	0.318671	0.840261	2.073e-09	5.43
[R].ESPFSTSASPLLSGSQHFDVPPR.[R]	1xTMT6plex [N-Term];1xPhospho [S5(99)]	1	O14980	O14980 [383-405]	O14980 1xPhospho [S387(99)]	Exportin-1 OS=Homo sapiens OX=9606 GN=XPO1 PE=1 SV=1	0	2752.32	1.31	0.171496	0.793851	9.053e-13	5.43
[R].DSKPIALKEEIVTPK.[E]	3xTMT6plex [K3; K8; K15];1xTMT6plex [N-Term];1xPhospho [T13(100)]	3	Q9NYV4-2; Q9NYV4	Q9NYV4-2 [502-516]; Q9NYV4 [502-516]	Q9NYV4-2 1xPhospho [T514(100)]; Q9NYV4 1xPhospho [T514(100)]	Isoform 2 of Cyclin-dependent kinase 12 OS=Homo sapiens OX=9606 GN=CDK12 Cyclin-dependent kinase 12 OS=Homo sapiens OX=9606 GN=CDK12 PE=1 SV=2	1	2664.58	0.947	0.182807	0.794828	2.053e-09	5.43
[K].AAPWGSNPSPSAESTQAMDR.[S]	1xTMT6plex [N-Term];1xPhospho [S9(100)]	2	Q96N67-6	Q96N67-6 [938-957]	Q96N67-6 1xPhospho [S946(100)]	Isoform 6 of Dedicator of cytokinesis protein 7 OS=Homo sapiens OX=9606 GN=DOCK7	0	2369.04	0.962	0.662985	0.921468	8.148e-10	5.43
[K].LLQQQQAVPVPPAPSSPPPLWAGLAK.[Q]	1xTMT6plex [K26];1xTMT6plex [N-Term];1xPhospho [S16(99.7)]	2	O75420	O75420 [741-766]	O75420 1xPhospho [S756(99.7)]	GRB10-interacting GYF protein 1 OS=Homo sapiens OX=9606 GN=GIGYF1 PE=1 SV=2	0	3228.8	1.076	0.820653	0.962216	1.224e-12	5.43
[R].RPAEATSSPTSPERPR.[H]	1xTMT6plex [N-Term];2xPhospho [T6(98.2); S11(100)]	2	Q9BU76	Q9BU76 [210-225]	Q9BU76 2xPhospho [T215(98.2); S220(100)]	Multiple myeloma tumor-associated protein 2 OS=Homo sapiens OX=9606 GN=MMTAG2 PE=1 SV=1	0	2127.98	0.919	0.166427	0.793851	5.14e-08	5.43
[R].GPAPAGSPSQHQFHPGR.[R]	1xTMT6plex [N-Term];1xPhospho [S7(100)]	2	Q5XG87	Q5XG87 [151-167]	Q5XG87 1xPhospho [S157(100)]	Terminal nucleotidyltransferase 4A OS=Homo sapiens OX=9606 GN=TENT4A PE=1 SV=3	0	2036.97	0.989	0.696778	0.929925	9.263e-10	5.43
[K].NLAPHHASPDPPAPPASASDPHR.[E]	1xTMT6plex [N-Term];1xPhospho [S8(100)]	2	Q9Y618	Q9Y618 [1998-2020]	Q9Y618 1xPhospho [S2005(100)]	Nuclear receptor corepressor 2 OS=Homo sapiens OX=9606 GN=NCOR2 PE=1 SV=3	0	2648.26	1.011	0.743855	0.941312	5.078e-11	5.43
[R].SVSPSPVPLLFQPDQNAPPIR.[L]	1xTMT6plex [N-Term];1xPhospho [S3(100)]	10	Q02241-2	Q02241-2 [682-702]	Q02241-2 1xPhospho [S684(100)]	Isoform 2 of Kinesin-like protein KIF23 OS=Homo sapiens OX=9606 GN=KIF23	0	2568.34	1.048	0.547791	0.891059	1.519e-09	5.43
[K].EHQEMDEGSQSLEK.[L]	1xTMT6plex [K14];1xTMT6plex [N-Term];1xPhospho [S9(100)]	3	Q8WYP5	Q8WYP5 [1287-1300]	Q8WYP5 1xPhospho [S1295(100)]	Protein ELYS OS=Homo sapiens OX=9606 GN=AHCTF1 PE=1 SV=3	0	2184.99	1.199	0.163264	0.793851	6.013e-10	5.43
[R].SMGTGDTPGLEVPSSPLRK.[A]	1xTMT6plex [K19];1xTMT6plex [N-Term];1xPhospho [S15(99.6)]	8	Q86WB0	Q86WB0 [381-399]	Q86WB0 1xPhospho [S395(99.7)]	Nuclear-interacting partner of ALK OS=Homo sapiens OX=9606 GN=ZC3HC1 PE=1 SV=1	1	2467.27	0.957	0.503986	0.881086	6.008e-09	5.43
[K].EKVEPEVLSTDTQTSPEPGTR.[M]	1xTMT6plex [K2];1xTMT6plex [N-Term];1xPhospho [T/S]	3	P29375	P29375 [190-210]		Lysine-specific demethylase 5A OS=Homo sapiens OX=9606 GN=KDM5A PE=1 SV=3	1	2838.42	1.078	0.339514	0.841385	1.159e-10	5.43
[K].MAEESSSSSSSSSPTAATSQQQQLK.[N]	1xTMT6plex [K25];1xTMT6plex [N-Term];1xPhospho [S6(99)]	3	Q13620-1	Q13620-1 [116-140]	Q13620-1 1xPhospho [S121(99.4)]	Isoform 2 of Cullin-4B OS=Homo sapiens OX=9606 GN=CUL4B	0	3082.43	1.023	0.789064	0.952888	8.131e-12	5.43
[R].AETNSRVSGVDGYETEGIR.[G]	1xTMT6plex [N-Term];1xPhospho [S8(100)]	2	Q14566	Q14566 [264-282]	Q14566 1xPhospho [S271(100)]	DNA replication licensing factor MCM6 OS=Homo sapiens OX=9606 GN=MCM6 PE=1 SV=1	1	2349.09	1.061	0.0384064	0.739771	2.722e-08	5.43
[R].TDSQSVRHSPIAPSSPSPQVLAQK.[Y]	1xTMT6plex [K24];1xTMT6plex [N-Term];2xPhospho [S9(100); S/T]	2	Q9NQS7	Q9NQS7 [298-321]	Q9NQS7 2xPhospho [S306(100); S/T]	Inner centromere protein OS=Homo sapiens OX=9606 GN=INCENP PE=1 SV=3	1	3135.56	0.903	0.180333	0.793851	3.721e-09	5.43
[K].DYEIESQNPLASPTNTLLGSAK.[E]	1xTMT6plex [K22];1xTMT6plex [N-Term];1xPhospho [S12(100)]	4	Q7Z417	Q7Z417 [618-639]	Q7Z417 1xPhospho [S629(100)]	Nuclear fragile X mental retardation-interacting protein 2 OS=Homo sapiens OX=9606 GN=NUFIP2 PE=1 SV=1	0	2886.45	1.014	0.836608	0.966937	5.799e-12	5.42
[K].RLSSSTVAISYSPDR.[AV]	1xTMT6plex [N-Term];1xPhospho [S3(100)]	2	Q96T17-2	Q96T17-2 [184-198]	Q96T17-2 1xPhospho [S186(100)]	Isoform 2 of MAP7 domain-containing protein 2 OS=Homo sapiens OX=9606 GN=MAP7D2	1	1947.97	1.007	0.674962	0.923399	2.972e-07	5.42
[K].KYEQGFITDPVVLSPK.[D]	2xTMT6plex [K1; K16];1xTMT6plex [N-Term];1xPhospho [S14(100)]	2	P12268	P12268 [109-124]	P12268 1xPhospho [S122(100)]	Inosine-5'-monophosphate dehydrogenase 2 OS=Homo sapiens OX=9606 GN=IMPDH2 PE=1 SV=2	1	2588.43	1.051	0.396778	0.859388	2.884e-12	5.42
[R].ERGSSLSGTDDGAQEVVK.[D]	1xTMT6plex [K18];1xTMT6plex [N-Term];1xPhospho [S5(99.6)]	1	Q9Y6D5	Q9Y6D5 [273-290]	Q9Y6D5 1xPhospho [S277(99.6)]	Brefeldin A-inhibited guanine nucleotide-exchange protein 2 OS=Homo sapiens OX=9606 GN=ARFGEF2 PE=1 SV=3	1	2373.17	1.075	0.258947	0.821391	6.397e-08	5.42
[K].KAPAGPSLEETSVSSPK.[G]	2xTMT6plex [K1; K17];1xTMT6plex [N-Term];1xPhospho [T/S]	2	Q6AI08	Q6AI08 [629-645]		HEAT repeat-containing protein 6 OS=Homo sapiens OX=9606 GN=HEATR6 PE=1 SV=1	1	2452.33	0.948	0.52461	0.884746	2.447e-10	5.42
[R].REESPMDVDQPSPSAQDTQSIASDGTPQGEK.[E]	1xTMT6plex [K31];1xTMT6plex [N-Term];1xPhospho [S12(100)]	6	Q7Z6Z7	Q7Z6Z7 [3805-3835]	Q7Z6Z7 1xPhospho [S3816(100)]	E3 ubiquitin-protein ligase HUWE1 OS=Homo sapiens OX=9606 GN=HUWE1 PE=1 SV=3	1	3825.75	1.021	0.655786	0.918809	6.8e-11	5.42
[K].RALQESATGQPEPTSSPDNKPFK.[C]	2xTMT6plex [K20; K23];1xTMT6plex [N-Term];1xPhospho [S16(100)]	1	Q15911	Q15911 [1575-1597]	Q15911 1xPhospho [S1590(100)]	Zinc finger homeobox protein 3 OS=Homo sapiens OX=9606 GN=ZFHX3 PE=1 SV=2	1	3252.69	1.004	0.582187	0.899354	8.448e-11	5.42
[K].EVDGLLTSEPMGSPVSSK.[T]	1xTMT6plex [K18];1xTMT6plex [N-Term];1xPhospho [S13(100)]	21	Q8WWM7	Q8WWM7 [582-599]	Q8WWM7 1xPhospho [S594(100)]	Ataxin-2-like protein OS=Homo sapiens OX=9606 GN=ATXN2L PE=1 SV=2	0	2371.19	1.059	0.221589	0.809889	1.431e-11	5.42
[K].EIAATCSGTEWGQSSGAASPGLFQAGHR.[R]	1xCarbamidomethyl [C6];1xTMT6plex [N-Term];1xPhospho [S19(100)]	2	P49757	P49757 [407-434]	P49757 1xPhospho [S425(100)]	Protein numb homolog OS=Homo sapiens OX=9606 GN=NUMB PE=1 SV=2	0	3142.43	0.964	0.642675	0.91416	2.915e-11	5.42
[K].ESSTSEGADQKMSSPEDDSDTK.[R]	1xOxidation [M12];2xTMT6plex [K11; K22];1xTMT6plex [N-Term];2xPhospho [S13(100); S14(100)]	2	Q15424	Q15424 [371-392]	Q15424 2xPhospho [S383(100); S384(100)]	Scaffold attachment factor B1 OS=Homo sapiens OX=9606 GN=SAFB PE=1 SV=4	1	3194.36	0.867	0.622181	0.908205	1.723e-10	5.42
[K].NMTVEQLLTGSPTSPTVEPEKPTR.[E]	1xTMT6plex [K21];1xTMT6plex [N-Term];1xPhospho [S14(98.7)]	4	Q9C0C9	Q9C0C9 [826-849]	Q9C0C9 1xPhospho [S839(99.6)]	(E3-independent) E2 ubiquitin-conjugating enzyme OS=Homo sapiens OX=9606 GN=UBE2O PE=1 SV=3	0	3150.62	0.976	0.739462	0.94062	6.004e-10	5.42
[K].KPATPAEDDEDDDIDLFGSDNEEEDKEAAQLR.[E]	2xTMT6plex [K1; K26];1xTMT6plex [N-Term];2xPhospho [T4(100); S19(100)]	11	P29692	P29692 [144-175]	P29692 2xPhospho [T147(100); S162(100)]	Elongation factor 1-delta OS=Homo sapiens OX=9606 GN=EEF1D PE=1 SV=5	1	4424.98	1.072	0.770151	0.948856	7.795e-12	5.42
[K].SLDSEPSVPSAAKPPSPEK.[T]	2xTMT6plex [K13; K19];1xTMT6plex [N-Term];1xPhospho [S16(100)]	16	Q7Z3K3	Q7Z3K3 [410-428]	Q7Z3K3 1xPhospho [S425(100)]	Pogo transposable element with ZNF domain OS=Homo sapiens OX=9606 GN=POGZ PE=1 SV=2	0	2690.43	1.017	0.778281	0.95	7.437e-09	5.42
[K].DHFGLEGDEESTMLEDSVSPKK.[S]	2xTMT6plex [K21; K22];1xTMT6plex [N-Term];1xPhospho [S19(100)]	2	Q9Y490	Q9Y490 [407-428]	Q9Y490 1xPhospho [S425(100)]	Talin-1 OS=Homo sapiens OX=9606 GN=TLN1 PE=1 SV=3	1	3217.56	1.039	0.468089	0.872601	6.219e-11	5.42
[R].TPAALAALSLTGSGTPPTAANYPSSSR.[T]	1xTMT6plex [N-Term];1xPhospho [T15(100)]	2	Q9UQ35	Q9UQ35 [2302-2328]	Q9UQ35 1xPhospho [T2316(100)]	Serine/arginine repetitive matrix protein 2 OS=Homo sapiens OX=9606 GN=SRRM2 PE=1 SV=2	0	2868.43	0.943	0.39942	0.860276	4.324e-11	5.42
[K].ADREVQAEQPSSSSPR.[R]	1xTMT6plex [N-Term];1xPhospho [S12(97.7)]	3	Q9Y388	Q9Y388 [175-190]	Q9Y388 1xPhospho [S186(99.6)]	RNA-binding motif protein, X-linked 2 OS=Homo sapiens OX=9606 GN=RBMX2 PE=1 SV=2	1	2052.95	0.885	0.0998723	0.775889	2.217e-09	5.42
[K].KETSFGSSENITMTSLSK.[V]	2xTMT6plex [K1; K18];1xTMT6plex [N-Term];1xPhospho [S7(100)]	2	Q9UMZ2	Q9UMZ2 [929-946]	Q9UMZ2 1xPhospho [S935(100)]	Synergin gamma OS=Homo sapiens OX=9606 GN=SYNRG PE=1 SV=2	1	2714.39	0.997	0.66242	0.921272	3.679e-10	5.42
[K].AAQQAASSSGQGQQAQTPTGK.[Q]	1xTMT6plex [K21];1xTMT6plex [N-Term];1xPhospho [T17(100)]	3	P48729	P48729 [305-325]	P48729 1xPhospho [T321(100)]	Casein kinase I isoform alpha OS=Homo sapiens OX=9606 GN=CSNK1A1 PE=1 SV=2	0	2540.25	0.967	0.471374	0.873485	3.113e-11	5.42
[R].SKSDATASISLSSNLK.[R]	2xTMT6plex [K2; K16];1xTMT6plex [N-Term];1xPhospho [S3(100)]	3	Q9UBF8-2	Q9UBF8-2 [275-290]	Q9UBF8-2 1xPhospho [S277(100)]	Isoform 2 of Phosphatidylinositol 4-kinase beta OS=Homo sapiens OX=9606 GN=PI4KB	1	2376.3	0.931	0.72836	0.937547	1.975e-08	5.42
[R].SSIDSQASLSGPLSGGAPGAGAR.[D]	1xTMT6plex [N-Term];1xPhospho [S2(100)]	2	A6NKD9	A6NKD9 [178-200]	A6NKD9 1xPhospho [S179(100)]	Coiled-coil domain-containing protein 85C OS=Homo sapiens OX=9606 GN=CCDC85C PE=1 SV=1	0	2352.14	1.087	0.140036	0.791293	8.823e-11	5.42
[R].TGGPAYGPSSDVSTASETESEKR.[E]	1xTMT6plex [K22];1xTMT6plex [N-Term];1xPhospho [S16(100)]	3	P51116	P51116 [438-460]	P51116 1xPhospho [S453(100)]	Fragile X mental retardation syndrome-related protein 2 OS=Homo sapiens OX=9606 GN=FXR2 PE=1 SV=2	1	2851.34	0.968	0.709545	0.932572	2.632e-11	5.42
[R].SAASREDLVGPEVGASPQSGR.[K]	1xTMT6plex [N-Term];1xPhospho [S4(100)]	1	Q86X27	Q86X27 [293-313]	Q86X27 1xPhospho [S296(100)]	Ras-specific guanine nucleotide-releasing factor RalGPS2 OS=Homo sapiens OX=9606 GN=RALGPS2 PE=1 SV=1	1	2379.15	0.955	0.365754	0.846113	2.45e-09	5.42
[K].RVIAIDSDAESPAK.[R]	1xTMT6plex [K14];1xTMT6plex [N-Term];2xPhospho [S7(100); S11(100)]	1	P28749	P28749 [1031-1044]	P28749 2xPhospho [S1037(100); S1041(100)]	Retinoblastoma-like protein 1 OS=Homo sapiens OX=9606 GN=RBL1 PE=1 SV=3	1	2090.03	1.016	0.792008	0.953565	1.16e-08	5.41
[R].VNHEPEPAGGATPGATLPKSPSQLR.[K]	1xTMT6plex [K19];1xTMT6plex [N-Term];1xPhospho [S20(99.5)]	2	O00499	O00499 [312-336]	O00499 1xPhospho [S331(99.6)]	Myc box-dependent-interacting protein 1 OS=Homo sapiens OX=9606 GN=BIN1 PE=1 SV=1	1	3049.59	0.981	0.266654	0.821648	9.114e-08	5.41
[K].KLNSPEETAFQTPK.[S]	2xTMT6plex [K1; K14];1xTMT6plex [N-Term];1xPhospho [S4(100)]	1	Q9BTX1	Q9BTX1 [403-416]	Q9BTX1 1xPhospho [S406(100)]	Nucleoporin NDC1 OS=Homo sapiens OX=9606 GN=NDC1 PE=1 SV=2	1	2357.27	0.926	0.502066	0.880554	1.028e-07	5.41
[R].SSAFSPLGGCTPAECFCQTDIGGDR.[I]	3xCarbamidomethyl [C10; C15; C17];1xTMT6plex [N-Term];1xPhospho [S5(100)]	2	Q9UKA4	Q9UKA4 [452-476]	Q9UKA4 1xPhospho [S456(100)]	A-kinase anchor protein 11 OS=Homo sapiens OX=9606 GN=AKAP11 PE=1 SV=1	0	2999.26	1.221	0.06292	0.746009	3.166e-09	5.41
[K].GVDFESSEDDDDDPFMNTSSLR.[R]	1xTMT6plex [N-Term];2xPhospho [S6(100); S7(100)]	14	P49959	P49959 [683-704]	P49959 2xPhospho [S688(100); S689(100)]	Double-strand break repair protein MRE11 OS=Homo sapiens OX=9606 GN=MRE11 PE=1 SV=3	0	2867.08	1.168	0.927512	0.984043	5.003e-10	5.41
[K].RASAGTPSLSAGVSPK.[R]	1xTMT6plex [K16];1xTMT6plex [N-Term];1xPhospho [S14(100)]	3	Q8TEK3-1	Q8TEK3-1 [1091-1106]	Q8TEK3-1 1xPhospho [S1104(100)]	Isoform 2 of Histone-lysine N-methyltransferase, H3 lysine-79 specific OS=Homo sapiens OX=9606 GN=DOT1L	1	2024.09	0.912	0.0457185	0.739771	1.052e-09	5.41
[R].EAEALLQSMGLTPESPIVPPPMSPSSK.[S]	1xTMT6plex [K27];1xTMT6plex [N-Term];1xPhospho [S23(99.4)]	9	Q13409-2	Q13409-2 [59-85]	Q13409-2 1xPhospho [S81(99.4)]	Isoform 2B of Cytoplasmic dynein 1 intermediate chain 2 OS=Homo sapiens OX=9606 GN=DYNC1I2	0	3331.7	1.212	0.0386028	0.739771	7.642e-12	5.41
[K].TQTPPVSPAPQPTEERLPSSPVYEDAASFK.[A]	1xTMT6plex [K30];1xTMT6plex [N-Term];1xPhospho [T13(98.4)]	1	Q14247	Q14247 [399-428]	Q14247 1xPhospho [T411(98.4)]	Src substrate cortactin OS=Homo sapiens OX=9606 GN=CTTN PE=1 SV=2	1	3764.88	0.907	0.714491	0.933307	3.008e-10	5.41
[K].GAMVASFSPAAGQLATPESFIEPPSK.[T]	1xTMT6plex [K26];1xTMT6plex [N-Term];1xPhospho [S8(99.3)]	1	Q9NPI6	Q9NPI6 [415-440]	Q9NPI6 1xPhospho [S422(99.3)]	mRNA-decapping enzyme 1A OS=Homo sapiens OX=9606 GN=DCP1A PE=1 SV=3	0	3128.58	1.285	0.240672	0.81573	1.379e-08	5.41
[K].TGSPGPELLFHEGQQK.[R]	1xTMT6plex [K16];1xTMT6plex [N-Term];1xPhospho [S3(100)]	7	Q14202	Q14202 [462-477]	Q14202 1xPhospho [S464(100)]	Zinc finger MYM-type protein 3 OS=Homo sapiens OX=9606 GN=ZMYM3 PE=1 SV=2	0	2263.15	0.969	0.887714	0.977212	6.025e-10	5.41
[R].VPPLQPMGPTCPTPAPVPPPEAPSPFR.[A]	1xCarbamidomethyl [C11];1xTMT6plex [N-Term];1xPhospho [S24(100)]	4	Q8IZL8	Q8IZL8 [635-661]	Q8IZL8 1xPhospho [S658(100)]	Proline-, glutamic acid- and leucine-rich protein 1 OS=Homo sapiens OX=9606 GN=PELP1 PE=1 SV=2	0	3143.57	0.993	0.836647	0.966937	1.742e-08	5.41
[K].VDGETASDSESRAESAPLPVSADDTPEVLNR.[A]	1xTMT6plex [N-Term];1xPhospho [S7(99.6)]	1	O95674	O95674 [27-57]	O95674 1xPhospho [S33(99.6)]	Phosphatidate cytidylyltransferase 2 OS=Homo sapiens OX=9606 GN=CDS2 PE=1 SV=1	1	3523.63	1.042	0.975575	0.995941	1.356e-09	5.41
[R].LSPGSYPTVIQQQNATSQR.[A]	1xTMT6plex [N-Term];1xPhospho [S2(100)]	3	Q13469	Q13469 [855-873]	Q13469 1xPhospho [S856(100)]	Nuclear factor of activated T-cells, cytoplasmic 2 OS=Homo sapiens OX=9606 GN=NFATC2 PE=1 SV=2	0	2384.18	0.932	0.0519342	0.739771	2.644e-09	5.4
[K].LGPGRPLPTFPTSECTSDVEPDTR.[E]	1xCarbamidomethyl [C15];1xTMT6plex [N-Term];1xPhospho [S17(99.4)]	3	Q8TDD1; Q8TDD1-2	Q8TDD1 [59-82]; Q8TDD1-2 [59-82]	Q8TDD1 1xPhospho [S75(99.5)]; Q8TDD1-2 1xPhospho [S75(99.5)]	ATP-dependent RNA helicase DDX54 OS=Homo sapiens OX=9606 GN=DDX54 PE=1 SV=2 Isoform 2 of ATP-dependent RNA helicase DDX54 OS=Homo sapiens OX=9606 GN=DDX54	0	2938.39	0.957	0.927184	0.983844	2.066e-10	5.4
[K].EVHDELEDLPSPPPPLSPPPTTSPHK.[Q]	1xTMT6plex [K26];1xTMT6plex [N-Term];3xPhospho [S11(99.4); T22(99.4); S23(100)]	6	Q9NQX3	Q9NQX3 [178-203]	Q9NQX3 3xPhospho [S188(100); T199(99); S200(100)]	Gephyrin OS=Homo sapiens OX=9606 GN=GPHN PE=1 SV=1	0	3511.62	1.168	0.0967283	0.774017	8.164e-12	5.4
[R].NAAFGQSGGAGSDSNSPGNVQPNSAPSVESHPVLEK.[L]	1xTMT6plex [K36];1xTMT6plex [N-Term];1xPhospho [S16(100)]	1	Q9BYJ9	Q9BYJ9 [335-370]	Q9BYJ9 1xPhospho [S350(100)]	YTH domain-containing family protein 1 OS=Homo sapiens OX=9606 GN=YTHDF1 PE=1 SV=1	0	4031.91	0.952	0.903072	0.979857	9.578e-13	5.4
[K].ENMAQESSIQEQGVTSNTSDSESSSK.[G]	1xTMT6plex [K26];1xTMT6plex [N-Term];1xPhospho [S19(99.3)]	1	Q92796-2	Q92796-2 [277-302]	Q92796-2 1xPhospho [S295(99.3)]	Isoform 2 of Disks large homolog 3 OS=Homo sapiens OX=9606 GN=DLG3	0	3298.47	0.946	0.482904	0.875084	2.39e-11	5.4
[R].YRSDVHTEAVQAALAK.[H]	1xTMT6plex [K16];1xTMT6plex [N-Term];1xPhospho [S3(100)]	2	Q9Y2E4	Q9Y2E4 [87-102]	Q9Y2E4 1xPhospho [S89(100)]	Disco-interacting protein 2 homolog C OS=Homo sapiens OX=9606 GN=DIP2C PE=1 SV=2	1	2297.21	0.948	0.081444	0.764582	1.43e-08	5.4
[K].LEPVSPPSPPHTDPELELVPPR.[L]	1xTMT6plex [N-Term];2xPhospho [S5(100); S8(100)]	16	Q9Y618	Q9Y618 [145-166]	Q9Y618 2xPhospho [S149(100); S152(100)]	Nuclear receptor corepressor 2 OS=Homo sapiens OX=9606 GN=NCOR2 PE=1 SV=3	0	2792.35	1.049	0.964673	0.991911	2.603e-10	5.4
[R].SVAVSDEEEVEEEAERR.[K]	1xTMT6plex [N-Term];1xPhospho [S5(100)]	1	Q9Y6X9	Q9Y6X9 [739-755]	Q9Y6X9 1xPhospho [S743(100)]	ATPase MORC2 OS=Homo sapiens OX=9606 GN=MORC2 PE=1 SV=2	1	2272.02	1.039	0.529977	0.886114	5.583e-10	5.4
[K].TSNRYSPESQAQSVHHQRPGSR.[V]	1xTMT6plex [N-Term];1xPhospho [S6(99.5)]	2	O75376	O75376 [2097-2118]	O75376 1xPhospho [S2102(99.5)]	Nuclear receptor corepressor 1 OS=Homo sapiens OX=9606 GN=NCOR1 PE=1 SV=2	1	2818.33	0.949	0.539633	0.888638	2.618e-08	5.4
[R].AGEPNSPDAEEANSPDVTAGCDPAGVHPPR.[-]	1xCarbamidomethyl [C21];1xTMT6plex [N-Term];2xPhospho [S6(100); S14(100)]	14	Q08J23	Q08J23 [738-767]	Q08J23 2xPhospho [S743(100); S751(100)]	RNA cytosine C(5)-methyltransferase NSUN2 OS=Homo sapiens OX=9606 GN=NSUN2 PE=1 SV=2	0	3403.41	1.054	0.425234	0.863882	1.366e-13	5.4
[R].LQGVGALGQAASDNSGPEDAK.[R]	1xTMT6plex [K21];1xTMT6plex [N-Term];1xPhospho [S15(100)]	1	Q5JPE7	Q5JPE7 [1191-1211]	Q5JPE7 1xPhospho [S1205(100)]	Nodal modulator 2 OS=Homo sapiens OX=9606 GN=NOMO2 PE=1 SV=1	0	2523.25	1.053	0.374456	0.850068	3.031e-11	5.4
[R].AAHVPENSDTEQDVLTVKPVR.[K]	1xTMT6plex [K18];1xTMT6plex [N-Term];2xPhospho [S8(100); T10(100)]	2	Q9H2Y7	Q9H2Y7 [1363-1383]	Q9H2Y7 2xPhospho [S1370(100); T1372(100)]	Zinc finger protein 106 OS=Homo sapiens OX=9606 GN=ZNF106 PE=1 SV=1	0	2923.44	0.989	0.233704	0.815244	4.25e-11	5.4
[K].AQTPPGPSLSGSKSPCPQEK.[S]	1xCarbamidomethyl [C16];2xTMT6plex [K13; K20];1xTMT6plex [N-Term];1xPhospho [S14(97.1)]	8	Q9UQ35	Q9UQ35 [1001-1020]	Q9UQ35 1xPhospho [S1014(100)]	Serine/arginine repetitive matrix protein 2 OS=Homo sapiens OX=9606 GN=SRRM2 PE=1 SV=2	1	2820.46	0.965	0.274728	0.825926	1.478e-09	5.4
[K].RTGSNISGASSDISLDEQYK.[H]	1xTMT6plex [K20];1xTMT6plex [N-Term];1xPhospho [T2(99.5)]	1	P22059	P22059 [376-395]	P22059 1xPhospho [T377(99.5)]	Oxysterol-binding protein 1 OS=Homo sapiens OX=9606 GN=OSBP PE=1 SV=1	1	2666.31	0.954	0.433514	0.866991	6.678e-08	5.4
[R].RGPNYTSGYGTNSELSNPSETESER.[K]	1xTMT6plex [N-Term];3xPhospho [T11(100); S16(100); S/T/Y]	1	P51114	P51114 [391-415]	P51114 3xPhospho [T401(100); S406(100); S/T/Y]	Fragile X mental retardation syndrome-related protein 1 OS=Homo sapiens OX=9606 GN=FXR1 PE=1 SV=3	1	3201.26	1.138	0.592356	0.902386	1.194e-11	5.4
[R].AGDRNSEDDGVVMTFSSVK.[V]	1xTMT6plex [K19];1xTMT6plex [N-Term];1xPhospho [S6(100)]	2	Q9NY61	Q9NY61 [198-216]	Q9NY61 1xPhospho [S203(100)]	Protein AATF OS=Homo sapiens OX=9606 GN=AATF PE=1 SV=1	1	2552.21	1.085	0.112405	0.779052	5.698e-09	5.4
[K].ESEDKPEIEDVGSDEEEEKK.[D]	3xTMT6plex [K5; K19; K20];1xTMT6plex [N-Term];1xPhospho [S13(100)]	30	P07900	P07900 [251-270]	P07900 1xPhospho [S263(100)]	Heat shock protein HSP 90-alpha OS=Homo sapiens OX=9606 GN=HSP90AA1 PE=1 SV=5	1	3317.63	1.153	0.0327141	0.731634	2.322e-13	5.4
[K].EPTPSIASDISLPIATQELR.[Q]	1xTMT6plex [N-Term];2xPhospho [S8(99.3); S11(98)]	7	A0FGR8-2	A0FGR8-2 [723-742]	A0FGR8-2 2xPhospho [S730(100); S733(100)]	Isoform 2 of Extended synaptotagmin-2 OS=Homo sapiens OX=9606 GN=ESYT2	0	2527.23	1.275	0.435981	0.86702	1.524e-08	5.4
[K].RSSSETILSSLAGSDIVK.[G]	1xTMT6plex [K18];1xTMT6plex [N-Term];1xPhospho [S/T]	2	Q01850	Q01850 [308-325]		Cerebellar degeneration-related protein 2 OS=Homo sapiens OX=9606 GN=CDR2 PE=1 SV=2	1	2388.28	0.937	0.0819314	0.764582	5.325e-09	5.4
[K].RLLSTDAEAVSTR.[W]	1xTMT6plex [N-Term];1xPhospho [S4(100)]	1	Q15545	Q15545 [168-180]	Q15545 1xPhospho [S171(100)]	Transcription initiation factor TFIID subunit 7 OS=Homo sapiens OX=9606 GN=TAF7 PE=1 SV=1	1	1727.89	1.036	0.604427	0.90388	6.71e-09	5.4
[R].RSSQPSPTAVPASDSPPTK.[Q]	1xTMT6plex [K19];1xTMT6plex [N-Term];1xPhospho [S6(98.8)]	2	Q3KQU3	Q3KQU3 [111-129]	Q3KQU3 1xPhospho [S116(99.5)]	MAP7 domain-containing protein 1 OS=Homo sapiens OX=9606 GN=MAP7D1 PE=1 SV=1	1	2448.25	0.92	0.178882	0.793851	3.879e-08	5.4
[R].SSGSPYGGGYGSGGGSGGYGSR.[R]	1xTMT6plex [N-Term];1xPhospho [S12(100)]	2	P51991	P51991 [355-376]	P51991 1xPhospho [S366(100)]	Heterogeneous nuclear ribonucleoprotein A3 OS=Homo sapiens OX=9606 GN=HNRNPA3 PE=1 SV=2	0	2219.92	0.92	0.899438	0.97886	1.691e-10	5.39
[K].RACASPSAQVEGSPVAGSDGSQPAVK.[L]	1xCarbamidomethyl [C3];1xTMT6plex [K26];1xTMT6plex [N-Term];1xPhospho [S13(100)]	1	Q9UFC0	Q9UFC0 [247-272]	Q9UFC0 1xPhospho [S259(100)]	Leucine-rich repeat and WD repeat-containing protein 1 OS=Homo sapiens OX=9606 GN=LRWD1 PE=1 SV=2	1	3051.5	0.88	0.428214	0.864448	1.099e-12	5.39
[R].GPTSTSIDNIDGTPVRDER.[S]	1xTMT6plex [N-Term];1xPhospho [T13(100)]	7	Q5VT52-5; Q5VT52	Q5VT52-5 [685-703]; Q5VT52 [711-729]	Q5VT52-5 1xPhospho [T697(100)]; Q5VT52 1xPhospho [T723(100)]	Isoform 5 of Regulation of nuclear pre-mRNA domain-containing protein 2 OS=Homo sapiens OX=9606 GN=RPRD2 Regulation of nuclear pre-mRNA domain-containing protein 2 OS=Homo sapiens OX=9606 GN=RPRD2 PE=1 SV=1	1	2339.11	1.066	0.16782	0.793851	1.03e-10	5.39
[R].MSLPLLAGGVADDINTNKK.[E]	2xTMT6plex [K18; K19];1xTMT6plex [N-Term];1xPhospho [S2(100)]	1	Q15398-1	Q15398-1 [643-661]	Q15398-1 1xPhospho [S644(100)]	Isoform 2 of Disks large-associated protein 5 OS=Homo sapiens OX=9606 GN=DLGAP5	1	2724.5	1.159	0.0752895	0.756972	1.201e-11	5.39
[K].DELHIVEAEAMNYEGSPIK.[V]	1xTMT6plex [K19];1xTMT6plex [N-Term];1xPhospho [S16(100)]	19	P06748	P06748 [55-73]	P06748 1xPhospho [S70(100)]	Nucleophosmin OS=Homo sapiens OX=9606 GN=NPM1 PE=1 SV=2	0	2683.31	1.104	0.136903	0.790759	4.578e-12	5.39
[R].GSGGGGGGGGQGSTNYGKSQR.[R]	1xTMT6plex [K18];1xTMT6plex [N-Term];1xPhospho [S19(100)]	1	Q99729-4	Q99729-4 [255-275]	Q99729-4 1xPhospho [S273(100)]	Isoform 4 of Heterogeneous nuclear ribonucleoprotein A/B OS=Homo sapiens OX=9606 GN=HNRNPAB	1	2364.11	0.642	0.020588	0.717532	3.538e-12	5.39
[R].TQPSSGVDSAVGTLPATSPQSTSVQAK.[G]	1xTMT6plex [K27];1xTMT6plex [N-Term];1xPhospho [S/T]	2	Q13428	Q13428 [1094-1120]		Treacle protein OS=Homo sapiens OX=9606 GN=TCOF1 PE=1 SV=3	0	3139.59	0.959	0.690324	0.928231	1.036e-10	5.39
[K].AASADSTTEGTPADGFTVLSTK.[S]	1xTMT6plex [K22];1xTMT6plex [N-Term];1xPhospho [T11(99.6)]	1	O75367	O75367 [168-189]	O75367 1xPhospho [T178(99.6)]	Core histone macro-H2A.1 OS=Homo sapiens OX=9606 GN=H2AFY PE=1 SV=4	0	2665.3	1.012	0.282946	0.827058	2.675e-09	5.39
[R].NCSASTSQASPSPCITER.[S]	2xCarbamidomethyl [C2; C14];1xTMT6plex [N-Term];1xPhospho [S10(100)]	1	Q66PJ3-7	Q66PJ3-7 [35-52]	Q66PJ3-7 1xPhospho [S44(100)]	Isoform 7 of ADP-ribosylation factor-like protein 6-interacting protein 4 OS=Homo sapiens OX=9606 GN=ARL6IP4	0	2261.97	0.972	0.699355	0.930321	1.119e-09	5.39
[R].GSPSYTQASLGLLTPVSGTQEQTK.[T]	1xTMT6plex [K24];1xTMT6plex [N-Term];1xPhospho [S2(100)]	1	Q9UHF7	Q9UHF7 [802-825]	Q9UHF7 1xPhospho [S803(100)]	Zinc finger transcription factor Trps1 OS=Homo sapiens OX=9606 GN=TRPS1 PE=1 SV=2	0	2988.53	1.019	0.530474	0.886312	4.508e-11	5.39
[K].SAAPAPISASCPEPPIGSAVPTSSASIPVTSSVSDPGVGSISPASPK.[I]	1xCarbamidomethyl [C11];1xTMT6plex [K47];1xTMT6plex [N-Term];1xPhospho [S45(100)]	1	Q8WWM7	Q8WWM7 [452-498]	Q8WWM7 1xPhospho [S496(100)]	Ataxin-2-like protein OS=Homo sapiens OX=9606 GN=ATXN2L PE=1 SV=2	0	4910.48	1.034	0.914297	0.982573	1.431e-09	5.39
[K].LTGQQGEEPSLVSPSTSCGSLTER.[L]	1xCarbamidomethyl [C18];1xTMT6plex [N-Term];1xPhospho [S13(100)]	1	Q99996-1	Q99996-1 [3568-3591]	Q99996-1 1xPhospho [S3580(100)]	Isoform 1 of A-kinase anchor protein 9 OS=Homo sapiens OX=9606 GN=AKAP9	0	2829.32	0.923	0.253865	0.819647	2.898e-10	5.39
[K].ESPTASKPCFPENESSPSSPK.[H]	1xCarbamidomethyl [C9];2xTMT6plex [K7; K21];1xTMT6plex [N-Term];1xPhospho [S19(100)]	2	Q8IWW6	Q8IWW6 [433-453]	Q8IWW6 1xPhospho [S451(99.5)]	Rho GTPase-activating protein 12 OS=Homo sapiens OX=9606 GN=ARHGAP12 PE=1 SV=1	0	3030.47	1.034	0.0555668	0.743414	1.321e-08	5.39
[K].TAHNSEADLEESFNEHELEPSSPK.[S]	1xTMT6plex [K24];1xTMT6plex [N-Term];3xPhospho [S5(100); S21(99.3); S22(100)]	1	Q8IWS0	Q8IWS0 [134-157]	Q8IWS0 3xPhospho [S138(100); S154(99.3); S155(100)]	PHD finger protein 6 OS=Homo sapiens OX=9606 GN=PHF6 PE=1 SV=1	0	3395.42	1.006	0.498957	0.879854	2.063e-08	5.39
[R].RVGMADANSPPKPLSKPR.[T]	2xTMT6plex [K12; K16];1xTMT6plex [N-Term];1xPhospho [S9(100)]	2	P26358	P26358 [119-136]	P26358 1xPhospho [S127(100)]	DNA (cytosine-5)-methyltransferase 1 OS=Homo sapiens OX=9606 GN=DNMT1 PE=1 SV=2	1	2688.5	0.844	0.155487	0.791855	3.883e-10	5.39
[K].SLGSASPGPGQPPLSSPTR.[G]	1xTMT6plex [N-Term];1xPhospho [S16(99)]	4	Q9C0B5	Q9C0B5 [679-697]	Q9C0B5 1xPhospho [S694(99.1)]	Palmitoyltransferase ZDHHC5 OS=Homo sapiens OX=9606 GN=ZDHHC5 PE=1 SV=2	0	2102.05	1.019	0.256316	0.819816	1.72e-08	5.38
[R].MEVGPFSTGQESPTAENAR.[L]	1xTMT6plex [N-Term];1xPhospho [S/T]	1	Q9Y4W2	Q9Y4W2 [606-624]		Ribosomal biogenesis protein LAS1L OS=Homo sapiens OX=9606 GN=LAS1L PE=1 SV=2	0	2317.04	1.025	0.352307	0.844772	1.873e-09	5.38
[R].EGMGSPAYEQDLIVASRPK.[S]	1xTMT6plex [K19];1xTMT6plex [N-Term];1xPhospho [S5(100)]	1	Q96M11	Q96M11 [175-193]	Q96M11 1xPhospho [S179(100)]	Hydrolethalus syndrome protein 1 OS=Homo sapiens OX=9606 GN=HYLS1 PE=1 SV=1	0	2586.3	0.997	0.89601	0.978446	1.15e-10	5.38
[K].EKLQEEGGGSDEEETGSPSEDGMQSAR.[T]	1xTMT6plex [K2];1xTMT6plex [N-Term];1xPhospho [S10(100)]	3	Q13610	Q13610 [41-67]	Q13610 1xPhospho [S50(100)]	Periodic tryptophan protein 1 homolog OS=Homo sapiens OX=9606 GN=PWP1 PE=1 SV=1	1	3377.47	0.9	0.364426	0.846113	9.201e-15	5.38
[R].NLVSPAYCTQESREEIPGGEAR.[T]	1xCarbamidomethyl [C8];1xTMT6plex [N-Term];1xPhospho [S12(99.4)]	4	Q9NUQ3	Q9NUQ3 [94-115]	Q9NUQ3 1xPhospho [S105(100)]	Gamma-taxilin OS=Homo sapiens OX=9606 GN=TXLNG PE=1 SV=2	1	2772.29	1.071	0.483174	0.875084	8.686e-09	5.38
[R].RYWEEETVPTTAGASPGPPR.[N]	1xTMT6plex [N-Term];1xPhospho [S15(100)]	2	O15213	O15213 [27-46]	O15213 1xPhospho [S41(100)]	WD repeat-containing protein 46 OS=Homo sapiens OX=9606 GN=WDR46 PE=1 SV=3	1	2510.19	1.038	0.592669	0.902386	1.841e-09	5.38
[R].STSPFGIPEEASEMLEAKPK.[N]	2xTMT6plex [K18; K20];1xTMT6plex [N-Term];1xPhospho [S3(99.2)]	2	Q96D09	Q96D09 [510-529]	Q96D09 1xPhospho [S512(99.2)]	G-protein coupled receptor-associated sorting protein 2 OS=Homo sapiens OX=9606 GN=GPRASP2 PE=1 SV=1	0	2915.51	0.935	0.905686	0.980566	1.437e-09	5.38
[R].RGSVSSVSPKPPSSFK.[M]	2xTMT6plex [K10; K16];1xTMT6plex [N-Term];2xPhospho [S3(100); S8(100)]	1	Q9NZJ0	Q9NZJ0 [483-498]	Q9NZJ0 2xPhospho [S485(100); S490(100)]	Denticleless protein homolog OS=Homo sapiens OX=9606 GN=DTL PE=1 SV=3	1	2494.31	1.003	0.562597	0.892542	1.52e-07	5.38
[K].KVDGSVNAYAINVSQK.[R]	2xTMT6plex [K1; K16];1xTMT6plex [N-Term];1xPhospho [S14(100)]	1	Q8WVK2	Q8WVK2 [119-134]	Q8WVK2 1xPhospho [S132(100)]	U4/U6.U5 small nuclear ribonucleoprotein 27 kDa protein OS=Homo sapiens OX=9606 GN=SNRNP27 PE=1 SV=1	1	2460.35	1.096	0.100832	0.775889	3.493e-11	5.38
[K].RVSLEPHQGPGTPESK.[K]	1xTMT6plex [K16];1xTMT6plex [N-Term];1xPhospho [T12(100)]	6	Q14980	Q14980 [1989-2004]	Q14980 1xPhospho [T2000(100)]	Nuclear mitotic apparatus protein 1 OS=Homo sapiens OX=9606 GN=NUMA1 PE=1 SV=2	1	2257.17	0.915	0.0717107	0.756972	1.561e-10	5.38
[R].RIHTGERPYACPDCDR.[S]	2xCarbamidomethyl [C11; C14];1xTMT6plex [N-Term];1xPhospho [T4(100)]	2	Q9BWE0	Q9BWE0 [507-522]	Q9BWE0 1xPhospho [T510(100)]	Replication initiator 1 OS=Homo sapiens OX=9606 GN=REPIN1 PE=1 SV=1	1	2312.03	0.873	0.14381	0.791293	1.724e-07	5.38
[K].VDENENCSSLGSPSEPPQTLDLVR.[A]	1xCarbamidomethyl [C7];1xTMT6plex [N-Term];1xPhospho [S12(99)]	2	Q96P16	Q96P16 [145-168]	Q96P16 1xPhospho [S156(100)]	Regulation of nuclear pre-mRNA domain-containing protein 1A OS=Homo sapiens OX=9606 GN=RPRD1A PE=1 SV=1	0	2952.35	1.05	0.77447	0.949636	4.941e-12	5.38
[R].DRPGSPESPLLDAPFSR.[A]	1xTMT6plex [N-Term];1xPhospho [S5(100)]	3	Q8TF72	Q8TF72 [906-922]	Q8TF72 1xPhospho [S910(100)]	Protein Shroom3 OS=Homo sapiens OX=9606 GN=SHROOM3 PE=1 SV=2	0	2150.05	0.999	0.458725	0.869365	2.604e-08	5.38
[R].VENSPQVDGSPPGLEGLLGGIGEK.[G]	1xTMT6plex [K24];1xTMT6plex [N-Term];1xPhospho [S10(100)]	3	Q8WVB6	Q8WVB6 [862-885]	Q8WVB6 1xPhospho [S871(100)]	Chromosome transmission fidelity protein 18 homolog OS=Homo sapiens OX=9606 GN=CHTF18 PE=1 SV=1	0	2887.49	1.211	0.283447	0.827058	1.319e-12	5.38
[R].GFSFVATGLMEDDGKPR.[A]	1xTMT6plex [K15];1xTMT6plex [N-Term];1xPhospho [S3(100)]	2	Q15418	Q15418 [378-394]	Q15418 1xPhospho [S380(100)]	Ribosomal protein S6 kinase alpha-1 OS=Homo sapiens OX=9606 GN=RPS6KA1 PE=1 SV=2	0	2365.17	1.05	0.360063	0.846113	1.118e-09	5.38
[K].NSLDASRPAGLSPTLTPGER.[Q]	1xTMT6plex [N-Term];1xPhospho [S12(100)]	2	Q14135	Q14135 [138-157]	Q14135 1xPhospho [S149(100)]	Transcription cofactor vestigial-like protein 4 OS=Homo sapiens OX=9606 GN=VGLL4 PE=1 SV=4	0	2348.18	1.013	0.300716	0.832394	2.456e-09	5.38
[K].IKNENTEGSPQEDGVELEGLK.[Q]	2xTMT6plex [K2; K21];1xTMT6plex [N-Term];1xPhospho [S9(100)]	3	P11388	P11388 [1239-1259]	P11388 1xPhospho [S1247(100)]	DNA topoisomerase 2-alpha OS=Homo sapiens OX=9606 GN=TOP2A PE=1 SV=3	1	3053.56	0.961	0.789357	0.952973	3.415e-12	5.38
[K].GHHVTDSENDEPLNLNASDSESEELHR.[Q]	1xTMT6plex [N-Term];3xPhospho [S7(100); S18(100); S20(100)]	1	Q96ST2	Q96ST2 [63-89]	Q96ST2 3xPhospho [S69(100); S80(100); S82(100)]	Protein IWS1 homolog OS=Homo sapiens OX=9606 GN=IWS1 PE=1 SV=2	0	3500.39	1.061	0.227578	0.813779	2.516e-10	5.38
[K].TVSSPPTSPRPGSAATVSASTSNIIPPR.[H]	1xTMT6plex [N-Term];2xPhospho [T7(100); S8(100)]	5	O76094	O76094 [618-645]	O76094 2xPhospho [T624(99.2); S625(98.4)]	Signal recognition particle subunit SRP72 OS=Homo sapiens OX=9606 GN=SRP72 PE=1 SV=3	0	3124.53	0.962	0.437626	0.867314	1.516e-08	5.38
[R].ENPPVEDSSDEDDKR.[N]	1xTMT6plex [K14];1xTMT6plex [N-Term];1xPhospho [S8(99.7)]	4	Q8TCJ2	Q8TCJ2 [491-505]	Q8TCJ2 1xPhospho [S498(99.8)]	Dolichyl-diphosphooligosaccharide--protein glycosyltransferase subunit STT3B OS=Homo sapiens OX=9606 GN=STT3B PE=1 SV=1	1	2270.02	1.014	0.481947	0.875084	1.806e-10	5.38
[K].EELMSSDLEETAGSTSIPK.[R]	1xTMT6plex [K19];1xTMT6plex [N-Term];2xPhospho [S5(100); S6(100)]	10	O00567	O00567 [515-533]	O00567 2xPhospho [S519(100); S520(100)]	Nucleolar protein 56 OS=Homo sapiens OX=9606 GN=NOP56 PE=1 SV=4	0	2642.2	1.112	0.0855189	0.767737	2.734e-08	5.38
[R].GESAPTLSTSPSPSSPSPTSPSPTLGR.[R]	1xTMT6plex [N-Term];1xPhospho [S22(99.6)]	2	Q9H330	Q9H330 [311-337]	Q9H330 1xPhospho [S332(99.6)]	Transmembrane protein 245 OS=Homo sapiens OX=9606 GN=TMEM245 PE=1 SV=3	0	2891.39	0.972	0.136419	0.790697	4.566e-10	5.38
[K].KPLSPVRDNIQLTPEAEEDIFNKPECGR.[V]	1xCarbamidomethyl [C26];2xTMT6plex [K1; K23];1xTMT6plex [N-Term];1xPhospho [S4(100)]	1	Q9UQ84	Q9UQ84 [812-839]	Q9UQ84 1xPhospho [S815(100)]	Exonuclease 1 OS=Homo sapiens OX=9606 GN=EXO1 PE=1 SV=2	1	4020.09	0.971	0.855883	0.971061	6.257e-09	5.37
[R].QQDLHLESPQRQPEYSPESPR.[C]	1xTMT6plex [N-Term];2xPhospho [S8(100); S16(99.3)]	2	Q9H6F5	Q9H6F5 [95-115]	Q9H6F5 2xPhospho [S102(100); S110(99.3)]	Coiled-coil domain-containing protein 86 OS=Homo sapiens OX=9606 GN=CCDC86 PE=1 SV=1	1	2910.3	1.086	0.0886271	0.770279	8.35e-09	5.37
[K].SRSPASAEAPGDSGER.[S]	1xTMT6plex [N-Term];1xPhospho [S3(100)]	2	Q8NB15	Q8NB15 [183-198]	Q8NB15 1xPhospho [S185(100)]	Zinc finger protein 511 OS=Homo sapiens OX=9606 GN=ZNF511 PE=1 SV=2	1	1882.85	1.062	0.83858	0.967763	2.312e-09	5.37
[R].RTPHVQAVQGPLGSPPK.[R]	1xTMT6plex [K17];1xTMT6plex [N-Term];1xPhospho [S14(100)]	2	Q15149	Q15149 [112-128]	Q15149 1xPhospho [S125(100)]	Plectin OS=Homo sapiens OX=9606 GN=PLEC PE=1 SV=3	1	2307.27	0.92	0.245153	0.818332	1.573e-10	5.37
[K].ELSNSPLRENSFGSPLEFR.[N]	1xTMT6plex [N-Term];1xPhospho [S5(100)]	5	Q9UQ35	Q9UQ35 [1316-1334]	Q9UQ35 1xPhospho [S1320(100)]	Serine/arginine repetitive matrix protein 2 OS=Homo sapiens OX=9606 GN=SRRM2 PE=1 SV=2	1	2488.21	1.079	0.445194	0.868924	6.113e-09	5.37
[K].AASSPSNPAALPVASDSSPMGSK.[T]	1xTMT6plex [K23];1xTMT6plex [N-Term];1xPhospho [S4(99.5)]	2	Q7Z5J4	Q7Z5J4 [1105-1127]	Q7Z5J4 1xPhospho [S1108(99.6)]	Retinoic acid-induced protein 1 OS=Homo sapiens OX=9606 GN=RAI1 PE=1 SV=2	0	2667.31	1.04	0.435893	0.86702	4.903e-10	5.37
[K].KVVEAVNSDSDSEFGIPK.[K]	2xTMT6plex [K1; K18];1xTMT6plex [N-Term];2xPhospho [S8(100); S10(99.6)]	7	Q02880	Q02880 [1515-1532]	Q02880 2xPhospho [S1522(100); S1524(99.7)]	DNA topoisomerase 2-beta OS=Homo sapiens OX=9606 GN=TOP2B PE=1 SV=3	1	2768.38	1.005	0.756878	0.945349	2.074e-11	5.37
[K].AAYGDLSSEEEEENEPESLGVVYK.[S]	1xTMT6plex [K24];1xTMT6plex [N-Term];2xPhospho [S7(100); S8(100)]	14	O15541	O15541 [78-101]	O15541 2xPhospho [S84(100); S85(100)]	E3 ubiquitin-protein ligase RNF113A OS=Homo sapiens OX=9606 GN=RNF113A PE=1 SV=1	0	3262.44	1.047	0.814149	0.960753	1.894e-09	5.37
[R].ASPATQPPPLLPPSATGPDATVGGPAPTPLLPPSATASVK.[M]	1xTMT6plex [K40];1xTMT6plex [N-Term];1xPhospho [S38(100)]	2	Q07666	Q07666 [57-96]	Q07666 1xPhospho [S94(100)]	KH domain-containing, RNA-binding, signal transduction-associated protein 1 OS=Homo sapiens OX=9606 GN=KHDRBS1 PE=1 SV=1	0	4265.29	1.062	0.858338	0.971344	3.682e-05	5.37
[R].SNSGLGGEVSGVMSKPNVDPQPWFQDGPK.[S]	2xTMT6plex [K15; K29];1xTMT6plex [N-Term];1xPhospho [S3(100)]	1	Q9UGP4	Q9UGP4 [314-342]	Q9UGP4 1xPhospho [S316(100)]	LIM domain-containing protein 1 OS=Homo sapiens OX=9606 GN=LIMD1 PE=1 SV=1	0	3781.89	1.17	0.892953	0.977829	1.622e-09	5.37
[K].NNCPFSADENYRPLAK.[T]	1xCarbamidomethyl [C3];1xTMT6plex [K16];1xTMT6plex [N-Term];1xPhospho [S6(100)]	4	Q15154-5; Q15154-2	Q15154-5 [955-970]; Q15154-2 [955-970]	Q15154-5 1xPhospho [S960(100)]; Q15154-2 1xPhospho [S960(100)]	Isoform 5 of Pericentriolar material 1 protein OS=Homo sapiens OX=9606 GN=PCM1 Isoform 2 of Pericentriolar material 1 protein OS=Homo sapiens OX=9606 GN=PCM1	0	2434.16	0.997	0.674302	0.92331	4.916e-10	5.37
[K].AVPIAVADEGESESEDDDLKPR.[G]	1xTMT6plex [K20];1xTMT6plex [N-Term];1xPhospho [S12(100)]	2	Q9Y2K6	Q9Y2K6 [121-142]	Q9Y2K6 1xPhospho [S132(100)]	Ubiquitin carboxyl-terminal hydrolase 20 OS=Homo sapiens OX=9606 GN=USP20 PE=1 SV=2	0	2880.39	0.953	0.998677	0.999746	1.174e-10	5.37
[K].DKDQPPSPSPPPQSEALSSTSR.[L]	1xTMT6plex [K2];1xTMT6plex [N-Term];1xPhospho [S7(100)]	1	Q7L1V2	Q7L1V2 [53-74]	Q7L1V2 1xPhospho [S59(100)]	Vacuolar fusion protein MON1 homolog B OS=Homo sapiens OX=9606 GN=MON1B PE=1 SV=1	1	2846.4	0.821	0.193787	0.802549	2.496e-12	5.37
[K].ELFQTPGHTEELVAAGK.[T]	1xTMT6plex [K17];1xTMT6plex [N-Term];1xPhospho [T5(100)]	7	P46013; P46013-2	P46013 [1229-1245]; P46013-2 [869-885]	P46013 1xPhospho [T1233(100)]; P46013-2 1xPhospho [T873(100)]	Proliferation marker protein Ki-67 OS=Homo sapiens OX=9606 GN=MKI67 PE=1 SV=2 Isoform Short of Proliferation marker protein Ki-67 OS=Homo sapiens OX=9606 GN=MKI67	0	2365.22	1.004	0.852634	0.970727	3.935e-08	5.37
[R].RAETFAGYDCTNSPTK.[N]	1xCarbamidomethyl [C10];1xTMT6plex [K16];1xTMT6plex [N-Term];1xPhospho [S13(100)]	2	Q6ZSZ5-1	Q6ZSZ5-1 [721-736]	Q6ZSZ5-1 1xPhospho [S733(100)]	Isoform 5 of Rho guanine nucleotide exchange factor 18 OS=Homo sapiens OX=9606 GN=ARHGEF18	1	2356.1	1.084	0.00618657	0.691529	4.797e-11	5.37
[K].SSGGREDLESSGLQR.[R]	1xTMT6plex [N-Term];1xPhospho [S]	4	Q9UK76	Q9UK76 [70-84]		Jupiter microtubule associated homolog 1 OS=Homo sapiens OX=9606 GN=JPT1 PE=1 SV=3	1	1886.88	0.986	0.930534	0.985106	1.297e-07	5.37
[R].VISHDRDSPPPPPPPPPPPQPQPSLK.[R]	1xTMT6plex [K26];1xTMT6plex [N-Term];1xPhospho [S8(99.4)]	4	Q69YN4	Q69YN4 [131-156]	Q69YN4 1xPhospho [S138(99.7)]	Protein virilizer homolog OS=Homo sapiens OX=9606 GN=VIRMA PE=1 SV=2	1	3312.75	0.965	0.361299	0.846113	6.885e-13	5.37
[K].SLSLASTSRDSPGAVAAPLISGVEIK.[A]	1xTMT6plex [K26];1xTMT6plex [N-Term];1xPhospho [S11(100)]	1	Q5THJ4	Q5THJ4 [2682-2707]	Q5THJ4 1xPhospho [S2692(100)]	Vacuolar protein sorting-associated protein 13D OS=Homo sapiens OX=9606 GN=VPS13D PE=1 SV=2	1	3064.67	1.034	0.837281	0.967095	1.408e-10	5.37
[K].SHDDGNIDLESDSFLK.[F]	1xTMT6plex [K16];1xTMT6plex [N-Term];1xPhospho [S11(100)]	5	P18583	P18583 [142-157]	P18583 1xPhospho [S152(100)]	Protein SON OS=Homo sapiens OX=9606 GN=SON PE=1 SV=4	0	2330.1	1.028	0.23246	0.815244	7.204e-11	5.37
[R].SSPGGQDEGGFMAQGK.[T]	1xTMT6plex [K16];1xTMT6plex [N-Term];1xPhospho [S2(99.6)]	2	P49023	P49023 [302-317]	P49023 1xPhospho [S303(99.6)]	Paxillin OS=Homo sapiens OX=9606 GN=PXN PE=1 SV=3	0	2090.96	1.115	0.247787	0.819647	2.89e-09	5.37
[K].RSLTVSDDAESSEPER.[K]	1xTMT6plex [N-Term];1xPhospho [S2(99.5)]	2	Q8NFC6	Q8NFC6 [2953-2968]	Q8NFC6 1xPhospho [S2954(100)]	Biorientation of chromosomes in cell division protein 1-like 1 OS=Homo sapiens OX=9606 GN=BOD1L1 PE=1 SV=2	1	2086.95	1.116	0.391639	0.855484	7.704e-09	5.37
[R].SLTLDAAPDHNPPCR.[Q]	1xCarbamidomethyl [C14];1xTMT6plex [N-Term];1xPhospho [S1(100)]	3	Q14596	Q14596 [656-670]	Q14596 1xPhospho [S656(100)]	Next to BRCA1 gene 1 protein OS=Homo sapiens OX=9606 GN=NBR1 PE=1 SV=3	0	1972.91	1.032	0.857782	0.971061	9.859e-09	5.36
[K].EVEEDSEDEEMSEDEEDDSSGEEVVIPQKK.[G]	1xOxidation [M11];2xTMT6plex [K29; K30];1xTMT6plex [N-Term];3xPhospho [S6(100); S]	24	P19338	P19338 [23-52]	P19338 3xPhospho [S28(100); S34(100); S]	Nucleolin OS=Homo sapiens OX=9606 GN=NCL PE=1 SV=3	1	4384.78	0.843	0.300189	0.832394	1.295e-10	5.36
[K].HGLTSGSASPPPPALPLYPDPVR.[L]	1xTMT6plex [N-Term];1xPhospho [T/S/Y]	2	Q92610	Q92610 [683-705]		Zinc finger protein 592 OS=Homo sapiens OX=9606 GN=ZNF592 PE=1 SV=2	0	2635.35	0.942	0.655069	0.918713	3.767e-09	5.36
[K].TTRTPEEGGYSYDISEK.[T]	1xTMT6plex [K17];1xTMT6plex [N-Term];1xPhospho [T4(100)]	5	P46821	P46821 [1946-1962]	P46821 1xPhospho [T1949(100)]	Microtubule-associated protein 1B OS=Homo sapiens OX=9606 GN=MAP1B PE=1 SV=2	1	2471.17	1.005	0.969249	0.993741	3.091e-08	5.36
[K].TPSPKEEDEEPESPPEK.[K]	2xTMT6plex [K5; K17];1xTMT6plex [N-Term];1xPhospho [S13(100)]	41	Q9H1E3	Q9H1E3 [202-218]	Q9H1E3 1xPhospho [S214(100)]	Nuclear ubiquitous casein and cyclin-dependent kinase substrate 1 OS=Homo sapiens OX=9606 GN=NUCKS1 PE=1 SV=1	1	2692.32	0.992	0.94415	0.988381	4.063e-09	5.36
[R].AGAPGALSPSYDGGLHGLQSK.[I]	1xTMT6plex [K21];1xTMT6plex [N-Term];1xPhospho [S8(100)]	3	P15923-2	P15923-2 [372-392]	P15923-2 1xPhospho [S379(99.6)]	Isoform E47 of Transcription factor E2-alpha OS=Homo sapiens OX=9606 GN=TCF3	0	2521.29	0.958	0.298187	0.832394	1.426e-09	5.36
[K].KPATPAEDDEDDDIDLFGSDNEEEDK.[E]	2xTMT6plex [K1; K26];1xTMT6plex [N-Term];1xPhospho [S19(100)]	19	P29692	P29692 [144-169]	P29692 1xPhospho [S162(100)]	Elongation factor 1-delta OS=Homo sapiens OX=9606 GN=EEF1D PE=1 SV=5	0	3676.65	1.182	0.117643	0.781045	2.304e-14	5.36
[K].NLLEENFEEHSMSPER.[E]	1xTMT6plex [N-Term];1xPhospho [S13(99.6)]	2	P38398	P38398 [997-1012]	P38398 1xPhospho [S1009(99.6)]	Breast cancer type 1 susceptibility protein OS=Homo sapiens OX=9606 GN=BRCA1 PE=1 SV=2	0	2270	1.132	0.769257	0.948856	7.357e-09	5.36
[R].EPEPAAGPQAEESATVSAPAPMSPTR.[R]	1xTMT6plex [N-Term];1xPhospho [S23(99.5)]	4	Q9BWG6	Q9BWG6 [161-186]	Q9BWG6 1xPhospho [S183(99.5)]	Sodium channel modifier 1 OS=Homo sapiens OX=9606 GN=SCNM1 PE=1 SV=1	0	2887.34	1.088	0.457022	0.869365	8.595e-11	5.36
[K].VSGSPEQAVEENLSSYSLDR.[R]	1xTMT6plex [N-Term];1xPhospho [S4(97.2)]	7	Q9Y6A5	Q9Y6A5 [174-193]	Q9Y6A5 1xPhospho [S177(100)]	Transforming acidic coiled-coil-containing protein 3 OS=Homo sapiens OX=9606 GN=TACC3 PE=1 SV=1	0	2476.14	1.048	0.203969	0.804507	7.839e-11	5.36
[R].QGSITSPQANEQSVTPQRR.[S]	1xTMT6plex [N-Term];1xPhospho [T15(99.5)]	3	Q9UQ35	Q9UQ35 [852-870]	Q9UQ35 1xPhospho [T866(99.3)]	Serine/arginine repetitive matrix protein 2 OS=Homo sapiens OX=9606 GN=SRRM2 PE=1 SV=2	1	2393.18	0.967	0.665738	0.921866	9.499e-08	5.35
[R].VPASETSPGPPPMGPPPPSSK.[A]	1xTMT6plex [K21];1xTMT6plex [N-Term];1xPhospho [S7(99.6)]	2	Q9HD15	Q9HD15 [63-83]	Q9HD15 1xPhospho [S69(99.7)]	Steroid receptor RNA activator 1 OS=Homo sapiens OX=9606 GN=SRA1 PE=1 SV=1	0	2552.29	0.982	0.758461	0.94573	5.108e-11	5.35
[R].THSFENVSCHLPDSR.[T]	1xCarbamidomethyl [C9];1xTMT6plex [N-Term];1xPhospho [S3(100)]	1	Q5VZ89	Q5VZ89 [1097-1111]	Q5VZ89 1xPhospho [S1099(100)]	DENN domain-containing protein 4C OS=Homo sapiens OX=9606 GN=DENND4C PE=1 SV=3	0	2094.93	1.069	0.580464	0.898424	8.086e-09	5.35
[R].SPGRPTQGALGEQQDLSNTTSK.[R]	1xTMT6plex [K22];1xTMT6plex [N-Term];1xPhospho [S1(100)]	1	P10071	P10071 [664-685]	P10071 1xPhospho [S664(100)]	Transcriptional activator GLI3 OS=Homo sapiens OX=9606 GN=GLI3 PE=1 SV=6	0	2810.41	0.987	0.649821	0.917104	9.858e-09	5.35
[K].SNSLSEQLAINTSPDAVK.[A]	1xTMT6plex [K18];1xTMT6plex [N-Term];1xPhospho [S13(99.5)]	1	Q5T1M5	Q5T1M5 [344-361]	Q5T1M5 1xPhospho [S356(99.5)]	FK506-binding protein 15 OS=Homo sapiens OX=9606 GN=FKBP15 PE=1 SV=2	0	2412.24	1.294	0.176468	0.793851	2.201e-11	5.35
[R].SRSDVDMDAAAEATR.[L]	1xTMT6plex [N-Term];1xPhospho [S/T]	1	O15085	O15085 [633-647]		Rho guanine nucleotide exchange factor 11 OS=Homo sapiens OX=9606 GN=ARHGEF11 PE=1 SV=1	1	1903.84	1.011	0.729205	0.937547	8.848e-10	5.35
[K].ADTTTPTPTAILAPGSPASPPGSLEPK.[A]	1xTMT6plex [K27];1xTMT6plex [N-Term];2xPhospho [S16(100); S19(100)]	8	P25440	P25440 [283-309]	P25440 2xPhospho [S298(100); S301(100)]	Bromodomain-containing protein 2 OS=Homo sapiens OX=9606 GN=BRD2 PE=1 SV=2	0	3192.59	1.077	0.144612	0.791293	1.319e-10	5.35
[K].ESESDQEQEEEIDMTSEK.[N]	1xTMT6plex [K18];1xTMT6plex [N-Term];1xPhospho [S4(100)]	4	Q01484-7; Q01484	Q01484-7 [110-127]; Q01484 [1458-1475]	Q01484-7 1xPhospho [S113(100)]; Q01484 1xPhospho [S1461(100)]	Isoform 5 of Ankyrin-2 OS=Homo sapiens OX=9606 GN=ANK2 Ankyrin-2 OS=Homo sapiens OX=9606 GN=ANK2 PE=1 SV=4	0	2681.14	0.992	0.688232	0.927298	4.145e-09	5.35
[K].IHPMAYQLQLQAASNFKSPVK.[T]	2xTMT6plex [K17; K21];1xTMT6plex [N-Term];1xPhospho [S18(100)]	4	P67870	P67870 [192-212]	P67870 1xPhospho [S209(100)]	Casein kinase II subunit beta OS=Homo sapiens OX=9606 GN=CSNK2B PE=1 SV=1	1	3138.71	0.893	0.707679	0.931893	1.877e-11	5.35
[K].LEASDCDHQQNSPTLERPGRK.[R]	1xCarbamidomethyl [C6];1xTMT6plex [K21];1xTMT6plex [N-Term];1xPhospho [S12(99.4)]	1	Q9HAN9	Q9HAN9 [106-126]	Q9HAN9 1xPhospho [S117(99.4)]	Nicotinamide/nicotinic acid mononucleotide adenylyltransferase 1 OS=Homo sapiens OX=9606 GN=NMNAT1 PE=1 SV=1	1	2976.44	0.92	0.137336	0.791054	9.396e-08	5.35
[R].HTPFYALPSSLERTPTK.[M]	1xTMT6plex [K17];1xTMT6plex [N-Term];1xPhospho [S10(98.6)]	1	Q9ULM3	Q9ULM3 [394-410]	Q9ULM3 1xPhospho [S403(98.6)]	YEATS domain-containing protein 2 OS=Homo sapiens OX=9606 GN=YEATS2 PE=1 SV=2	1	2483.31	0.914	0.0442081	0.739771	9.87e-08	5.35
[K].KTSFDQDSDVDIFPSDFPTEPPSLPR.[T]	1xTMT6plex [K1];1xTMT6plex [N-Term];1xPhospho [S8(100)]	4	Q02880	Q02880 [1574-1599]	Q02880 1xPhospho [S1581(100)]	DNA topoisomerase 2-beta OS=Homo sapiens OX=9606 GN=TOP2B PE=1 SV=3	1	3475.67	1.067	0.568622	0.894228	2.962e-13	5.35
[R].EEGEDSMAQEEKEETGDDSD.[-]	1xTMT6plex [K12];1xTMT6plex [N-Term];2xPhospho [T15(100); S19(100)]	1	Q9H6Y2	Q9H6Y2 [364-383]	Q9H6Y2 2xPhospho [T378(100); S382(100)]	WD repeat-containing protein 55 OS=Homo sapiens OX=9606 GN=WDR55 PE=1 SV=2	1	2848.07	1.066	0.497709	0.879131	1.833e-10	5.35
[R].RYSDLTTLVAFPSSSVYPTK.[D]	1xTMT6plex [K20];1xTMT6plex [N-Term];1xPhospho [S3(100)]	2	P25205	P25205 [158-177]	P25205 1xPhospho [S160(100)]	DNA replication licensing factor MCM3 OS=Homo sapiens OX=9606 GN=MCM3 PE=1 SV=3	1	2770.45	1.148	0.248412	0.819647	2.599e-09	5.34
[R].FRSDVHTEAVQAALAK.[Y]	1xTMT6plex [K16];1xTMT6plex [N-Term];1xPhospho [S3(100)]	1	Q14689	Q14689 [92-107]	Q14689 1xPhospho [S94(100)]	Disco-interacting protein 2 homolog A OS=Homo sapiens OX=9606 GN=DIP2A PE=1 SV=2	1	2281.21	1.033	0.34453	0.841385	1.717e-08	5.34
[K].GWLRDPSASPGDAGEQAIR.[Q]	1xTMT6plex [N-Term];1xPhospho [S7(100)]	2	P18206	P18206 [282-300]	P18206 1xPhospho [S288(100)]	Vinculin OS=Homo sapiens OX=9606 GN=VCL PE=1 SV=4	1	2292.1	1.065	0.0603739	0.746009	1.789e-09	5.34
[R].KEQTLQGAEEDEDLEGPPSYKPPTPK.[A]	3xTMT6plex [K1; K21; K26];1xTMT6plex [N-Term];2xPhospho [T4(100); T24(100)]	1	Q92692	Q92692 [387-412]	Q92692 2xPhospho [T390(100); T410(100)]	Nectin-2 OS=Homo sapiens OX=9606 GN=NECTIN2 PE=1 SV=1	1	3959.97	1.055	0.358156	0.846113	6.555e-08	5.34
[K].RSAEEEAADLPTKPTK.[I]	2xTMT6plex [K13; K16];1xTMT6plex [N-Term];1xPhospho [T15(100)]	1	Q8WW12	Q8WW12 [52-67]	Q8WW12 1xPhospho [T66(100)]	PEST proteolytic signal-containing nuclear protein OS=Homo sapiens OX=9606 GN=PCNP PE=1 SV=2	1	2510.35	0.983	0.536665	0.888638	2.018e-09	5.34
[R].SSSPTSSLTQPIEMPTLSSSPTEERPTVGPGQQDNPLLK.[T]	1xTMT6plex [K39];1xTMT6plex [N-Term];1xPhospho [S3(98.7)]	2	Q7LBC6	Q7LBC6 [725-763]	Q7LBC6 1xPhospho [S727(98.4)]	Lysine-specific demethylase 3B OS=Homo sapiens OX=9606 GN=KDM3B PE=1 SV=2	0	4632.32	1.112	0.650303	0.917288	5.155e-10	5.34
[R].SRSIEDDEEGHLICQSGDVLR.[A]	1xCarbamidomethyl [C14];1xTMT6plex [N-Term];2xPhospho [S1(100); S3(100)]	1	Q9HAZ1	Q9HAZ1 [136-156]	Q9HAZ1 2xPhospho [S136(100); S138(100)]	Dual specificity protein kinase CLK4 OS=Homo sapiens OX=9606 GN=CLK4 PE=1 SV=1	1	2804.22	1.065	0.640494	0.913769	1.464e-07	5.34
[K].RPLSGPDVGTPQPAGLASGAK.[L]	1xTMT6plex [K21];1xTMT6plex [N-Term];1xPhospho [S4(99.5)]	5	O96013	O96013 [178-198]	O96013 1xPhospho [S181(100)]	Serine/threonine-protein kinase PAK 4 OS=Homo sapiens OX=9606 GN=PAK4 PE=1 SV=1	0	2514.35	0.99	0.550126	0.891059	7.818e-08	5.34
[K].GPGEPDSPTPLHPPTPPILSTDR.[S]	1xTMT6plex [N-Term];1xPhospho [S7(99.5)]	3	Q03164	Q03164 [1831-1853]	Q03164 1xPhospho [S1837(99.5)]	Histone-lysine N-methyltransferase 2A OS=Homo sapiens OX=9606 GN=KMT2A PE=1 SV=5	0	2687.33	1.039	0.180433	0.793851	1.325e-09	5.34
[R].KWPQGAVPQLPPSAPATSEMTTTPERPR.[R]	1xTMT6plex [K1];1xTMT6plex [N-Term];1xPhospho [S/T]	5	P27708	P27708 [1811-1838]		CAD protein OS=Homo sapiens OX=9606 GN=CAD PE=1 SV=3	1	3568.84	0.943	0.74339	0.941026	1.223e-08	5.34
[K].TNILQYASTRPPTLSPIPHIPR.[S]	1xTMT6plex [N-Term];1xPhospho [S15(99.6)]	1	P06400	P06400 [766-787]	P06400 1xPhospho [S780(99.6)]	Retinoblastoma-associated protein OS=Homo sapiens OX=9606 GN=RB1 PE=1 SV=2	0	2781.5	0.979	0.873843	0.97441	1.93e-09	5.34
[K].DLSLGLDDSRTNTPQGVLPSSQLK.[S]	1xTMT6plex [K24];1xTMT6plex [N-Term];1xPhospho [S9(100)]	1	Q14004	Q14004 [1046-1069]	Q14004 1xPhospho [S1054(100)]	Cyclin-dependent kinase 13 OS=Homo sapiens OX=9606 GN=CDK13 PE=1 SV=2	1	3079.61	1.122	0.141819	0.791293	1.161e-09	5.34
[R].RGSSAAASPGSPPPGR.[A]	1xTMT6plex [N-Term];1xPhospho [S11(100)]	12	Q86UX6	Q86UX6 [8-23]	Q86UX6 1xPhospho [S18(100)]	Serine/threonine-protein kinase 32C OS=Homo sapiens OX=9606 GN=STK32C PE=1 SV=1	1	1760.86	1.02	0.402615	0.860276	9.65e-10	5.34
[K].RCSDNTEVEVSNLENK.[Q]	1xCarbamidomethyl [C2];1xTMT6plex [K16];1xTMT6plex [N-Term];1xPhospho [S3(100)]	3	Q9NQW6	Q9NQW6 [70-85]	Q9NQW6 1xPhospho [S72(100)]	Anillin OS=Homo sapiens OX=9606 GN=ANLN PE=1 SV=2	1	2432.15	1.075	0.376597	0.850594	9.027e-09	5.34
[K].NRHSPDHPGMGSSQASSSSSLR.[-]	1xOxidation [M10];1xTMT6plex [N-Term];1xPhospho [S4(100)]	10	A0JLT2	A0JLT2 [223-244]	A0JLT2 1xPhospho [S226(100)]	Mediator of RNA polymerase II transcription subunit 19 OS=Homo sapiens OX=9606 GN=MED19 PE=1 SV=2	1	2607.16	0.835	0.578007	0.8976	1.316e-10	5.33
[R].YSPSQNSPIHHIPSR.[R]	1xTMT6plex [N-Term];2xPhospho [S2(100); S7(100)]	10	Q9NYF8-4; Q9NYF8	Q9NYF8-4 [284-298]; Q9NYF8 [284-298]	Q9NYF8-4 2xPhospho [S285(100); S290(100)]; Q9NYF8 2xPhospho [S285(100); S290(100)]	Isoform 4 of Bcl-2-associated transcription factor 1 OS=Homo sapiens OX=9606 GN=BCLAF1 Bcl-2-associated transcription factor 1 OS=Homo sapiens OX=9606 GN=BCLAF1 PE=1 SV=2	0	2108.95	1.043	0.345769	0.841385	9.316e-08	5.33
[R].EAARSPDKPGGSPSASR.[R]	1xTMT6plex [K8];1xTMT6plex [N-Term];2xPhospho [S5(100); S]	9	Q9Y3T9	Q9Y3T9 [45-61]	Q9Y3T9 2xPhospho [S49(100); S]	Nucleolar complex protein 2 homolog OS=Homo sapiens OX=9606 GN=NOC2L PE=1 SV=4	1	2288.08	1.009	0.922254	0.983424	1.321e-05	5.33
[K].ASLVSEEEEDEEEDKATPR.[R]	1xTMT6plex [K15];1xTMT6plex [N-Term];1xPhospho [S5(100)]	4	Q96GN5	Q96GN5 [113-131]	Q96GN5 1xPhospho [S117(100)]	Cell division cycle-associated 7-like protein OS=Homo sapiens OX=9606 GN=CDCA7L PE=1 SV=2	1	2701.25	0.923	0.0473413	0.739771	2.807e-11	5.33
[K].RSLSEQPVMDTATATEQAK.[Q]	1xOxidation [M9];1xTMT6plex [K19];1xTMT6plex [N-Term];1xPhospho [S/T]	2	P18615	P18615 [48-66]		Negative elongation factor E OS=Homo sapiens OX=9606 GN=NELFE PE=1 SV=3	1	2617.29	1.056	0.7553	0.944801	8.707e-09	5.33
[R].QQDLHLESPQRQPEYSPESPR.[C]	1xTMT6plex [N-Term];3xPhospho [S8(100); S16(100); S19(100)]	2	Q9H6F5	Q9H6F5 [95-115]	Q9H6F5 3xPhospho [S102(100); S110(100); S113(100)]	Coiled-coil domain-containing protein 86 OS=Homo sapiens OX=9606 GN=CCDC86 PE=1 SV=1	1	2990.27	0.994	0.962065	0.991259	1.138e-08	5.33
[R].AAFTTPDHAPLSPQSSVASSGSEQTEEQGSSR.[N]	1xTMT6plex [N-Term];1xPhospho [S/T]	1	Q5PRF9	Q5PRF9 [260-291]		Protein Smaug homolog 2 OS=Homo sapiens OX=9606 GN=SAMD4B PE=1 SV=1	0	3555.61	0.981	0.786487	0.952307	7.294e-11	5.33
[K].HSADGIPPTVLRSPVGLSSDGISSSSSSSR.[K]	1xTMT6plex [N-Term];1xPhospho [S13(99.6)]	1	O60583	O60583 [589-618]	O60583 1xPhospho [S601(99.6)]	Cyclin-T2 OS=Homo sapiens OX=9606 GN=CCNT2 PE=1 SV=2	1	3249.59	1.066	0.306828	0.833646	1.266e-08	5.33
[K].SPVLSNTTTEPASTMSPPPAK.[K]	1xTMT6plex [K21];1xTMT6plex [N-Term];1xPhospho [S16(100)]	7	Q9P275	Q9P275 [667-687]	Q9P275 1xPhospho [S682(100)]	Ubiquitin carboxyl-terminal hydrolase 36 OS=Homo sapiens OX=9606 GN=USP36 PE=1 SV=4	0	2651.34	0.936	0.826848	0.964361	1.052e-09	5.33
[K].VEVPGTFVGPSTLSPGMTPLLAAQPR.[R]	1xTMT6plex [N-Term];1xPhospho [S14(99.5)]	2	Q9UJQ4	Q9UJQ4 [839-864]	Q9UJQ4 1xPhospho [S852(100)]	Sal-like protein 4 OS=Homo sapiens OX=9606 GN=SALL4 PE=1 SV=1	0	2931.53	1.064	0.918308	0.982976	1.91e-10	5.33
[R].ALSQAAVEEEEEEEEEEEPAQGK.[G]	1xTMT6plex [K23];1xTMT6plex [N-Term];1xPhospho [S3(100)]	4	Q5JTH9	Q5JTH9 [1047-1069]	Q5JTH9 1xPhospho [S1049(100)]	RRP12-like protein OS=Homo sapiens OX=9606 GN=RRP12 PE=1 SV=2	0	3098.4	0.967	0.417748	0.861035	5.523e-10	5.33
[R].RPPSPDVIVLSDNEQPSSPR.[V]	1xTMT6plex [N-Term];2xPhospho [S4(100); S18(99.2)]	1	Q86YP4	Q86YP4 [97-116]	Q86YP4 2xPhospho [S100(100); S114(99.2)]	Transcriptional repressor p66-alpha OS=Homo sapiens OX=9606 GN=GATAD2A PE=1 SV=1	0	2579.21	1.004	0.462813	0.870889	1.318e-07	5.33
[R].NVSPEFVPCEGEGGFGLHK.[K]	1xCarbamidomethyl [C9];1xTMT6plex [K19];1xTMT6plex [N-Term];1xPhospho [S3(100)]	3	O94986	O94986 [1459-1477]	O94986 1xPhospho [S1461(100)]	Centrosomal protein of 152 kDa OS=Homo sapiens OX=9606 GN=CEP152 PE=1 SV=4	0	2598.25	0.985	0.883316	0.976596	2.851e-11	5.33
[R].KASGSENEGDYNPGR.[K]	1xTMT6plex [K1];1xTMT6plex [N-Term];2xPhospho [S3(100); S5(100)]	9	Q02880	Q02880 [1548-1562]	Q02880 2xPhospho [S1550(100); S1552(100)]	DNA topoisomerase 2-beta OS=Homo sapiens OX=9606 GN=TOP2B PE=1 SV=3	1	2198.95	1.095	0.0464734	0.739771	3.505e-07	5.33
[K].GQESSSDQEQVDVESIDFSK.[E]	1xTMT6plex [K20];1xTMT6plex [N-Term];3xPhospho [S4(100); S5(100); S6(100)]	4	Q96JM3	Q96JM3 [648-667]	Q96JM3 3xPhospho [S651(100); S652(100); S653(100)]	Chromosome alignment-maintaining phosphoprotein 1 OS=Homo sapiens OX=9606 GN=CHAMP1 PE=1 SV=2	0	2912.19	0.942	0.895722	0.97837	1.23e-07	5.33
[R].EVDQDDEENSEEDEMDSGTMVR.[A]	1xTMT6plex [N-Term];1xPhospho [S10(100)]	3	Q13043	Q13043 [311-332]	Q13043 1xPhospho [S320(100)]	Serine/threonine-protein kinase 4 OS=Homo sapiens OX=9606 GN=STK4 PE=1 SV=2	0	2868.09	1.051	0.0905178	0.771342	1.297e-10	5.33
[R].LASPSGSTSSGLEVVAPEGTSAPGGGPGTLDDSATICR.[V]	1xCarbamidomethyl [C37];1xTMT6plex [N-Term];1xPhospho [S33(99.5)]	1	Q13263	Q13263 [592-629]	Q13263 1xPhospho [S624(99.5)]	Transcription intermediary factor 1-beta OS=Homo sapiens OX=9606 GN=TRIM28 PE=1 SV=5	0	3867.82	1.024	0.749735	0.942957	3.739e-09	5.33
[K].GTEPSPGGTPQPSRPVSPAGPPEGVPEEAQPPR.[L]	1xTMT6plex [N-Term];2xPhospho [S5(98.6); S17(98.6)]	2	Q8WUZ0	Q8WUZ0 [110-142]	Q8WUZ0 2xPhospho [S114(99); S126(99)]	B-cell CLL/lymphoma 7 protein family member C OS=Homo sapiens OX=9606 GN=BCL7C PE=1 SV=3	0	3648.69	1.016	0.904256	0.980204	1.314e-09	5.33
[R].KPSPSESPEPWKPFPAVSPEPR.[R]	2xTMT6plex [K1; K12];1xTMT6plex [N-Term];1xPhospho [S7(100)]	1	Q96JM3	Q96JM3 [280-301]	Q96JM3 1xPhospho [S286(100)]	Chromosome alignment-maintaining phosphoprotein 1 OS=Homo sapiens OX=9606 GN=CHAMP1 PE=1 SV=2	0	3213.7	0.942	0.933331	0.985865	3.208e-09	5.33
[R].STLTTLPFPGAEANSPGKAEAEKPR.[C]	2xTMT6plex [K18; K23];1xTMT6plex [N-Term];1xPhospho [S15(100)]	1	Q96GV9	Q96GV9 [11-35]	Q96GV9 1xPhospho [S25(100)]	UNC119-binding protein C5orf30 OS=Homo sapiens OX=9606 GN=C5orf30 PE=1 SV=1	1	3336.78	0.941	0.324378	0.840261	6.792e-10	5.33
[K].HQNLNSVDLQNAAEMLTAK.[V]	1xTMT6plex [K19];1xTMT6plex [N-Term];1xPhospho [S6(100)]	1	Q52LW3	Q52LW3 [93-111]	Q52LW3 1xPhospho [S98(100)]	Rho GTPase-activating protein 29 OS=Homo sapiens OX=9606 GN=ARHGAP29 PE=1 SV=2	0	2635.33	1.079	0.71755	0.9344	3.361e-10	5.33
[K].GAEASAASEEEAGPQATEPSTPSGPESGPTPASAEQNE.[-]	1xTMT6plex [N-Term];1xPhospho [S27(96.6)]	1	P49006	P49006 [158-195]	P49006 1xPhospho [S184(96.6)]	MARCKS-related protein OS=Homo sapiens OX=9606 GN=MARCKSL1 PE=1 SV=2	0	3934.68	1.026	0.681959	0.925332	3.487e-10	5.33
[K].EDKPPLAPSGGTEGPEQPPPPCPSQTGSPPVGLIK.[G]	1xCarbamidomethyl [C22];2xTMT6plex [K3; K35];1xTMT6plex [N-Term];1xPhospho [T/S]	2	Q8WWM7	Q8WWM7 [607-641]		Ataxin-2-like protein OS=Homo sapiens OX=9606 GN=ATXN2L PE=1 SV=2	0	4286.2	1.271	0.00961983	0.691529	6.438e-08	5.32
[R].TSSVVEEHFQASVSPTEAAPPATGDQSPGLGTQPK.[L]	1xTMT6plex [K35];1xTMT6plex [N-Term];1xPhospho [T/S]	1	O43149	O43149 [1462-1496]		Zinc finger ZZ-type and EF-hand domain-containing protein 1 OS=Homo sapiens OX=9606 GN=ZZEF1 PE=1 SV=6	0	4045.98	0.975	0.699334	0.930321	6.168e-08	5.32
[R].AASAATAAPTATPAAQESGTIPK.[K]	1xTMT6plex [K23];1xTMT6plex [N-Term];1xPhospho [S3(100)]	2	O00116	O00116 [63-85]	O00116 1xPhospho [S65(100)]	Alkyldihydroxyacetonephosphate synthase, peroxisomal OS=Homo sapiens OX=9606 GN=AGPS PE=1 SV=1	0	2621.36	1.066	0.139795	0.791293	2.04e-10	5.32
[R].KDSEGYSESPDLEFEYADTDK.[W]	2xTMT6plex [K1; K21];1xTMT6plex [N-Term];1xPhospho [S3(100)]	2	Q5VSL9	Q5VSL9 [57-77]	Q5VSL9 1xPhospho [S59(100)]	Striatin-interacting protein 1 OS=Homo sapiens OX=9606 GN=STRIP1 PE=1 SV=1	1	3192.48	1.095	0.75542	0.944801	4.569e-08	5.32
[R].SHESNAPGSAGGQASEKPR.[E]	1xTMT6plex [K17];1xTMT6plex [N-Term];1xPhospho [S9(100)]	2	Q6PJG2	Q6PJG2 [988-1006]	Q6PJG2 1xPhospho [S996(100)]	ELM2 and SANT domain-containing protein 1 OS=Homo sapiens OX=9606 GN=ELMSAN1 PE=1 SV=2	0	2405.16	0.892	0.0653192	0.746009	5.132e-12	5.32
[R].LSPISHGNTIALFFR.[S]	1xTMT6plex [N-Term];1xPhospho [S2(100)]	2	Q9BQ70	Q9BQ70 [601-615]	Q9BQ70 1xPhospho [S602(100)]	Transcription factor 25 OS=Homo sapiens OX=9606 GN=TCF25 PE=1 SV=1	0	1982.05	1.075	0.300512	0.832394	3.365e-09	5.32
[K].ADAASSLTVDVTPPTAK.[A]	1xTMT6plex [K17];1xTMT6plex [N-Term];1xPhospho [T12(100)]	5	Q9H8Y8	Q9H8Y8 [404-420]	Q9H8Y8 1xPhospho [T415(100)]	Golgi reassembly-stacking protein 2 OS=Homo sapiens OX=9606 GN=GORASP2 PE=1 SV=3	0	2182.14	1.043	0.17686	0.793851	1.184e-09	5.32
[K].LEPVSPPSPPHTDPELELVPPR.[L]	1xTMT6plex [N-Term];1xPhospho [S5(99.6)]	2	Q9Y618	Q9Y618 [145-166]	Q9Y618 1xPhospho [S149(99.6)]	Nuclear receptor corepressor 2 OS=Homo sapiens OX=9606 GN=NCOR2 PE=1 SV=3	0	2712.38	1.103	0.256851	0.820056	3.625e-09	5.32
[R].DKPASSMSDDEMPVLEIPR.[K]	1xTMT6plex [K2];1xTMT6plex [N-Term];1xPhospho [S8(100)]	1	Q96PN7	Q96PN7 [614-632]	Q96PN7 1xPhospho [S621(100)]	Transcriptional-regulating factor 1 OS=Homo sapiens OX=9606 GN=TRERF1 PE=1 SV=1	0	2655.28	1.088	0.147085	0.791855	1.059e-08	5.32
[K].SLAQVEEPAIENVKPPGSPVAK.[L]	2xTMT6plex [K14; K22];1xTMT6plex [N-Term];1xPhospho [S18(100)]	3	Q9NXL9	Q9NXL9 [898-919]	Q9NXL9 1xPhospho [S915(100)]	DNA helicase MCM9 OS=Homo sapiens OX=9606 GN=MCM9 PE=1 SV=4	0	3027.67	0.974	0.523116	0.884344	1.509e-08	5.32
[K].QQQLEEEAAKPPEPEKPVSPPPVEQK.[H]	3xTMT6plex [K10; K16; K26];1xTMT6plex [N-Term];1xPhospho [S19(100)]	1	O75376	O75376 [206-231]	O75376 1xPhospho [S224(100)]	Nuclear receptor corepressor 1 OS=Homo sapiens OX=9606 GN=NCOR1 PE=1 SV=2	0	3906.11	1.038	0.35527	0.84583	2.059e-10	5.32
[K].NMTVEQLLTGSPTSPTVEPEKPTR.[E]	1xOxidation [M2];1xTMT6plex [K21];1xTMT6plex [N-Term];2xPhospho [T13(100); S14(100)]	2	Q9C0C9	Q9C0C9 [826-849]	Q9C0C9 2xPhospho [T838(100); S839(100)]	(E3-independent) E2 ubiquitin-conjugating enzyme OS=Homo sapiens OX=9606 GN=UBE2O PE=1 SV=3	0	3246.58	0.88	0.375618	0.850594	7.401e-13	5.32
[R].AGAAAGDSDEESRADDK.[G]	1xTMT6plex [K17];1xTMT6plex [N-Term];1xPhospho [S8(100)]	14	O95365	O95365 [330-346]	O95365 1xPhospho [S337(100)]	Zinc finger and BTB domain-containing protein 7A OS=Homo sapiens OX=9606 GN=ZBTB7A PE=1 SV=1	1	2202.99	0.988	0.745993	0.941701	1.212e-09	5.32
[K].RTFSEPGDHPGMLTSGK.[R]	1xTMT6plex [K17];1xTMT6plex [N-Term];1xPhospho [T/S]	4	Q9HA47	Q9HA47 [250-266]		Uridine-cytidine kinase 1 OS=Homo sapiens OX=9606 GN=UCK1 PE=1 SV=1	1	2355.16	1.038	0.394188	0.856153	3.226e-08	5.32
[R].RPHGSTLSVSASPEK.[S]	1xTMT6plex [K15];1xTMT6plex [N-Term];1xPhospho [S12(100)]	2	Q92738	Q92738 [669-683]	Q92738 1xPhospho [S680(100)]	USP6 N-terminal-like protein OS=Homo sapiens OX=9606 GN=USP6NL PE=1 SV=3	0	2091.1	0.991	0.343155	0.841385	2.508e-09	5.32
[R].VNQSALEAVTPSPSFQQR.[H]	1xTMT6plex [N-Term];1xPhospho [S12(100)]	4	Q9UKG1	Q9UKG1 [390-407]	Q9UKG1 1xPhospho [S401(99.4)]	DCC-interacting protein 13-alpha OS=Homo sapiens OX=9606 GN=APPL1 PE=1 SV=1	0	2268.12	1.057	0.641171	0.913897	8.512e-10	5.32
[R].RQLHLEGASLELSDDDTESK.[T]	1xTMT6plex [K20];1xTMT6plex [N-Term];1xPhospho [S13(100)]	1	P35580	P35580 [1944-1963]	P35580 1xPhospho [S1956(100)]	Myosin-10 OS=Homo sapiens OX=9606 GN=MYH10 PE=1 SV=3	1	2781.37	1.075	0.987877	0.998006	1.274e-11	5.31
[K].ETQTHENMSQLSEEEQNK.[D]	1xTMT6plex [K18];1xTMT6plex [N-Term];1xPhospho [S12(100)]	1	Q9BWU0	Q9BWU0 [701-718]	Q9BWU0 1xPhospho [S712(100)]	Kanadaptin OS=Homo sapiens OX=9606 GN=SLC4A1AP PE=1 SV=1	0	2700.22	1.08	0.194124	0.802549	4.024e-11	5.31
[K].RTGSDHTNPTSPLLVKPSDLLEENK.[I]	2xTMT6plex [K16; K25];1xTMT6plex [N-Term];1xPhospho [T/S]	2	Q96D71	Q96D71 [472-496]		RalBP1-associated Eps domain-containing protein 1 OS=Homo sapiens OX=9606 GN=REPS1 PE=1 SV=3	1	3515.87	0.913	0.503964	0.881086	1.865e-09	5.31
[K].TSDANETEDHLESLICK.[V]	1xCarbamidomethyl [C16];1xTMT6plex [K17];1xTMT6plex [N-Term];1xPhospho [T/S]	3	Q09161	Q09161 [21-37]		Nuclear cap-binding protein subunit 1 OS=Homo sapiens OX=9606 GN=NCBP1 PE=1 SV=1	0	2500.17	1.093	0.398221	0.860007	3.402e-09	5.31
[K].GSPLNAAPYGIESMSQDTEVR.[S]	1xOxidation [M14];1xTMT6plex [N-Term];1xPhospho [S2(100)]	2	P18031	P18031 [351-371]	P18031 1xPhospho [S352(100)]	Tyrosine-protein phosphatase non-receptor type 1 OS=Homo sapiens OX=9606 GN=PTPN1 PE=1 SV=1	0	2547.16	1.064	0.356279	0.846113	3.924e-10	5.31
[R].DLPTIPGVTSPSSDEPPMEASQSHLRNSPEDK.[R]	1xTMT6plex [K32];1xTMT6plex [N-Term];1xPhospho [S28(100)]	3	Q13541	Q13541 [74-105]	Q13541 1xPhospho [S101(100)]	Eukaryotic translation initiation factor 4E-binding protein 1 OS=Homo sapiens OX=9606 GN=EIF4EBP1 PE=1 SV=3	1	3956.9	1.125	0.30269	0.832463	1.352e-08	5.31
[K].VVGSSPGHPAVQVESHSGGQK.[R]	1xTMT6plex [K21];1xTMT6plex [N-Term];1xPhospho [S5(99.5)]	2	Q6AI39	Q6AI39 [671-691]	Q6AI39 1xPhospho [S675(99.6)]	BRD4-interacting chromatin-remodeling complex-associated protein-like OS=Homo sapiens OX=9606 GN=BICRAL PE=1 SV=2	0	2582.31	0.952	0.221225	0.809889	4.986e-11	5.31
[R].HAPSPEPAVQGTGVAGVPEESGDAAAIPAK.[K]	1xTMT6plex [K30];1xTMT6plex [N-Term];1xPhospho [S4(100)]	4	P13051	P13051 [20-49]	P13051 1xPhospho [S23(100)]	Uracil-DNA glycosylase OS=Homo sapiens OX=9606 GN=UNG PE=1 SV=2	0	3348.69	1.061	0.112097	0.778383	1.146e-10	5.31
[K].GRDDPGQQETDSSEDEDIIGPMPAK.[G]	1xTMT6plex [K25];1xTMT6plex [N-Term];3xPhospho [T10(100); S12(100); S13(100)]	5	Q8IXQ4	Q8IXQ4 [129-153]	Q8IXQ4 3xPhospho [T138(100); S140(100); S141(100)]	GPALPP motifs-containing protein 1 OS=Homo sapiens OX=9606 GN=GPALPP1 PE=1 SV=1	1	3385.4	0.977	0.151094	0.791855	1.301e-11	5.31
[K].LVSPPASAAASSPSSSPSPQPVSELDLSSEPQQLTAK.[G]	1xTMT6plex [K37];1xTMT6plex [N-Term];2xPhospho [S/T]	8	Q9BX40-2; Q9BX40-3	Q9BX40-2 [145-181]; Q9BX40-3 [26-62]		Isoform 2 of Protein LSM14 homolog B OS=Homo sapiens OX=9606 GN=LSM14B Isoform 3 of Protein LSM14 homolog B OS=Homo sapiens OX=9606 GN=LSM14B	0	4266.09	1.064	0.0890261	0.770279	1.905e-09	5.31
[R].EKQSDDEVYAPGLDIESSLK.[Q]	2xTMT6plex [K2; K20];1xTMT6plex [N-Term];1xPhospho [S4(100)]	2	Q15459	Q15459 [448-467]	Q15459 1xPhospho [S451(100)]	Splicing factor 3A subunit 1 OS=Homo sapiens OX=9606 GN=SF3A1 PE=1 SV=1	1	2990.52	1.139	0.634214	0.911184	1.725e-10	5.31
[R].IVEGQGQSSEVITPPEEISR.[I]	1xTMT6plex [N-Term];1xPhospho [T13(100)]	3	O60333	O60333 [1063-1082]	O60333 1xPhospho [T1075(100)]	Kinesin-like protein KIF1B OS=Homo sapiens OX=9606 GN=KIF1B PE=1 SV=5	0	2464.22	1.116	0.17956	0.793851	7.152e-12	5.31
[R].RPPSPDVIVLSDNEQPSSPR.[V]	1xTMT6plex [N-Term];3xPhospho [S4(100); S11(100); S18(99.3)]	2	Q86YP4	Q86YP4 [97-116]	Q86YP4 3xPhospho [S100(100); S107(100); S114(99.2)]	Transcriptional repressor p66-alpha OS=Homo sapiens OX=9606 GN=GATAD2A PE=1 SV=1	0	2659.18	0.848	0.278723	0.826867	5.238e-08	5.31
[K].SLGSASPGPGQPPLSSPTR.[G]	1xTMT6plex [N-Term];2xPhospho [S6(99.2); S/T]	3	Q9C0B5	Q9C0B5 [679-697]	Q9C0B5 2xPhospho [S684(99.2); S/T]	Palmitoyltransferase ZDHHC5 OS=Homo sapiens OX=9606 GN=ZDHHC5 PE=1 SV=2	0	2182.01	1.111	0.653485	0.918156	2.533e-07	5.31
[R].SSGTASSVAFTPLQGLEIVNPQAAEK.[K]	1xTMT6plex [K26];1xTMT6plex [N-Term];1xPhospho [S6(99.2)]	2	Q8WWY3	Q8WWY3 [445-470]	Q8WWY3 1xPhospho [S450(99.6)]	U4/U6 small nuclear ribonucleoprotein Prp31 OS=Homo sapiens OX=9606 GN=PRPF31 PE=1 SV=2	0	3140.63	1.015	0.852656	0.970727	2.163e-10	5.31
[K].YGSFEEAEASYPILNR.[A]	1xTMT6plex [N-Term];1xPhospho [S3(100)]	9	O95425-2; O95425-3	O95425-2 [540-555]; O95425-3 [939-954]	O95425-2 1xPhospho [S542(100)]; O95425-3 1xPhospho [S941(100)]	Isoform 2 of Supervillin OS=Homo sapiens OX=9606 GN=SVIL Isoform SV3 of Supervillin OS=Homo sapiens OX=9606 GN=SVIL	0	2154.99	0.979	0.776968	0.95	8.975e-09	5.31
[R].HGGSPQPLATTPLSQEPVNPPSEASPTR.[D]	1xTMT6plex [N-Term];2xPhospho [S4(100); S25(99)]	10	Q9UQ35	Q9UQ35 [374-401]	Q9UQ35 2xPhospho [S377(100); S398(99.5)]	Serine/arginine repetitive matrix protein 2 OS=Homo sapiens OX=9606 GN=SRRM2 PE=1 SV=2	0	3241.51	1.024	0.0353864	0.739771	1.045e-08	5.31
[K].SSPATSLFVELDEEEVK.[A]	1xTMT6plex [K17];1xTMT6plex [N-Term];1xPhospho [S2(99.7)]	2	Q9BXK5	Q9BXK5 [370-386]	Q9BXK5 1xPhospho [S371(99.7)]	Bcl-2-like protein 13 OS=Homo sapiens OX=9606 GN=BCL2L13 PE=1 SV=1	0	2418.21	1.066	0.314559	0.838057	1.614e-11	5.3
[R].ETSSDVALASHILTALR.[E]	1xTMT6plex [N-Term];1xPhospho [S3(99.1)]	1	O00273	O00273 [230-246]	O00273 1xPhospho [S232(99.1)]	DNA fragmentation factor subunit alpha OS=Homo sapiens OX=9606 GN=DFFA PE=1 SV=1	0	2093.08	1.047	0.173963	0.793851	5.336e-08	5.3
[R].AILGSYDSELTPAEYSPQLTR.[R]	1xTMT6plex [N-Term];1xPhospho [S16(100)]	7	Q9Y6D9	Q9Y6D9 [413-433]	Q9Y6D9 1xPhospho [S428(100)]	Mitotic spindle assembly checkpoint protein MAD1 OS=Homo sapiens OX=9606 GN=MAD1L1 PE=1 SV=2	0	2620.27	0.976	0.228898	0.815112	3.248e-11	5.3
[K].SAEDLTDGSYDDVLNAEQLQK.[L]	1xTMT6plex [K21];1xTMT6plex [N-Term];1xPhospho [S1(100)]	3	Q8N2F6-2	Q8N2F6-2 [45-65]	Q8N2F6-2 1xPhospho [S45(100)]	Isoform 2 of Armadillo repeat-containing protein 10 OS=Homo sapiens OX=9606 GN=ARMC10	0	2849.35	1.022	0.810785	0.959693	1.208e-09	5.3
[K].AEAPSSPDVAPAGKEDSPSASGR.[V]	1xTMT6plex [K14];1xTMT6plex [N-Term];2xPhospho [S6(99); S17(99)]	1	Q9P1Y6	Q9P1Y6 [1355-1377]	Q9P1Y6 2xPhospho [S1360(99); S1371(99)]	PHD and RING finger domain-containing protein 1 OS=Homo sapiens OX=9606 GN=PHRF1 PE=1 SV=3	1	2801.28	0.938	0.0434319	0.739771	2.449e-07	5.3
[K].GNKHDDGTQSDSENAGAHR.[R]	1xTMT6plex [K3];1xTMT6plex [N-Term];1xPhospho [T/S]	6	Q5SW79	Q5SW79 [370-388]		Centrosomal protein of 170 kDa OS=Homo sapiens OX=9606 GN=CEP170 PE=1 SV=1	1	2534.14	0.862	0.0694492	0.756248	8.531e-11	5.3
[R].SGKDGVMEMNSIEPAK.[E]	2xTMT6plex [K3; K16];1xTMT6plex [N-Term];1xPhospho [S11(100)]	1	P11169	P11169 [475-490]	P11169 1xPhospho [S485(100)]	Solute carrier family 2, facilitated glucose transporter member 3 OS=Homo sapiens OX=9606 GN=SLC2A3 PE=1 SV=1	1	2460.25	0.746	0.159275	0.792137	3.76e-11	5.3
[R].SQSDLDDQHDYDSVASDEDTDQEPLR.[S]	1xTMT6plex [N-Term];2xPhospho [S13(100); S16(100)]	3	Q9Y2X7	Q9Y2X7 [373-398]	Q9Y2X7 2xPhospho [S385(100); S388(100)]	ARF GTPase-activating protein GIT1 OS=Homo sapiens OX=9606 GN=GIT1 PE=1 SV=2	0	3369.32	1.017	0.532648	0.887251	9.356e-12	5.29
[R].SVVGTPAYLAPEVLLNQGYNR.[S]	1xTMT6plex [N-Term];1xPhospho [S1(100)]	3	Q9BZL6	Q9BZL6 [710-730]	Q9BZL6 1xPhospho [S710(100)]	Serine/threonine-protein kinase D2 OS=Homo sapiens OX=9606 GN=PRKD2 PE=1 SV=3	0	2570.32	1.107	0.754016	0.944367	5.938e-11	5.29
[R].FHSPHQEPTVVNQIVPLSGER.[R]	1xTMT6plex [N-Term];1xPhospho [S3(100)]	1	Q6PIY7	Q6PIY7 [93-113]	Q6PIY7 1xPhospho [S95(100)]	Poly(A) RNA polymerase GLD2 OS=Homo sapiens OX=9606 GN=TENT2 PE=1 SV=1	0	2680.34	1.045	0.595298	0.902814	9.055e-09	5.29
[R].RQSSGSATNVASTPDNR.[G]	1xTMT6plex [N-Term];2xPhospho [S3(100); S6(100)]	1	Q7Z460; Q7Z460-4	Q7Z460 [644-660]; Q7Z460-4 [660-676]	Q7Z460 2xPhospho [S646(100); S649(100)]; Q7Z460-4 2xPhospho [S662(100); S665(100)]	CLIP-associating protein 1 OS=Homo sapiens OX=9606 GN=CLASP1 PE=1 SV=1 Isoform 4 of CLIP-associating protein 1 OS=Homo sapiens OX=9606 GN=CLASP1	1	2136.93	0.788	0.26825	0.822195	4.137e-09	5.29
[K].ANSPEKPPEAGAAHKPR.[A]	2xTMT6plex [K6; K15];1xTMT6plex [N-Term];1xPhospho [S3(100)]	9	Q9UFC0	Q9UFC0 [210-226]	Q9UFC0 1xPhospho [S212(100)]	Leucine-rich repeat and WD repeat-containing protein 1 OS=Homo sapiens OX=9606 GN=LRWD1 PE=1 SV=2	0	2524.36	0.919	0.0410972	0.739771	1.803e-10	5.29
[R].SATPVNCEQPDILVSSTPINEGQTVLDK.[V]	1xCarbamidomethyl [C7];1xTMT6plex [K28];1xTMT6plex [N-Term];1xPhospho [T3(100)]	4	P82094	P82094 [399-426]	P82094 1xPhospho [T401(100)]	TATA element modulatory factor OS=Homo sapiens OX=9606 GN=TMF1 PE=1 SV=2	0	3550.78	1.078	0.237017	0.815244	1.328e-11	5.29
[R].NDARSPGSISYLPSFFTK.[L]	1xTMT6plex [K18];1xTMT6plex [N-Term];1xPhospho [S5(100)]	2	O75376	O75376 [2180-2197]	O75376 1xPhospho [S2184(100)]	Nuclear receptor corepressor 1 OS=Homo sapiens OX=9606 GN=NCOR1 PE=1 SV=2	1	2525.28	1.029	0.998608	0.999746	7.05e-09	5.29
[K].RASSDLSIASSEEDK.[L]	1xTMT6plex [K15];1xTMT6plex [N-Term];1xPhospho [S10(100)]	1	Q9H2G2	Q9H2G2 [338-352]	Q9H2G2 1xPhospho [S347(100)]	STE20-like serine/threonine-protein kinase OS=Homo sapiens OX=9606 GN=SLK PE=1 SV=1	1	2133.05	1.011	0.523798	0.884595	2.676e-11	5.29
[R].LPCTSPSGSTTTQPAPDGVPGPLADTSLVTASAK.[V]	1xCarbamidomethyl [C3];1xTMT6plex [K34];1xTMT6plex [N-Term];1xPhospho [S5(99)]	1	Q5H9F3-3	Q5H9F3-3 [526-559]	Q5H9F3-3 1xPhospho [S530(99)]	Isoform 3 of BCL-6 corepressor-like protein 1 OS=Homo sapiens OX=9606 GN=BCORL1	0	3819.91	0.982	0.70686	0.931442	1.68e-07	5.29
[R].VQQSSESSTSSPSQHEATPGAR.[LR]	1xTMT6plex [N-Term];1xPhospho [S11(99.5)]	1	O75152	O75152 [485-506]	O75152 1xPhospho [S495(99.5)]	Zinc finger CCCH domain-containing protein 11A OS=Homo sapiens OX=9606 GN=ZC3H11A PE=1 SV=3	0	2567.16	1.086	0.177173	0.793851	1.464e-10	5.29
[K].FHDTSSPLMVTPPSAEAHWAVR.[V]	1xTMT6plex [N-Term];1xPhospho [S6(99.7)]	1	Q9UBC2	Q9UBC2 [103-124]	Q9UBC2 1xPhospho [S108(99.7)]	Epidermal growth factor receptor substrate 15-like 1 OS=Homo sapiens OX=9606 GN=EPS15L1 PE=1 SV=1	0	2745.31	0.97	0.947863	0.989693	6.2e-09	5.29
[R].QEKPSSPSPMPSSTPSPSLNLGNTEEAIR.[D]	1xOxidation [M10];1xTMT6plex [K3];1xTMT6plex [N-Term];1xPhospho [S6(99.6)]	2	O95810	O95810 [20-48]	O95810 1xPhospho [S25(99.6)]	Caveolae-associated protein 2 OS=Homo sapiens OX=9606 GN=CAVIN2 PE=1 SV=3	0	3592.76	0.983	0.592551	0.902386	2.331e-11	5.29
[K].RHPPLYQAGLTPPLSPPK.[S]	1xTMT6plex [K18];1xTMT6plex [N-Term];1xPhospho [S15(100)]	3	Q9ULL5	Q9ULL5 [1294-1311]	Q9ULL5 1xPhospho [S1308(100)]	Proline-rich protein 12 OS=Homo sapiens OX=9606 GN=PRR12 PE=1 SV=3	1	2507.39	0.883	0.219913	0.809889	1.242e-10	5.29
[R].RASQSSLESSTGPPCIR.[S]	1xCarbamidomethyl [C15];1xTMT6plex [N-Term];1xPhospho [S3(100)]	2	Q86UR5	Q86UR5 [1675-1691]	Q86UR5 1xPhospho [S1677(100)]	Regulating synaptic membrane exocytosis protein 1 OS=Homo sapiens OX=9606 GN=RIMS1 PE=1 SV=1	1	2142.02	1.085	0.319863	0.840261	2.586e-08	5.29
[R].THSDASDDEAFTTSK.[T]	1xTMT6plex [K15];1xTMT6plex [N-Term];2xPhospho [S3(100); S6(100)]	1	Q13017	Q13017 [1171-1185]	Q13017 2xPhospho [S1173(100); S1176(100)]	Rho GTPase-activating protein 5 OS=Homo sapiens OX=9606 GN=ARHGAP5 PE=1 SV=2	0	2229.94	0.895	0.901069	0.979149	2.516e-08	5.29
[R].SQCRNSPSNLSSSSDTGSVGGTYR.[Q]	1xCarbamidomethyl [C3];1xTMT6plex [N-Term];1xPhospho [S6(100)]	1	O43166	O43166 [1144-1167]	O43166 1xPhospho [S1149(100)]	Signal-induced proliferation-associated 1-like protein 1 OS=Homo sapiens OX=9606 GN=SIPA1L1 PE=1 SV=4	1	2813.24	0.974	0.177723	0.793851	3.42e-10	5.29
[R].FSGWYDADLSPAGHEEAK.[R]	1xTMT6plex [K18];1xTMT6plex [N-Term];1xPhospho [S10(100)]	1	P18669	P18669 [22-39]	P18669 1xPhospho [S31(100)]	Phosphoglycerate mutase 1 OS=Homo sapiens OX=9606 GN=PGAM1 PE=1 SV=2	0	2518.17	1.093	0.217267	0.809612	1.404e-10	5.29
[R].SPAGSQQQFGYSPGQQQTHPQGSPR.[T]	1xTMT6plex [N-Term];1xPhospho [S23(100)]	3	Q8TAP9	Q8TAP9 [93-117]	Q8TAP9 1xPhospho [S115(100)]	M-phase-specific PLK1-interacting protein OS=Homo sapiens OX=9606 GN=MPLKIP PE=1 SV=1	0	2964.36	0.98	0.0258128	0.717532	2.327e-10	5.29
[K].GDSESEEDEDLEVPVPSR.[F]	1xTMT6plex [N-Term];2xPhospho [S3(100); S5(100)]	4	P13861	P13861 [76-93]	P13861 2xPhospho [S78(100); S80(100)]	cAMP-dependent protein kinase type II-alpha regulatory subunit OS=Homo sapiens OX=9606 GN=PRKAR2A PE=1 SV=2	0	2377.95	1.053	0.315093	0.83823	4.36e-09	5.29
[K].ESESALMEDRDESEVSDEGGSPISSEGQEPR.[A]	1xTMT6plex [N-Term];2xPhospho [S13(100); S16(100)]	1	O14976	O14976 [814-844]	O14976 2xPhospho [S826(100); S829(100)]	Cyclin-G-associated kinase OS=Homo sapiens OX=9606 GN=GAK PE=1 SV=2	1	3727.5	1.081	0.206862	0.807017	5.617e-13	5.29
[R].ASPEPQRENASPAPGTTAEEAMSR.[G]	1xTMT6plex [N-Term];1xPhospho [S2(100)]	1	P46379	P46379 [963-986]	P46379 1xPhospho [S964(100)]	Large proline-rich protein BAG6 OS=Homo sapiens OX=9606 GN=BAG6 PE=1 SV=2	1	2793.27	0.972	0.211444	0.807601	1.184e-09	5.29
[K].IMVHSPTKPASYSVK.[W]	2xTMT6plex [K8; K15];1xTMT6plex [N-Term];1xPhospho [S5(100)]	2	Q5VVJ2	Q5VVJ2 [106-120]	Q5VVJ2 1xPhospho [S110(100)]	Histone H2A deubiquitinase MYSM1 OS=Homo sapiens OX=9606 GN=MYSM1 PE=1 SV=1	0	2412.33	0.872	0.126612	0.785526	4.126e-07	5.29
[K].LLEQEALMEQQDPKSPSHK.[S]	2xTMT6plex [K14; K19];1xTMT6plex [N-Term];1xPhospho [S15(100)]	3	Q96PY5	Q96PY5 [1002-1020]	Q96PY5 1xPhospho [S1016(100)]	Formin-like protein 2 OS=Homo sapiens OX=9606 GN=FMNL2 PE=1 SV=3	1	2975.55	1.037	0.115232	0.780671	1.547e-09	5.29
[R].GLSSAGGGSPHREDAQPEHSASAR.[K]	1xTMT6plex [N-Term];1xPhospho [S9(100)]	2	Q92994	Q92994 [545-568]	Q92994 1xPhospho [S553(100)]	Transcription factor IIIB 90 kDa subunit OS=Homo sapiens OX=9606 GN=BRF1 PE=1 SV=1	1	2670.22	1.027	0.747626	0.941885	1.824e-10	5.29
[R].SAMDSPVPASMFAPEPSSPGAAR.[A]	1xTMT6plex [N-Term];1xPhospho [S18(99.5)]	2	O00178	O00178 [8-30]	O00178 1xPhospho [S25(100)]	GTP-binding protein 1 OS=Homo sapiens OX=9606 GN=GTPBP1 PE=1 SV=3	0	2569.17	1.046	0.479374	0.875084	3.581e-11	5.28
[truncated: 18,812 more rows]

## Sheet: KKU-100, 15 min
Annotated Sequence	Modifications	# PSMs	Master Protein Accessions	Positions in Master Proteins	Modifications in Master Proteins	Master Protein Descriptions	# Missed Cleavages	Theo. MH+ [Da]	Abundance Ratio: (Treated) / (Not treated)	Abundance Ratio P-Value: (Treated) / (Not treated)	Percolator q-Value: Sequest HT	Percolator PEP: Sequest HT	XCorr: Sequest HT
[truncated: 22,393 more rows]

[truncated: 4 more sheets: KKU-213, 15 min, KKU-055, 30 min, KKU-100, 30 min, KKU-213, 30 min]
