# Supplementary material for: Phosphoproteomics revealed cellular signals immediately responding to disruption of cancer amino acid homeostasis induced by inhibition of l-type amino acid transporter 1
Source: Cancer Metab. 2022 Nov 10;10:18. doi: 10.1186/s40170-022-00295-8 (PMC9650822; doi:10.1186/s40170-022-00295-8)
Supplement: Supplementary file 5 — Additional file 5: Table S4. Possible upstream regulators associated with LAT1 inhibition by JPH203 treatment. [file 40170_2022_295_MOESM5_ESM.xlsx]

## Sheet: Coverpage
		Title: Phosphoproteomics revealed cellular signals immediately responding to disruption of cancer amino acid homeostasis induced by inhibition of L-type amino acid transporter 1
		Hiroki Okanishi1, Ryuichi Ohgaki1, 2, Minhui Xu1, Hitoshi Endou3, and Yoshikatsu Kanai1, 2
		1Department of Bio-system Pharmacology, Graduate School of Medicine, Osaka University, Osaka, Japan
		2Integrated Frontier Research for Medical Science Division, Institute for Open and Transdisciplinary Research Initiative (OTRI), Osaka, Japan
		3J-Pharma Co., Ltd., Yokohama, Japan
		Corresponding author: Yoshikatsu Kanai
		Table of Contents
		Table S1. TMT labeling scheme for phosphoproteomics.
		Table S2. Quantitative phosphopeptides identified in three BTC cell lines.
		Table S3. Quantitative phosphorylation sites identified in three BTC cell lines.
		Table S4. Possible upstream regulators associated with LAT1 inhibition by JPH203 treatment.
		Table S5. Possible upstream regulators associated with LAT1 inhibition by JPH203 treatment which are commonly detected in different cell lines.
		Table S6. Canonical pathways associated with LAT1 inhibition by JPH203 treatment.
		Table S7. Phosphorylation sites commonly upregulated or downregulated in the tested phosphoproteomes.
		Table S8. Functional annotation clustering using DAVID for proteins with the upregulated and downregulated phosphorylation commonly detected in phosphoproteomes analyzed in this study.
		Table S9. Quantification results of CK2-regulatory proteins in previous phosphoproteomics and proteomics of BTC cells with JPH203 for 24 h.

## Sheet: KKU-055, 15 min, URA
Upstream Regulator	Phospho Log Ratio	Phospho p-value	Molecule Type	Predicted Activation State	Activation z-score	p-value of overlap	Target Molecules in Dataset	Mechanistic Network
No upstream regulators were predicted.

## Sheet: KKU-100, 15 min, URA
Upstream Regulator	Phospho Log Ratio	Phospho p-value	Molecule Type	Predicted Activation State	Activation z-score	p-value of overlap	Target Molecules in Dataset	Mechanistic Network
P-TEFb			complex	Inhibited	-2.065	4.05e-07	ABI2,CCAR2,CDC5L,EDC4,EEF2K,EIF4ENIF1,IRF2BP1,KHDRBS1,LARP1,LMNA,MAP7,NPM1,PDXDC1,PRRC2A,RBMX,SEPTIN9,SF3B1,SRRM2,TNKS1BP1
PPME1	0.138	0.0295	enzyme		-1.982	0.0151	DDX41,DYNC1LI1,LMNA,TMPO
SET			phosphatase		-1.947	0.000853	DDX41,DYNC1LI1,HNRNPA1,LMNA,MAP1S,NPM1,PML,TMPO
amino acids			chemical - endogenous mammalian		-1.924	0.0277	EEF2K,RICTOR,RPS6KB1,STAT3
FN1			enzyme		-1.923	0.0137	AHNAK,ANXA1,GJA1,HNRNPA1,IRS2,LARP1,PDHA1,PKP2,RBM14,RBMX,RPS2,SON,SRSF3,STAT3,TJP2,WDR70,YES1
CSNK2A1			kinase		-1.877	5.85e-05	ACIN1,AKAP8,ATP2B1,BCLAF1,HIRIP3,HTATSF1,KRI1,LARP1,LSM14A,MTDH,NPM1,PML,PNN,RBMX,SERBP1,SF3B1,SPTBN1,SRRM2,SUDS3,SUPT6H,TMPO,TNKS1BP1,TOP2A
SRPK1	-0.46	0.0264	kinase		-1.604	0.0457	ARHGAP12,CLK4,FKBP3,HBS1L,HIRIP3,HNRNPA1,LARP1,NELFE,RBM23,RBM39,SLAIN2,SRSF3,SUDS3,TFEB
sirolimus			chemical drug	Activated	2.142	0.027	EEF2K,EIF4EBP2,GTF2F1,IRS2,RICTOR,RPS6KB1,STAT3,TFEB

## Sheet: KKU-213, 15 min, URA
Upstream Regulator	Phospho Log Ratio	Phospho p-value	Molecule Type	Predicted Activation State	Activation z-score	p-value of overlap	Target Molecules in Dataset	Mechanistic Network
CSNK2A1			kinase	Inhibited	-2.496	0.00014	CANX,FTSJ3,HDGFL2,LEO1,MFAP1,PML,PSIP1,SAFB,SPTBN1,SRRM1,SRRM2,TOP2A,ZC3H13
P-TEFb			complex	Inhibited	-2.121	0.00118	CANX,CCAR2,IRS1,ITPRID2,LMNA,PRRC2A,SEPTIN9,SRRM2
IL1B			cytokine	Activated	2.425	0.0129	CD44,EIF4EBP1,IRS1,MAPK13,MYL12B,NFKB1

## Sheet: KKU-055, 30 min, URA
Upstream Regulator	Phospho Log Ratio	Phospho p-value	Molecule Type	Predicted Activation State	Activation z-score	p-value of overlap	Target Molecules in Dataset	Mechanistic Network
GH1			growth factor	Inhibited	-2.947	4.54e-10	ACIN1,ACLY,AHNAK,AKT1S1,ARFGAP2,BCKDHA,BCL9L,BCLAF1,CAVIN2,EIF4B,ERBB2,HMGN1,IRF2BP2,KIF21A,LARP7,MAP1B,MAPK3,MATR3,MYH9,PARVA,PDCD4,PI4K2A,PKN2,PRRC2A,PTK2,RAVER1,STAT3,TNKS1BP1,TNS3,TRIO,ZC3HC1,ZYX
PRKAA1	0.234	0.426	kinase	Inhibited	-2.771	0.02	BRAF,EEF2,EIF4EBP1,PRKAA2,RPS6,RPS6KB1,STAT3,ULK1
AURKA			kinase	Inhibited	-2.414	0.0231	HNRNPK,INCENP,MBD3,NPM1,TACC3,TPX2
CCNE1	-0.257	0.0912	transcription regulator	Inhibited	-2.371	0.000887	CDC7,ELF4,MARCKS,MYC,NPM1,RB1,RBL1	23 (5)
CHEK1	-0.3	0.00416	kinase	Inhibited	-2.254	5.61e-05	CDC25B,CHEK1,CLSPN,CSNK2B,DBF4,E2F7,E2F8,FANCE,MCM3,NPM1,PTK2,RB1
CDK4			kinase	Inhibited	-2.176	0.00202	EIF4EBP1,ELF4,MARCKS,MTOR,MYC,NPM1,RB1,RBL1,SLBP	23 (5)
15(S)-HETE			chemical - endogenous mammalian	Inhibited	-2.176	0.00635	MAPK3,RPS6KB1,STAT3,TJP1,TJP2
MTOR	-0.676	0.0237	kinase	Inhibited	-2.051	0.00291	AKT1S1,CLIP1,CRTC2,EIF4EBP1,EIF4EBP2,MTOR,MYC,RPS6,RPS6KB1,STAT3,ULK1,UVRAG	23 (3)
CDK1	-0.368	0.0199	kinase		-1.993	0.0047	CDC25B,CHAF1B,ERCC6L,FOXK2,FZR1,INCENP,MAP4,MARCKS,MCM4,NPM1,PBK,RB1,RPS3,RPS6KB1,SAMHD1,SKI,TP53BP1,USP16,VIM,WEE1	32 (4)
PDPK1			kinase		-1.977	0.0103	EEF2,EEF2K,MTOR,MYC,PDHA1,PKN2,RPS6KA3,RPS6KB1,ULK1
AURKB			kinase		-1.937	0.0022	CENPC,DSN1,INCENP,KIF2C,MYBBP1A,NPM1,TOP2A,VIM
CDK6			kinase		-1.783	0.000728	CASC3,ISL1,KLF10,MYC,N4BP1,NIPBL,NUMA1,PPHLN1,RB1,RBL1,RPS6KB1,SLBP,TJP2,TPX2,TRA2B,ZEB1,ZNF174	24 (4)
RAC1			enzyme		-1.756	0.0489	ARHGAP35,CTTN,MAPK3,PAK2,PTK2,STAT3,VIM
ADP			chemical - endogenous mammalian		-1.732	0.0361	AKAP13,ARHGEF10,BCKDHA,BRAF,DOCK7,ENSA,MAPK3,PAK2,PRKAA2,PTPN12,RPS6KB1,SIK3,SSH1,TJP2
Cdk			group		-1.725	2.77e-06	BRCA2,CDC7,CHEK1,DBF4,FOXK2,MYC,NPAT,RB1,WEE1	22 (4)
CCNB1			kinase		-1.709	0.00294	CDC25B,CHAF1B,FOXK2,FZR1,NPM1,PBK,WEE1
zymosan			chemical - endogenous non-mammalian		1.944	0.0259	CYBA,EIF4EBP1,RPS6,STAT3
CDC7	-0.272	0.00294	kinase		1.955	0.00714	CLSPN,MCM3,MCM4,PSIP1
wortmannin			chemical - kinase inhibitor	Activated	2.041	0.0243	ACLY,AKT1S1,CHEK1,EEF2,EIF4EBP1,KHDRBS1,MAPK3,MTOR,NBN,PTK2,RB1,RPS6,RPS6KB1,STAT3,TP53BP1
PPME1	0.128	0.351	enzyme	Activated	2.236	0.0282	ATRX,DYNC1LI1,LMNB1,SRRM1,TMPO
CIP2A	0.674	0.451	other	Activated	2.63	6.16e-05	ATRX,LMNB1,NELFE,NUP98,RBM25,SRRM1,TMPO

## Sheet: KKU-100, 30 min, URA
Upstream Regulator	Phospho Log Ratio	Phospho p-value	Molecule Type	Predicted Activation State	Activation z-score	p-value of overlap	Target Molecules in Dataset	Mechanistic Network
Akt			group	Inhibited	-2.256	0.0429	AFDN,CCDC88C,DPYSL2,EIF4EBP1,PRKAA1,RAF1,RPS6,RPS6KB1,STK3,TBC1D4
MTORC1			complex	Inhibited	-2.229	0.000983	EIF4B,EIF4EBP1,MAF1,RPS6,RPS6KB1
leucine			chemical - endogenous mammalian	Inhibited	-2.225	0.000233	ATF2,EIF4EBP1,RPS6,RPS6KB1,ULK1
MTOR			kinase	Inhibited	-2.215	0.043	CLIP1,EIF4EBP1,RPS6,RPS6KB1,ULK1
P-TEFb			complex	Inhibited	-2.121	0.0268	CCDC6,FOXK1,HNRNPD,NOB1,PALLD,PDLIM5,PRRC2A,SF1
ERBB3			kinase		-1.964	0.0115	PDCD4,RAF1,RPS6,RPS6KB1
amino acids			chemical - endogenous mammalian		-1.948	0.00872	EIF4EBP1,RPS6,RPS6KB1,ULK1
RPS6KB1	-0.478	0.0486	kinase		-1.811	0.01	EIF4B,EIF4EBP1,RPS6,RPS6KB1
D-glucose			chemical - endogenous mammalian		-1.795	0.0154	ANXA1,EIF4EBP1,HSPB1,IGF2R,PRKAA1,RAF1,RPS6,RPS6KB1,TBC1D4
SRPK2			kinase		-1.772	0.0115	ARHGAP12,BRD3,C18orf25,CASK,CBX5,EPB41L1,HBS1L,NUP50,PRKAA1,RBM39,SRSF2,UBE2E2
H89			chemical - kinase inhibitor	Activated	2.035	0.00461	ARPP19,ATF2,EIF4EBP1,HMGN1,MAP2,PDE4D,RPS6
sirolimus			chemical drug	Activated	2.582	0.0136	EIF4B,EIF4EBP1,FOXK1,MAF1,RPS6,RPS6KB1,ULK1

## Sheet: KKU-213, 30 min, URA
Upstream Regulator	Phospho Log Ratio	Phospho p-value	Molecule Type	Predicted Activation State	Activation z-score	p-value of overlap	Target Molecules in Dataset	Mechanistic Network
CSNK2A1			kinase	Inhibited	-2.353	7.96e-10	DKC1,EEF1D,EIF5B,HNRNPC,IWS1,KRI1,LARP1,LARP7,MTDH,NCL,NMD3,NPM1,PNN,PSIP1,PTPN1,RIOK2,RRP1B,RSF1,SRRM1,SRRM2,SRSF10,SUPT5H,THOC5,TOP2A,ZC3H13,ZRANB2
SET	0.153	0.033	phosphatase	Inhibited	-2.138	6.88e-05	CTR9,DDX41,DKC1,HNRNPA1,IWS1,NPM1,TRIP12,WAPL
P-TEFb			complex	Inhibited	-2.126	0.0238	DCBLD2,IWS1,LARP1,NPM1,SEPTIN9,SRRM2,SUPT5H,TRIP12
PIM1			kinase		1.686	0.0312	MARK3,MYC,NUMA1,RPS6
PASK			kinase		1.98	0.0154	HSPB1,KRT8,PHKB,RPS6
