# Supplementary material for: Phosphoproteomics revealed cellular signals immediately responding to disruption of cancer amino acid homeostasis induced by inhibition of l-type amino acid transporter 1
Source: Cancer Metab. 2022 Nov 10;10:18. doi: 10.1186/s40170-022-00295-8 (PMC9650822; doi:10.1186/s40170-022-00295-8)
Supplement: Supplementary file 7 — Additional file 7: Table S6. Canonical pathways associated with LAT1 inhibition by JPH203 treatment. [file 40170_2022_295_MOESM7_ESM.xlsx]

## Sheet: Coverpage
		Title: Phosphoproteomics revealed cellular signals immediately responding to disruption of cancer amino acid homeostasis induced by inhibition of L-type amino acid transporter 1
		Hiroki Okanishi1, Ryuichi Ohgaki1, 2, Minhui Xu1, Hitoshi Endou3, and Yoshikatsu Kanai1, 2
		1Department of Bio-system Pharmacology, Graduate School of Medicine, Osaka University, Osaka, Japan
		2Integrated Frontier Research for Medical Science Division, Institute for Open and Transdisciplinary Research Initiative (OTRI), Osaka, Japan
		3J-Pharma Co., Ltd., Yokohama, Japan
		Corresponding author: Yoshikatsu Kanai
		Table of Contents
		Table S1. TMT labeling scheme for phosphoproteomics.
		Table S2. Quantitative phosphopeptides identified in three BTC cell lines.
		Table S3. Quantitative phosphorylation sites identified in three BTC cell lines.
		Table S4. Possible upstream regulators associated with LAT1 inhibition by JPH203 treatment.
		Table S5. Possible upstream regulators associated with LAT1 inhibition by JPH203 treatment which are commonly detected in different cell lines.
		Table S6. Canonical pathways associated with LAT1 inhibition by JPH203 treatment.
		Table S7. Phosphorylation sites commonly upregulated or downregulated in the tested phosphoproteomes.
		Table S8. Functional annotation clustering using DAVID for proteins with the upregulated and downregulated phosphorylation commonly detected in phosphoproteomes analyzed in this study.
		Table S9. Quantification results of CK2-regulatory proteins in previous phosphoproteomics and proteomics of BTC cells with JPH203 for 24 h.

## Sheet: Sheet1
Cell line & Condition	Ingenuity Canonical Pathways	-log(p-value)	Ratio	z-score	Molecules
KKU-100, JPH203 treatment 15 min	Spliceosomal Cycle	2.29	0.0833	-2	BUD13,CASC3,CDC5L,SF3B1
KKU-100, JPH203 treatment 15 min	D-myo-inositol-5-phosphate Metabolism	1.57	0.0382	-1.633	DOT1L,MTMR6,PLCD3,PLCG1,PTPN23,TNS3
KKU-100, JPH203 treatment 15 min	HOTAIR Regulatory Pathway	1.53	0.0375	-1.633	CD44,CREBBP,KMT2A,NFKB1,SPP1,STAT3
KKU-100, JPH203 treatment 15 min	p38 MAPK Signaling	2.78	0.0593	1.633	CREBBP,EEF2K,HSPB1,IL1RAP,MAPKAPK2,RPS6KA4,RPS6KB1
KKU-100, JPH203 treatment 15 min	RhoGDI Signaling	1.32	0.0333	1.633	ARHGAP12,ARHGAP5,ARHGEF10,ARHGEF2,CD44,CREBBP
KKU-100, JPH203 treatment 15 min	Inhibition of ARE-Mediated mRNA Degradation Pathway	2.69	0.0574	1.89	CNOT4,DIS3,EDC4,MAPKAPK2,YWHAQ,ZFP36,ZFP36L1
KKU-055, JPH203 treatment 30 min	Insulin Secretion Signaling Pathway	1.31	0.0492	-2.887	CRTC2,EIF2S2,EIF4EBP1,EIF4EBP2,MAPK3,MTOR,PDHA1,PRKAG2,RPS6KB1,SLC2A3,SRP68,STAT3
KKU-055, JPH203 treatment 30 min	Rac Signaling	1.64	0.0661	-2.646	BAIAP2,MAPK3,PAK2,PARD3,PIP5K1A,PTK2,RPS6KB1,SH3RF1
KKU-055, JPH203 treatment 30 min	MSP-RON Signaling In Cancer Cells Pathway	2.28	0.0746	-2.53	BRAF,ELF4,FLNA,MAPK3,MTOR,MYC,PTK2,RPS6KA3,STAT3,VIM
KKU-055, JPH203 treatment 30 min	Acute Myeloid Leukemia Signaling	1.86	0.0787	-2.449	BRAF,EIF4EBP1,MAPK3,MTOR,MYC,RPS6KB1,STAT3
KKU-055, JPH203 treatment 30 min	IL-15 Signaling	1.69	0.08	-2.449	AKT1S1,MAPK3,MTOR,MYC,RPS6KB1,STAT3
KKU-055, JPH203 treatment 30 min	FLT3 Signaling in Hematopoietic Progenitor Cells	1.57	0.075	-2.449	EIF4EBP1,MAPK3,MTOR,RPS6KA3,RPS6KB1,STAT3
KKU-055, JPH203 treatment 30 min	EGF Signaling	1.69	0.0909	-2.236	CSNK2B,MAPK3,MTOR,RPS6KB1,STAT3
KKU-055, JPH203 treatment 30 min	CNTF Signaling	1.63	0.0877	-2.236	MAPK3,MTOR,RPS6KA3,RPS6KB1,STAT3
KKU-055, JPH203 treatment 30 min	Cell Cycle Control of Chromosomal Replication	12.8	0.304	-2.183	CDC7,CDK1,CDK11A,CDK11B,CDK12,CDK13,CDK16,CDK17,CDK18,DBF4,LIG1,MCM3,MCM4,ORC1,ORC2,POLA1,TOP2A
KKU-055, JPH203 treatment 30 min	ERK/MAPK Signaling	1.5	0.0545	-2.111	BRAF,EIF4EBP1,ELF4,MAPK3,MYC,PAK2,PPP1R10,PPP2R3A,PRKAG2,PTK2,STAT3
KKU-055, JPH203 treatment 30 min	AMPK Signaling	2.05	0.0607	-1.897	AKT1S1,CRTC2,EEF2,EEF2K,EIF4EBP1,FASN,MTOR,PFKFB2,PPP2R3A,PRKAA2,PRKAG2,RPS6KB1,ULK1
KKU-055, JPH203 treatment 30 min	Ovarian Cancer Signaling	1.73	0.0647	-1.89	BRAF,BRCA2,GJA1,MAPK3,MTOR,PRKAG2,RB1,RPS6KB1,SUV39H1
KKU-055, JPH203 treatment 30 min	3-phosphoinositide Biosynthesis	2.52	0.0723	-1.732	CDC25B,DOT1L,DUSP8,PI4K2A,PI4KB,PIP5K1A,PPP2R3A,PTPN12,PTPN13,PTPN2,SET,TNS3
KKU-055, JPH203 treatment 30 min	Superpathway of Inositol Phosphate Compounds	1.91	0.0603	-1.732	CDC25B,DOT1L,DUSP8,PI4K2A,PI4KB,PIP5K1A,PPP2R3A,PTPN12,PTPN13,PTPN2,SET,TNS3
KKU-055, JPH203 treatment 30 min	Senescence Pathway	2.6	0.0618	-1.698	BRAF,CDC25B,CDK1,CHEK1,E2F7,E2F8,EIF4EBP1,ELF4,FZR1,MAPK3,MTOR,NBN,PDHA1,PPP2R3A,RB1,RBL1,ZFP36L1
KKU-055, JPH203 treatment 30 min	Estrogen-mediated S-phase Entry	4.12	0.231	-1.633	CDK1,E2F7,E2F8,MYC,RB1,RBL1
KKU-055, JPH203 treatment 30 min	Cell Cycle: G2/M DNA Damage Checkpoint Regulation	3.34	0.143	-1.633	CDC25B,CDK1,CHEK1,PRKDC,TOP2A,TRIP12,WEE1
KKU-055, JPH203 treatment 30 min	Pyridoxal 5'-phosphate Salvage Pathway	1.94	0.0909	-1.633	BRAF,CDK1,CDK18,MAPK3,PAK2,PRKAA2
KKU-055, JPH203 treatment 30 min	Cell Cycle: G1/S Checkpoint Regulation	3.93	0.134	1.667	E2F7,E2F8,HDAC1,HDAC4,HDAC9,MYC,RB1,RBL1,SUV39H1
KKU-055, JPH203 treatment 30 min	BAG2 Signaling Pathway	1.47	0.093	2	HSP90AA1,MAPK3,MYC,PSME4
KKU-055, JPH203 treatment 30 min	Coronavirus Pathogenesis Pathway	3.97	0.0933	2.496	E2F7,E2F8,MAPK3,NPM1,RB1,RBL1,RPS10,RPS2,RPS3,RPS4X,RPS6,RPS9,STAT3,SUV39H1
KKU-100, JPH203 treatment 30 min	Regulation of eIF4 and p70S6K Signaling	2.93	0.0446	-2	EIF4EBP1,ITGB1,RAF1,RPS10,RPS4X,RPS6,RPS6KB1
KKU-100, JPH203 treatment 30 min	EIF2 Signaling	2.08	0.0312	-2	HNRNPA1,RAF1,RPL28,RPL36AL,RPS10,RPS4X,RPS6
KKU-100, JPH203 treatment 30 min	mTOR Signaling	2.84	0.0381	-1.633	EIF4B,EIF4EBP1,PRKAA1,RPS10,RPS4X,RPS6,RPS6KB1,ULK1
KKU-100, JPH203 treatment 30 min	Integrin Signaling	1.65	0.0282	-1.633	ITGB1,ITGB5,ITGB8,PARVB,RAF1,TLN1
KKU-100, JPH203 treatment 30 min	PTEN Signaling	2.02	0.0397	2.236	IGF2R,ITGB1,RAF1,RPS6KB1,TGFBR2
