# Supplementary material for: Phosphoproteomics revealed cellular signals immediately responding to disruption of cancer amino acid homeostasis induced by inhibition of l-type amino acid transporter 1
Source: Cancer Metab. 2022 Nov 10;10:18. doi: 10.1186/s40170-022-00295-8 (PMC9650822; doi:10.1186/s40170-022-00295-8)
Supplement: Supplementary file 8 — Additional file 8: Table S7. Phosphorylation sites commonly upregulated or downregulated in the tested phosphoproteomes. [file 40170_2022_295_MOESM8_ESM.xlsx]

## Sheet: Coverpage
		Title: Phosphoproteomics revealed cellular signals immediately responding to disruption of cancer amino acid homeostasis induced by inhibition of L-type amino acid transporter 1
		Hiroki Okanishi1, Ryuichi Ohgaki1, 2, Minhui Xu1, Hitoshi Endou3, and Yoshikatsu Kanai1, 2
		1Department of Bio-system Pharmacology, Graduate School of Medicine, Osaka University, Osaka, Japan
		2Integrated Frontier Research for Medical Science Division, Institute for Open and Transdisciplinary Research Initiative (OTRI), Osaka, Japan
		3J-Pharma Co., Ltd., Yokohama, Japan
		Corresponding author: Yoshikatsu Kanai
		Table of Contents
		Table S1. TMT labeling scheme for phosphoproteomics.
		Table S2. Quantitative phosphopeptides identified in three BTC cell lines.
		Table S3. Quantitative phosphorylation sites identified in three BTC cell lines.
		Table S4. Possible upstream regulators associated with LAT1 inhibition by JPH203 treatment.
		Table S5. Possible upstream regulators associated with LAT1 inhibition by JPH203 treatment which are commonly detected in different cell lines.
		Table S6. Canonical pathways associated with LAT1 inhibition by JPH203 treatment.
		Table S7. Phosphorylation sites commonly upregulated or downregulated in the tested phosphoproteomes.
		Table S8. Functional annotation clustering using DAVID for proteins with the upregulated and downregulated phosphorylation commonly detected in phosphoproteomes analyzed in this study.
		Table S9. Quantification results of CK2-regulatory proteins in previous phosphoproteomics and proteomics of BTC cells with JPH203 for 24 h.

## Sheet: Sheet1
			Fold change
			JPH203, 15min			JPH203, 30min
	Uniprot ID	Site	KKU-055	KKU-100	KKU-213	KKU-055	KKU-100	KKU-213	Phosphorylation
	Q5UIP0	S1046	1.983			1.602	1.281	1.938	Up-regulated
	P46783	S146	0.827			0.742	0.805	0.679	Down-regulated
	P42566	S796	1.219	1.382			1.281	1.29	Up-regulated
	Q5UIP0	S1431		1.464		1.639	1.269		Up-regulated
	P12694	S347	1.424			1.302	1.353		Up-regulated
	Q9Y450	S127		0.811		0.588	0.741		Down-regulated
	Q01082	T2187		0.78	0.706		0.748		Down-regulated
	P23443	S427		0.752		0.788	0.718		Down-regulated
	Q2NKX8	S984		0.776		0.791	0.635		Down-regulated
	Q86UE4	S494				0.706	0.784	0.748	Down-regulated
	Q5UIP0	S1157	1.51					1.765	Up-regulated
	Q13769	T328					1.507	1.637	Up-regulated
	Q5UIP0	T1518				1.921	1.867		Up-regulated
	P55327	S176	0.753			0.631			Down-regulated
	Q09666	T4100		1.233			1.391		Up-regulated
	Q9H307	S66		1.286				1.208	Up-regulated
	P19838	S937		1.776	1.226				Up-regulated
	Q15596	S771		1.634				1.384	Up-regulated
	P18615	S251		1.243				1.331	Up-regulated
	O75592	S3478		1.348				1.21	Up-regulated
	Q09666	T4766		1.284			1.846		Up-regulated
	Q15154	S93			1.391		1.439		Up-regulated
	Q71F23	S94			0.778			0.795	Down-regulated
	O95785	S996			0.811	0.768			Down-regulated
	Q14684	S736				0.657		0.807	Down-regulated
	Q8NE71	S109				0.81		0.776	Down-regulated
	Q9P2D1	T2551				1.202		1.353	Up-regulated
	P46087	S67	0.821			0.769			Down-regulated
	Q15121	S116	0.808			0.811			Down-regulated
	Q86TG7	S112	0.682			0.705			Down-regulated
	Q86UE8	S134	1.53			1.528			Up-regulated
	O95983	S85	0.818				0.672		Down-regulated
	Q969S3	S174	1.953			2.558			Up-regulated
	Q9HAW4	S954	1.544			1.788			Up-regulated
	Q01105	S24	1.232			1.256			Up-regulated
	P26358	S154	0.688			0.682			Down-regulated
	Q8NI27	S1417	0.747	0.733					Down-regulated
	Q9GZR2	S15	0.792			0.759			Down-regulated
	Q53EU6	S68	0.775			0.732			Down-regulated
	Q13625	S480	0.772			0.817			Down-regulated
	Q9H000	S115	0.819			0.624			Down-regulated
	Q86UE8	S73	1.327			1.488			Up-regulated
	O60841	S113	1.294			1.244			Up-regulated
	P08670	S9	1.378			1.36			Up-regulated
	O75151	S625	0.814			0.799			Down-regulated
	Q99729	S273	0.642			0.667			Down-regulated
	P13639	T54	0.765			0.605			Down-regulated
	Q9UQ35	S1101	1.207			1.395			Up-regulated
	Q9UQ35	S1103	1.207			1.395			Up-regulated
	Q96QC0	S313	0.805			0.71			Down-regulated
	Q14839	S1535	0.742			0.795			Down-regulated
	P26358	S127	0.821			0.677			Down-regulated
	Q13595	T202	0.833					0.807	Down-regulated
	O14617	S9	0.701			0.718			Down-regulated
	Q9H501	S153	0.813			0.713			Down-regulated
	Q99661	S519	0.822			0.529			Down-regulated
	Q5UIP0	T1806	1.5					2.188	Up-regulated
	P15056	S151	0.832			0.782			Down-regulated
	P46013	T1869	1.244			1.356			Up-regulated
	Q01804	S1024	1.208			1.332			Up-regulated
	Q8WWM7	S634	1.252			1.405			Up-regulated
	O15013	S379	0.687			0.626			Down-regulated
	Q8N163	S675		0.814	0.697				Down-regulated
	Q8N163	S678		0.814	0.697				Down-regulated
	Q8N163	S681		0.814	0.697				Down-regulated
	Q01082	T2328		0.668	0.72				Down-regulated
	Q86TB9	S179		1.393			1.434		Up-regulated
	Q8NI27	S1516		0.696	0.766				Down-regulated
	Q13542	S65		0.815		0.611			Down-regulated
	Q13542	T70		0.815		0.611			Down-regulated
	Q8NCF5	S369		0.767		0.804			Down-regulated
	P08559	S300		1.209				1.372	Up-regulated
	Q9UQ35	S1648		0.796				0.729	Down-regulated
	Q9Y6A5	S317		0.601				0.822	Down-regulated
	P35269	T156		0.768		0.816			Down-regulated
	Q9UJV9	S66		0.825				0.833	Down-regulated
	Q9UJV9	S68		0.825				0.833	Down-regulated
	Q86UE4	S298		1.413			1.331		Up-regulated
	P50402	S142		0.828				0.827	Down-regulated
	Q6IAA8	S97		0.753		0.572			Down-regulated
	Q8NC51	S203		0.722		0.824			Down-regulated
	Q8IVF2	S3408		1.299			1.341		Up-regulated
	P04792	S82		1.389			1.227		Up-regulated
	P11388	S1374		1.313			1.222		Up-regulated
	Q9Y580	S136		1.491			1.304		Up-regulated
	A0FGR8	S710		0.796			0.795		Down-regulated
	Q5T3F8	S114		1.27			1.341		Up-regulated
	Q9HAN9	S117		0.829				0.753	Down-regulated
	P49792	S1456		0.814			0.82		Down-regulated
	O43719	S403		0.768		0.747			Down-regulated
	O60271	T226		1.269			1.226		Up-regulated
	Q9NUQ3	S105		1.305			1.547		Up-regulated
	Q6NUK4	S152		0.789				0.774	Down-regulated
	Q8N8S7	T489		1.231	1.251				Up-regulated
	Q8IXT5	S280			0.7	0.797			Down-regulated
	P30622	S204			0.776		0.794		Down-regulated
	Q15424	S604			0.666	0.813			Down-regulated
	P11388	S1469			0.796			0.803	Down-regulated
	O14950	S20			0.776	0.659			Down-regulated
	P58340	S34			1.403			1.267	Up-regulated
	Q2KHR3	S615			1.332		1.202		Up-regulated
	Q09666	S570				0.679	0.763		Down-regulated
	P62826	S135				0.809	0.829		Down-regulated
	Q96GV9	S167				0.78	0.751		Down-regulated
	Q9Y6A5	S558				0.77	0.69		Down-regulated
	P85037	S441				1.317	1.223		Up-regulated
	P85037	S445				1.317	1.223		Up-regulated
	P85037	T436				1.317	1.223		Up-regulated
	Q13415	S287				0.771	0.806		Down-regulated
	P62316	S105				0.524	0.633		Down-regulated
	Q9BVC5	S193				0.826	0.825		Down-regulated
	Q5VWN6	S340				0.797		0.801	Down-regulated
	Q8N0T1	S19				0.821	0.798		Down-regulated
	Q9P219	S1806				0.632	0.756		Down-regulated
	P56211	S62				0.804	0.8		Down-regulated
	Q6PGN9	T116				0.809	0.578		Down-regulated
	P62701	S32				0.75	0.68		Down-regulated
	Q8N108	S369				1.315	1.402		Up-regulated
	Q9H9L7	S22				0.779	0.817		Down-regulated
	Q8IWZ8	T132				0.735	0.813		Down-regulated
	Q02078	S98				1.406	1.282		Up-regulated
	Q02078	T108				1.406	1.282		Up-regulated
	Q8IYB3	T574				1.332		1.253	Up-regulated
	Q5T200	S238				1.407	1.33		Up-regulated
	Q5T200	S242				1.407	1.23		Up-regulated
	P18887	T257				0.725	0.803		Down-regulated
	P62701	T247				0.788	0.648		Down-regulated
	P46100	S594				1.212	1.241		Up-regulated
	P46100	S598				1.212	1.241		Up-regulated
	Q8WYP5	S1216				1.284	1.204		Up-regulated
	Q96BD5	S455				0.733	0.758		Down-regulated
	Q8IWE2	S261				0.78	0.759		Down-regulated
	Q53EL6	S457				0.819	0.805		Down-regulated
	Q6PJG2	S661					1.423	1.359	Up-regulated
	Q6PJG2	T655					1.423	1.359	Up-regulated
	Q6UB99	S1792					1.242	1.323	Up-regulated
	Q8N370	S297					1.42	1.255	Up-regulated
	Q92610	S78					1.4	1.229	Up-regulated
