# Supplementary material for: Phosphoproteomics revealed cellular signals immediately responding to disruption of cancer amino acid homeostasis induced by inhibition of l-type amino acid transporter 1
Source: Cancer Metab. 2022 Nov 10;10:18. doi: 10.1186/s40170-022-00295-8 (PMC9650822; doi:10.1186/s40170-022-00295-8)
Supplement: Supplementary file 9 — Additional file 9: Table S8. Functional annotation clustering using DAVID for proteins with the upregulated and downregulated phosphorylation commonly detected in phosphoproteomes analyzed in this study. [file 40170_2022_295_MOESM9_ESM.xlsx]

## Sheet: Coverpage
		Title: Phosphoproteomics revealed cellular signals immediately responding to disruption of cancer amino acid homeostasis induced by inhibition of L-type amino acid transporter 1
		Hiroki Okanishi1, Ryuichi Ohgaki1, 2, Minhui Xu1, Hitoshi Endou3, and Yoshikatsu Kanai1, 2
		1Department of Bio-system Pharmacology, Graduate School of Medicine, Osaka University, Osaka, Japan
		2Integrated Frontier Research for Medical Science Division, Institute for Open and Transdisciplinary Research Initiative (OTRI), Osaka, Japan
		3J-Pharma Co., Ltd., Yokohama, Japan
		Corresponding author: Yoshikatsu Kanai
		Table of Contents
		Table S1. TMT labeling scheme for phosphoproteomics.
		Table S2. Quantitative phosphopeptides identified in three BTC cell lines.
		Table S3. Quantitative phosphorylation sites identified in three BTC cell lines.
		Table S4. Possible upstream regulators associated with LAT1 inhibition by JPH203 treatment.
		Table S5. Possible upstream regulators associated with LAT1 inhibition by JPH203 treatment which are commonly detected in different cell lines.
		Table S6. Canonical pathways associated with LAT1 inhibition by JPH203 treatment.
		Table S7. Phosphorylation sites commonly upregulated or downregulated in the tested phosphoproteomes.
		Table S8. Functional annotation clustering using DAVID for proteins with the upregulated and downregulated phosphorylation commonly detected in phosphoproteomes analyzed in this study.
		Table S9. Quantification results of CK2-regulatory proteins in previous phosphoproteomics and proteomics of BTC cells with JPH203 for 24 h.

## Sheet: DAVID results
Phosphorylation	Cluster	Enrichment Score:	Category	Term	Count	%	PValue	Genes	List Total	Pop Hits	Pop Total	Fold Enrichment	Bonferroni	Benjamini	FDR
Downregulated sites	Cluster 01	10.7324	GOTERM_MF_FAT	GO:0003723~RNA binding	34	48.5714	1.5376e-17	Q9UJV9, Q96QC0, Q9UQ35, Q9H501, Q9H000, P11388, O43719, Q86UE4, Q86TG7, Q8N163, P62316, P46783, Q9Y450, Q99729, Q53EL6, P26358, P49792, Q15424, Q8IWZ8, Q13542, P62826, P13639, P46087, Q9GZR2, Q8IXT5, P35269, Q8NE71, Q8NC51, Q09666, Q01082, Q8NI27, P62701, Q13595, Q14684	60	1656	15478	5.29642	3.98238e-15	3.98238e-15	3.79787e-15
	Cluster 02	3.20852	GOTERM_BP_FAT	GO:0022402~cell cycle process	21	30	8.76696e-08	P30622, P49792, O95785, Q2NKX8, Q6NUK4, P62826, O15013, Q13415, P56211, Q6IAA8, Q14839, Q71F23, Q01082, P11388, P50402, Q6PGN9, Q8N163, Q99661, Q15121, Q9Y6A5, P23443	65	1357	16650	3.96406	0.000143943	9.83117e-05	9.66951e-05
	Cluster 03	3.12006	GOTERM_BP_FAT	GO:0008380~RNA splicing	10	14.2857	2.08596e-05	O43719, Q8IWZ8, Q9UJV9, Q8NI27, Q9BVC5, Q9UQ35, Q8N163, P35269, P62316, Q13595	65	400	16650	6.40385	0.0336719	0.0055188	0.00542805
	Cluster 04	2.39867	GOTERM_CC_FAT	GO:0098687~chromosomal region	9	12.8571	9.35768e-05	P30622, Q2NKX8, Q8NI27, Q96QC0, Q13415, Q99661, Q71F23, O75151, P26358	62	346	14527	6.09468	0.0245853	0.00622286	0.00601231
	Cluster 05	2.30193	GOTERM_CC_FAT	GO:0005694~chromosome	15	21.4286	2.54119e-05	P30622, O95983, Q2NKX8, P62826, Q96QC0, Q13415, Q14839, Q71F23, O75151, P11388, Q8NI27, Q8N163, Q99661, Q14684, P26358	62	937	14527	3.7509	0.00673687	0.0027373	0.00264468
Upregulated sites	Cluster 01	7.38854	GOTERM_MF_FAT	GO:0003676~nucleic acid binding	31	67.3913	5.57018e-10	Q9HAW4, Q8N108, Q9UQ35, Q8WWM7, Q9H307, P11388, O60841, Q86UE4, P18615, P58340, P85037, Q01105, Q9P2D1, Q8IYB3, Q92610, Q6PJG2, Q01804, Q13769, P46100, Q5T200, Q02078, Q09666, P08670, P19838, Q8WYP5, P46013, Q9Y580, Q86TB9, P04792, Q15596, Q969S3	42	4097	15478	2.78844	1.19202e-07	1.19202e-07	1.18088e-07

## Sheet: Down_FAT_Cluster_01
ID	Gene Name	Species
Q09666	AHNAK nucleoprotein(AHNAK)	Homo sapiens
Q8NE71	ATP binding cassette subfamily F member 1(ABCF1)	Homo sapiens
Q9UJV9	DEAD-box helicase 41(DDX41)	Homo sapiens
P26358	DNA methyltransferase 1(DNMT1)	Homo sapiens
Q9H501	ESF1 nucleolar pre-rRNA processing protein homolog(ESF1)	Homo sapiens
Q9Y450	HBS1 like translational GTPase(HBS1L)	Homo sapiens
O43719	HIV-1 Tat specific factor 1(HTATSF1)	Homo sapiens
P46087	NOP2 nucleolar protein(NOP2)	Homo sapiens
P49792	RAN binding protein 2(RANBP2)	Homo sapiens
P62826	RAN, member RAS oncogene family(RAN)	Homo sapiens
Q9GZR2	REX4 homolog, 3'-5' exonuclease(REXO4)	Homo sapiens
Q8IXT5	RNA binding motif protein 12B(RBM12B)	Homo sapiens
Q8NC51	SERPINE1 mRNA binding protein 1(SERBP1)	Homo sapiens
Q8IWZ8	SURP and G-patch domain containing 1(SUGP1)	Homo sapiens
Q8NI27	THO complex 2(THOC2)	Homo sapiens
Q8N163	cell cycle and apoptosis regulator 2(CCAR2)	Homo sapiens
P13639	eukaryotic translation elongation factor 2(EEF2)	Homo sapiens
Q13542	eukaryotic translation initiation factor 4E binding protein 2(EIF4EBP2)	Homo sapiens
P35269	general transcription factor IIF subunit 1(GTF2F1)	Homo sapiens
Q99729	heterogeneous nuclear ribonucleoprotein A/B(HNRNPAB)	Homo sapiens
Q9H000	makorin ring finger protein 2(MKRN2)	Homo sapiens
Q86UE4	metadherin(MTDH)	Homo sapiens
Q86TG7	paternally expressed 10(PEG10)	Homo sapiens
Q53EL6	programmed cell death 4 (neoplastic transformation inhibitor)(PDCD4)	Homo sapiens
Q96QC0	protein phosphatase 1 regulatory subunit 10(PPP1R10)	Homo sapiens
Q14684	ribosomal RNA processing 1B(RRP1B)	Homo sapiens
P46783	ribosomal protein S10(RPS10)	Homo sapiens
P62701	ribosomal protein S4, X-linked(RPS4X)	Homo sapiens
Q15424	scaffold attachment factor B(SAFB)	Homo sapiens
Q9UQ35	serine/arginine repetitive matrix 2(SRRM2)	Homo sapiens
P62316	small nuclear ribonucleoprotein D2 polypeptide(SNRPD2)	Homo sapiens
Q01082	spectrin beta, non-erythrocytic 1(SPTBN1)	Homo sapiens
P11388	topoisomerase (DNA) II alpha(TOP2A)	Homo sapiens
Q13595	transformer 2 alpha homolog(TRA2A)	Homo sapiens

## Sheet: Down_FAT_Cluster_02
ID	Gene Name	Species
P30622	CAP-Gly domain containing linker protein 1(CLIP1)	Homo sapiens
Q2NKX8	ERCC excision repair 6 like, spindle assembly checkpoint helicase(ERCC6L)	Homo sapiens
P49792	RAN binding protein 2(RANBP2)	Homo sapiens
P62826	RAN, member RAS oncogene family(RAN)	Homo sapiens
O15013	Rho guanine nucleotide exchange factor 10(ARHGEF10)	Homo sapiens
P56211	cAMP regulated phosphoprotein 19(ARPP19)	Homo sapiens
Q8N163	cell cycle and apoptosis regulator 2(CCAR2)	Homo sapiens
Q71F23	centromere protein U(CENPU)	Homo sapiens
Q14839	chromodomain helicase DNA binding protein 4(CHD4)	Homo sapiens
P50402	emerin(EMD)	Homo sapiens
Q99661	kinesin family member 2C(KIF2C)	Homo sapiens
Q6IAA8	late endosomal/lysosomal adaptor, MAPK and MTOR activator 1(LAMTOR1)	Homo sapiens
Q13415	origin recognition complex subunit 1(ORC1)	Homo sapiens
Q15121	phosphoprotein enriched in astrocytes 15(PEA15)	Homo sapiens
Q6PGN9	proline and serine rich coiled-coil 1(PSRC1)	Homo sapiens
Q6NUK4	receptor accessory protein 3(REEP3)	Homo sapiens
P23443	ribosomal protein S6 kinase B1(RPS6KB1)	Homo sapiens
Q01082	spectrin beta, non-erythrocytic 1(SPTBN1)	Homo sapiens
P11388	topoisomerase (DNA) II alpha(TOP2A)	Homo sapiens
Q9Y6A5	transforming acidic coiled-coil containing protein 3(TACC3)	Homo sapiens
O95785	widely interspaced zinc finger motifs(WIZ)	Homo sapiens

## Sheet: Down_FAT_Cluster_03
ID	Gene Name	Species
Q9UJV9	DEAD-box helicase 41(DDX41)	Homo sapiens
O43719	HIV-1 Tat specific factor 1(HTATSF1)	Homo sapiens
Q8IWZ8	SURP and G-patch domain containing 1(SUGP1)	Homo sapiens
Q8NI27	THO complex 2(THOC2)	Homo sapiens
Q8N163	cell cycle and apoptosis regulator 2(CCAR2)	Homo sapiens
Q9BVC5	chromosome 2 open reading frame 49(C2orf49)	Homo sapiens
P35269	general transcription factor IIF subunit 1(GTF2F1)	Homo sapiens
Q9UQ35	serine/arginine repetitive matrix 2(SRRM2)	Homo sapiens
P62316	small nuclear ribonucleoprotein D2 polypeptide(SNRPD2)	Homo sapiens
Q13595	transformer 2 alpha homolog(TRA2A)	Homo sapiens

## Sheet: Down_FAT_Cluster_04
ID	Gene Name	Species
P30622	CAP-Gly domain containing linker protein 1(CLIP1)	Homo sapiens
P26358	DNA methyltransferase 1(DNMT1)	Homo sapiens
Q2NKX8	ERCC excision repair 6 like, spindle assembly checkpoint helicase(ERCC6L)	Homo sapiens
O75151	PHD finger protein 2(PHF2)	Homo sapiens
Q8NI27	THO complex 2(THOC2)	Homo sapiens
Q71F23	centromere protein U(CENPU)	Homo sapiens
Q99661	kinesin family member 2C(KIF2C)	Homo sapiens
Q13415	origin recognition complex subunit 1(ORC1)	Homo sapiens
Q96QC0	protein phosphatase 1 regulatory subunit 10(PPP1R10)	Homo sapiens

## Sheet: Down_FAT_Cluster_05
ID	Gene Name	Species
P30622	CAP-Gly domain containing linker protein 1(CLIP1)	Homo sapiens
P26358	DNA methyltransferase 1(DNMT1)	Homo sapiens
Q2NKX8	ERCC excision repair 6 like, spindle assembly checkpoint helicase(ERCC6L)	Homo sapiens
O75151	PHD finger protein 2(PHF2)	Homo sapiens
P62826	RAN, member RAS oncogene family(RAN)	Homo sapiens
Q8NI27	THO complex 2(THOC2)	Homo sapiens
Q8N163	cell cycle and apoptosis regulator 2(CCAR2)	Homo sapiens
Q71F23	centromere protein U(CENPU)	Homo sapiens
Q14839	chromodomain helicase DNA binding protein 4(CHD4)	Homo sapiens
Q99661	kinesin family member 2C(KIF2C)	Homo sapiens
O95983	methyl-CpG binding domain protein 3(MBD3)	Homo sapiens
Q13415	origin recognition complex subunit 1(ORC1)	Homo sapiens
Q96QC0	protein phosphatase 1 regulatory subunit 10(PPP1R10)	Homo sapiens
Q14684	ribosomal RNA processing 1B(RRP1B)	Homo sapiens
P11388	topoisomerase (DNA) II alpha(TOP2A)	Homo sapiens

## Sheet: Up_FAT_Cluster_01
ID	Gene Name	Species
Q09666	AHNAK nucleoprotein(AHNAK)	Homo sapiens
Q8WYP5	AT-hook containing transcription factor 1(AHCTF1)	Homo sapiens
P46100	ATRX, chromatin remodeler(ATRX)	Homo sapiens
Q6PJG2	ELM2 and Myb/SANT domain containing 1(ELMSAN1)	Homo sapiens
Q8N108	MIER1 transcriptional regulator(MIER1)	Homo sapiens
Q01804	OTU deubiquitinase 4(OTUD4)	Homo sapiens
Q86TB9	PAT1 homolog 1, processing body mRNA decay factor(PATL1)	Homo sapiens
Q9Y580	RNA binding motif protein 7(RBM7)	Homo sapiens
Q01105	SET nuclear proto-oncogene(SET)	Homo sapiens
Q13769	THO complex 5(THOC5)	Homo sapiens
Q8WWM7	ataxin 2 like(ATXN2L)	Homo sapiens
Q9P2D1	chromodomain helicase DNA binding protein 7(CHD7)	Homo sapiens
Q9HAW4	claspin(CLSPN)	Homo sapiens
O60841	eukaryotic translation initiation factor 5B(EIF5B)	Homo sapiens
P85037	forkhead box K1(FOXK1)	Homo sapiens
P04792	heat shock protein family B (small) member 1(HSPB1)	Homo sapiens
P46013	marker of proliferation Ki-67(MKI67)	Homo sapiens
Q86UE4	metadherin(MTDH)	Homo sapiens
P58340	myeloid leukemia factor 1(MLF1)	Homo sapiens
Q02078	myocyte enhancer factor 2A(MEF2A)	Homo sapiens
P18615	negative elongation factor complex member E(NELFE)	Homo sapiens
P19838	nuclear factor kappa B subunit 1(NFKB1)	Homo sapiens
Q15596	nuclear receptor coactivator 2(NCOA2)	Homo sapiens
Q9H307	pinin, desmosome associated protein(PNN)	Homo sapiens
Q8IYB3	serine and arginine repetitive matrix 1(SRRM1)	Homo sapiens
Q9UQ35	serine/arginine repetitive matrix 2(SRRM2)	Homo sapiens
P11388	topoisomerase (DNA) II alpha(TOP2A)	Homo sapiens
P08670	vimentin(VIM)	Homo sapiens
Q5T200	zinc finger CCCH-type containing 13(ZC3H13)	Homo sapiens
Q92610	zinc finger protein 592(ZNF592)	Homo sapiens
Q969S3	zinc finger protein 622(ZNF622)	Homo sapiens
