# Supplementary material for: Phosphoproteomics revealed cellular signals immediately responding to disruption of cancer amino acid homeostasis induced by inhibition of l-type amino acid transporter 1
Source: Cancer Metab. 2022 Nov 10;10:18. doi: 10.1186/s40170-022-00295-8 (PMC9650822; doi:10.1186/s40170-022-00295-8)
Supplement: Supplementary file 10 — Additional file 10: Table S9. Quantification results of CK2-regulatory proteins in previous phosphoproteomics and proteomics of BTC cells with JPH203 for 24 h. [file 40170_2022_295_MOESM10_ESM.xlsx]

## Sheet: Coverpage
		Title: Phosphoproteomics revealed cellular signals immediately responding to disruption of cancer amino acid homeostasis induced by inhibition of L-type amino acid transporter 1
		Hiroki Okanishi1, Ryuichi Ohgaki1, 2, Minhui Xu1, Hitoshi Endou3, and Yoshikatsu Kanai1, 2
		1Department of Bio-system Pharmacology, Graduate School of Medicine, Osaka University, Osaka, Japan
		2Integrated Frontier Research for Medical Science Division, Institute for Open and Transdisciplinary Research Initiative (OTRI), Osaka, Japan
		3J-Pharma Co., Ltd., Yokohama, Japan
		Corresponding author: Yoshikatsu Kanai
		Table of Contents
		Table S1. TMT labeling scheme for phosphoproteomics.
		Table S2. Quantitative phosphopeptides identified in three BTC cell lines.
		Table S3. Quantitative phosphorylation sites identified in three BTC cell lines.
		Table S4. Possible upstream regulators associated with LAT1 inhibition by JPH203 treatment.
		Table S5. Possible upstream regulators associated with LAT1 inhibition by JPH203 treatment which are commonly detected in different cell lines.
		Table S6. Canonical pathways associated with LAT1 inhibition by JPH203 treatment.
		Table S7. Phosphorylation sites commonly upregulated or downregulated in the tested phosphoproteomes.
		Table S8. Functional annotation clustering using DAVID for proteins with the upregulated and downregulated phosphorylation commonly detected in phosphoproteomes analyzed in this study.
		Table S9. Quantification results of CK2-regulatory proteins in previous phosphoproteomics and proteomics of BTC cells with JPH203 for 24 h.

## Sheet: Sheet1
	Table S9. Quantification results of CK2-regulatory proteins in previous phosphoproteomics and proteomics of BTC cells with JPH203 for 24 h.
	Quantification values of downregulation with a fold change of more than 1.2 are shown in blue. P-values of less than 0.05 are shown in red.
				Phosphorylation						Total protein
				KKU-055		KKU-100		KKU-213		KKU-055		KKU-100		KKU-213
	Protein	Uniprot ID	Site	FC	p-value	FC	p-value	FC	p-value	FC	p-value	FC	p-value	FC	p-value
	CK2β	P67870	S209	0.43	0.222958	0.632	0.0334192	0.583	0.0022541	0.964	0.807261	0.972	0.347053	0.913	0.00485446
	NOLC1	Q14978	T607	0.439	4.87868e-05	0.447	0.00524155	0.532	0.00858687	0.973	0.445279	0.963	0.272828	ND
			T610	0.439	4.87868e-05	0.447	0.00524155	0.697	0.00270065
			S643	0.649	0.00385049	0.504	0.00119517	0.684	0.00308922
			T597	0.44	0.00483023	0.557	0.00188278	0.721	0.00386961
			S508	0.412	0.00554517	0.45	0.00701662	0.457	0.0011983
			S397	0.324	0.00652583	0.534	0.02309	0.47	0.00138296
			T238	0.464	0.0232781			0.54	0.0315275
			S538	0.665	0.0377287	1.09	0.311291	0.681	0.0832125
			S622	1.106	0.0748344	0.978	0.762132
			S504	0.861	0.0975721
			T188	0.402	0.0981447			0.576	0.000900482
			S563	1.119	0.17982	1.112	0.920393	1.083	0.654966
			S456	0.937	0.466631			0.712	0.113167
			S623	0.865	0.46775	0.897	0.284516	1.057	0.233278
			S686	0.933	0.643547	1.3	0.0923141	0.79	0.0551342
			S698	1.023	0.655337	0.979	0.479161	0.845	0.0986827
			S303					0.61	0.00984198
	Pin1	Q13526	ND							1.004	0.648706	0.813	0.00631706	ND
	CK2α	P68400	ND							0.866	0.00736507	0.965	0.0332974	0.984	0.197767
	CK2α'	P19784	ND							0.991	0.426409	1.014	0.7673	1.035	0.566615
